# Supplementary material for: Uncovering the complex genetic architecture of human plasma lipidome using machine learning methods
Source: Sci Rep. 2023 Feb 22;13:3078. doi: 10.1038/s41598-023-30168-z (PMC9947228; doi:10.1038/s41598-023-30168-z)
Supplement: Supplementary file 1 — Supplementary Information 1. [file 41598_2023_30168_MOESM1_ESM.xlsx]

## Sheet: Content Index
Table 1S:	Lipidome annotation table.
Table 2S:	Genomic loci associated with molecular lipid species at genome-wide significance (5e-08).
Table 3S:	Genomic loci associated with molecular lipid species at study-wide significance (1.1e--10).
Table 4S:	List of molecular lipid species in each of the 71 identified lipid biclusters.
Table 5S:	List of SNPs in each of the identified 153 genotype biclusters.
Table 6S:	Genes corresponding to the short nucleotide polymorphisms (SNPs) identified in the 93 lipidome-genotype relations..
Table 7S::	Lipidome-genotype relations identified with hypergeometric (sample overlap between the biclusters) p-value < 0.01.

## Sheet: Table 1S
	Table 1S: Lipidome annotation table.
	Original_name	SAS_data_#	SAS_DATA_NAME	LIPID_NAME_r	LIPID_NAME2	Lipid_class1	Lipid_class2
	AcylCarnitine(12:0)	1	AcylCarnitine_12_0_	AcylCarnitine(12:0)	Acylcarnitine	Fatty_acyl	AC
	AcylCarnitine(13:0)	2	AcylCarnitine_13_0_	AcylCarnitine(13:0)	Acylcarnitine	Fatty_acyl	AC
	AcylCarnitine(14:0)	3	AcylCarnitine_14_0_	AcylCarnitine(14:0)	Acylcarnitine	Fatty_acyl	AC
	AcylCarnitine(14:1)	4	AcylCarnitine_14_1_	AcylCarnitine(14:1)	Acylcarnitine	Fatty_acyl	AC
	AcylCarnitine(16:0)	5	AcylCarnitine_16_0_	AcylCarnitine(16:0)	Acylcarnitine	Fatty_acyl	AC
	AcylCarnitine(16:1)	6	AcylCarnitine_16_1_	AcylCarnitine(16:1)	Acylcarnitine	Fatty_acyl	AC
	AcylCarnitine(18:0)	7	AcylCarnitine_18_0_	AcylCarnitine(18:0)	Acylcarnitine	Fatty_acyl	AC
	AcylCarnitine(18:1)	8	AcylCarnitine_18_1_	AcylCarnitine(18:1)	Acylcarnitine	Fatty_acyl	AC
	AcylCarnitine(18:2)	9	AcylCarnitine_18_2_	AcylCarnitine(18:2)	Acylcarnitine	Fatty_acyl	AC
	CE 14:0	10	CE_14_0	CE(14:0)	Cholesteryl_ester	Sterol_lipid	CE
	CE 14:1	11	CE_14_1	CE(14:1)	Cholesteryl_ester	Sterol_lipid	CE
	CE 15:0	12	CE_15_0	CE(15:0)	Cholesteryl_ester	Sterol_lipid	CE
	CE 16:0	13	CE_16_0	CE(16:0)	Cholesteryl_ester	Sterol_lipid	CE
	CE 16:1	14	CE_16_1	CE(16:1)	Cholesteryl_ester	Sterol_lipid	CE
	CE 16:2	15	CE_16_2	CE(16:2)	Cholesteryl_ester	Sterol_lipid	CE
	CE 17:0	16	CE_17_0	CE(17:0)	Cholesteryl_ester	Sterol_lipid	CE
	CE 17:1	17	CE_17_1	CE(17:1)	Cholesteryl_ester	Sterol_lipid	CE
	CE 18:0	18	CE_18_0	CE(18:0)	Cholesteryl_ester	Sterol_lipid	CE
	CE 18:1	19	CE_18_1	CE(18:1)	Cholesteryl_ester	Sterol_lipid	CE
	CE 18:2 +1	21	CE_18_2__1	CE(18:2)	Cholesteryl_ester	Sterol_lipid	CE
	CE 18:3	20	CE_18_3	CE(18:3)	Cholesteryl_ester	Sterol_lipid	CE
	CE 20:2	22	CE_20_2	CE(20:2)	Cholesteryl_ester	Sterol_lipid	CE
	CE 20:3	23	CE_20_3	CE(20:3)	Cholesteryl_ester	Sterol_lipid	CE
	CE 20:4	24	CE_20_4	CE(20:4)	Cholesteryl_ester	Sterol_lipid	CE
	CE 20:5	25	CE_20_5	CE(20:5)	Cholesteryl_ester	Sterol_lipid	CE
	CE 22:3	26	CE_22_3	CE(22:3)	Cholesteryl_ester	Sterol_lipid	CE
	CE 22:4	27	CE_22_4	CE(22:4)	Cholesteryl_ester	Sterol_lipid	CE
	CE 22:5	28	CE_22_5	CE(22:5)	Cholesteryl_ester	Sterol_lipid	CE
	CE 22:6	29	CE_22_6	CE(22:6)	Cholesteryl_ester	Sterol_lipid	CE
	CE 24:5	30	CE_24_5	CE(24:5)	Cholesteryl_ester	Sterol_lipid	CE
	CE 24:6	31	CE_24_6	CE(24:6)	Cholesteryl_ester	Sterol_lipid	CE
	Cer(d16:1/16:0)	32	Cer_d16_1_16_0_	Cer(d16:1/16:0)	Ceramide	Sphingolipid	Cer_d16:1
	Cer(d16:1/18:0)	33	Cer_d16_1_18_0_	Cer(d16:1/18:0)	Ceramide	Sphingolipid	Cer_d16:1
	Cer(d16:1/20:0)	34	Cer_d16_1_20_0_	Cer(d16:1/20:0)	Ceramide	Sphingolipid	Cer_d16:1
	Cer(d16:1/22:0)	35	Cer_d16_1_22_0_	Cer(d16:1/22:0)	Ceramide	Sphingolipid	Cer_d16:1
	Cer(d16:1/23:0)	36	Cer_d16_1_23_0_	Cer(d16:1/23:0)	Ceramide	Sphingolipid	Cer_d16:1
	Cer(d16:1/24:0)	37	Cer_d16_1_24_0_	Cer(d16:1/24:0)	Ceramide	Sphingolipid	Cer_d16:1
	Cer(d16:1/24:1)	38	Cer_d16_1_24_1_	Cer(d16:1/24:1)	Ceramide	Sphingolipid	Cer_d16:1
	Cer(d18:1/14:0)	39	Cer_d18_1_14_0_	Cer(d18:1/14:0)	Ceramide	Sphingolipid	Cer_d18:1
	Cer(d18:1/16:0)	40	Cer_d18_1_16_0_	Cer(d18:1/16:0)	Ceramide	Sphingolipid	Cer_d18:1
	Cer(d18:1/18:0)	41	Cer_d18_1_18_0_	Cer(d18:1/18:0)	Ceramide	Sphingolipid	Cer_d18:1
	Cer(d18:1/20:0)	42	Cer_d18_1_20_0_	Cer(d18:1/20:0)	Ceramide	Sphingolipid	Cer_d18:1
	Cer(d18:1/22:0)	43	Cer_d18_1_22_0_	Cer(d18:1/22:0)	Ceramide	Sphingolipid	Cer_d18:1
	Cer(d18:1/23:0)	44	Cer_d18_1_23_0_	Cer(d18:1/23:0)	Ceramide	Sphingolipid	Cer_d18:1
	Cer(d18:1/24:0)	45	Cer_d18_1_24_0_	Cer(d18:1/24:0)	Ceramide	Sphingolipid	Cer_d18:1
	Cer(d18:1/24:1)	46	Cer_d18_1_24_1_	Cer(d18:1/24:1)	Ceramide	Sphingolipid	Cer_d18:1
	Cer(d18:1/26:0)	47	Cer_d18_1_26_0_	Cer(d18:1/26:0)	Ceramide	Sphingolipid	Cer_d18:1
	Cer(d18:1/26:1)	48	Cer_d18_1_26_1_	Cer(d18:1/26:1)	Ceramide	Sphingolipid	Cer_d18:1
	Cer(d18:2/16:0)	49	Cer_d18_2_16_0_	Cer(d18:2/16:0)	Ceramide	Sphingolipid	Cer_d18:2
	Cer(d18:2/18:0)	50	Cer_d18_2_18_0_	Cer(d18:2/18:0)	Ceramide	Sphingolipid	Cer_d18:2
	Cer(d18:2/20:0)	51	Cer_d18_2_20_0_	Cer(d18:2/20:0)	Ceramide	Sphingolipid	Cer_d18:2
	Cer(d18:2/22:0)	52	Cer_d18_2_22_0_	Cer(d18:2/22:0)	Ceramide	Sphingolipid	Cer_d18:2
	Cer(d18:2/23:0)	53	Cer_d18_2_23_0_	Cer(d18:2/23:0)	Ceramide	Sphingolipid	Cer_d18:2
	Cer(d18:2/24:0)	54	Cer_d18_2_24_0_	Cer(d18:2/24:0)	Ceramide	Sphingolipid	Cer_d18:2
	Cer(d18:2/24:1)	55	Cer_d18_2_24_1_	Cer(d18:2/24:1)	Ceramide	Sphingolipid	Cer_d18:2
	Cer(d18:2/26:0)	56	Cer_d18_2_26_0_	Cer(d18:2/26:0)	Ceramide	Sphingolipid	Cer_d18:2
	Cer(d18:2/26:1)	57	Cer_d18_2_26_1_	Cer(d18:2/26:1)	Ceramide	Sphingolipid	Cer_d18:2
	Cer(d20:1/22:0)	58	Cer_d20_1_22_0_	Cer(d20:1/22:0)	Ceramide	Sphingolipid	Cer_d20:1
	Cer(d20:1/23:0)	59	Cer_d20_1_23_0_	Cer(d20:1/23:0)	Ceramide	Sphingolipid	Cer_d20:1
	Cer(d20:1/24:0)	60	Cer_d20_1_24_0_	Cer(d20:1/24:0)	Ceramide	Sphingolipid	Cer_d20:1
	Cer(d20:1/24:1)	61	Cer_d20_1_24_1_	Cer(d20:1/24:1)	Ceramide	Sphingolipid	Cer_d20:1
	DAG(14:0/18:1)	62	DAG_14_0_18_1_	DAG(14:0/18:1)	Diacylglycerol	Glycerolipid	DAG
	DAG(14:0/18:2)	63	DAG_14_0_18_2_	DAG(14:0/18:2)	Diacylglycerol	Glycerolipid	DAG
	DAG(16:0/16:1)	64	DAG_16_0_16_1_	DAG(16:0/16:1)	Diacylglycerol	Glycerolipid	DAG
	DAG(16:0/18:1)	65	DAG_16_0_18_1_	DAG(16:0/18:1)	Diacylglycerol	Glycerolipid	DAG
	DAG(16:0/18:2)	66	DAG_16_0_18_2_	DAG(16:0/18:2)	Diacylglycerol	Glycerolipid	DAG
	DAG(16:0/20:4)	67	DAG_16_0_20_4_	DAG(16:0/20:4)	Diacylglycerol	Glycerolipid	DAG
	DAG(16:0/22:6)	68	DAG_16_0_22_6_	DAG(16:0/22:6)	Diacylglycerol	Glycerolipid	DAG
	DAG(16:1/16:1)	69	DAG_16_1_16_1_	DAG(16:1/16:1)	Diacylglycerol	Glycerolipid	DAG
	DAG(16:1/18:1)	70	DAG_16_1_18_1_	DAG(16:1/18:1)	Diacylglycerol	Glycerolipid	DAG
	DAG(18:0/18:1)	71	DAG_18_0_18_1_	DAG(18:0/18:1)	Diacylglycerol	Glycerolipid	DAG
	DAG(18:0/18:2)	72	DAG_18_0_18_2_	DAG(18:0/18:2)	Diacylglycerol	Glycerolipid	DAG
	DAG(18:0/20:4)	73	DAG_18_0_20_4_	DAG(18:0/20:4)	Diacylglycerol	Glycerolipid	DAG
	DAG(18:1/18:1)	74	DAG_18_1_18_1_	DAG(18:1/18:1)	Diacylglycerol	Glycerolipid	DAG
	DAG(18:1/18:2)	75	DAG_18_1_18_2_	DAG(18:1/18:2)	Diacylglycerol	Glycerolipid	DAG
	DAG(18:1/18:3)	76	DAG_18_1_18_3_	DAG(18:1/18:3)	Diacylglycerol	Glycerolipid	DAG
	DAG(18:1/20:3)	77	DAG_18_1_20_3_	DAG(18:1/20:3)	Diacylglycerol	Glycerolipid	DAG
	DAG(18:1/20:4)	78	DAG_18_1_20_4_	DAG(18:1/20:4)	Diacylglycerol	Glycerolipid	DAG
	DAG(18:2/18:2)	79	DAG_18_2_18_2_	DAG(18:2/18:2)	Diacylglycerol	Glycerolipid	DAG
	DAG(18:2/20:4)	80	DAG_18_2_20_4_	DAG(18:2/20:4)	Diacylglycerol	Glycerolipid	DAG
	Gb3(d18:1/16:0)	81	Gb3_d18_1_16_0_	Gb3(d18:1/16:0)	Globotriasoylceramide	Sphingolipid	Gb3
	Gb3(d18:1/18:0)	82	Gb3_d18_1_18_0_	Gb3(d18:1/18:0)	Globotriasoylceramide	Sphingolipid	Gb3
	Gb3(d18:1/22:0)	83	Gb3_d18_1_22_0_	Gb3(d18:1/22:0)	Globotriasoylceramide	Sphingolipid	Gb3
	Gb3(d18:1/23:0)	84	Gb3_d18_1_23_0_	Gb3(d18:1/23:0)	Globotriasoylceramide	Sphingolipid	Gb3
	Gb3(d18:1/24:0)	85	Gb3_d18_1_24_0_	Gb3(d18:1/24:0)	Globotriasoylceramide	Sphingolipid	Gb3
	Gb3(d18:1/24:1)	86	Gb3_d18_1_24_1_	Gb3(d18:1/24:1)	Globotriasoylceramide	Sphingolipid	Gb3
	Glc/GalCer(d16:1/16:0)	87	Glc_GalCer_d16_1_16_0_	Glc/GalCer(d16:1/16:0)	Glucosyl/galactosylceramide	Sphingolipid	Glc/GalCer
	Glc/GalCer(d16:1/18:0)	88	Glc_GalCer_d16_1_18_0_	Glc/GalCer(d16:1/18:0)	Glucosyl/galactosylceramide	Sphingolipid	Glc/GalCer
	Glc/GalCer(d16:1/20:0)	89	Glc_GalCer_d16_1_20_0_	Glc/GalCer(d16:1/20:0)	Glucosyl/galactosylceramide	Sphingolipid	Glc/GalCer
	Glc/GalCer(d16:1/22:0)	90	Glc_GalCer_d16_1_22_0_	Glc/GalCer(d16:1/22:0)	Glucosyl/galactosylceramide	Sphingolipid	Glc/GalCer
	Glc/GalCer(d16:1/23:0)	91	Glc_GalCer_d16_1_23_0_	Glc/GalCer(d16:1/23:0)	Glucosyl/galactosylceramide	Sphingolipid	Glc/GalCer
	Glc/GalCer(d16:1/24:0)	92	Glc_GalCer_d16_1_24_0_	Glc/GalCer(d16:1/24:0)	Glucosyl/galactosylceramide	Sphingolipid	Glc/GalCer
	Glc/GalCer(d16:1/24:1)	93	Glc_GalCer_d16_1_24_1_	Glc/GalCer(d16:1/24:1)	Glucosyl/galactosylceramide	Sphingolipid	Glc/GalCer
	Glc/GalCer(d18:1/16:0)	94	Glc_GalCer_d18_1_16_0_	Glc/GalCer(d18:1/16:0)	Glucosyl/galactosylceramide	Sphingolipid	Glc/GalCer
	Glc/GalCer(d18:1/18:0)	95	Glc_GalCer_d18_1_18_0_	Glc/GalCer(d18:1/18:0)	Glucosyl/galactosylceramide	Sphingolipid	Glc/GalCer
	Glc/GalCer(d18:1/20:0)	96	Glc_GalCer_d18_1_20_0_	Glc/GalCer(d18:1/20:0)	Glucosyl/galactosylceramide	Sphingolipid	Glc/GalCer
	Glc/GalCer(d18:1/22:0)	97	Glc_GalCer_d18_1_22_0_	Glc/GalCer(d18:1/22:0)	Glucosyl/galactosylceramide	Sphingolipid	Glc/GalCer
	Glc/GalCer(d18:1/23:0)	98	Glc_GalCer_d18_1_23_0_	Glc/GalCer(d18:1/23:0)	Glucosyl/galactosylceramide	Sphingolipid	Glc/GalCer
	Glc/GalCer(d18:1/24:0)	99	Glc_GalCer_d18_1_24_0_	Glc/GalCer(d18:1/24:0)	Glucosyl/galactosylceramide	Sphingolipid	Glc/GalCer
	Glc/GalCer(d18:1/24:1)	100	Glc_GalCer_d18_1_24_1_	Glc/GalCer(d18:1/24:1)	Glucosyl/galactosylceramide	Sphingolipid	Glc/GalCer
	Glc/GalCer(d18:1/26:0)	101	Glc_GalCer_d18_1_26_0_	Glc/GalCer(d18:1/26:0)	Glucosyl/galactosylceramide	Sphingolipid	Glc/GalCer
	Glc/GalCer(d18:1/26:1)	102	Glc_GalCer_d18_1_26_1_	Glc/GalCer(d18:1/26:1)	Glucosyl/galactosylceramide	Sphingolipid	Glc/GalCer
	Glc/GalCer(d18:2/16:0)	103	Glc_GalCer_d18_2_16_0_	Glc/GalCer(d18:2/16:0)	Glucosyl/galactosylceramide	Sphingolipid	Glc/GalCer
	Glc/GalCer(d18:2/20:0)	104	Glc_GalCer_d18_2_20_0_	Glc/GalCer(d18:2/20:0)	Glucosyl/galactosylceramide	Sphingolipid	Glc/GalCer
	Glc/GalCer(d18:2/22:0)	105	Glc_GalCer_d18_2_22_0_	Glc/GalCer(d18:2/22:0)	Glucosyl/galactosylceramide	Sphingolipid	Glc/GalCer
	Glc/GalCer(d18:2/23:0)	106	Glc_GalCer_d18_2_23_0_	Glc/GalCer(d18:2/23:0)	Glucosyl/galactosylceramide	Sphingolipid	Glc/GalCer
	Glc/GalCer(d18:2/24:0)	107	Glc_GalCer_d18_2_24_0_	Glc/GalCer(d18:2/24:0)	Glucosyl/galactosylceramide	Sphingolipid	Glc/GalCer
	Glc/GalCer(d18:2/24:1)	108	Glc_GalCer_d18_2_24_1_	Glc/GalCer(d18:2/24:1)	Glucosyl/galactosylceramide	Sphingolipid	Glc/GalCer
	LPC 14:0_sn1	109	LPC_14_0_sn1	LPC(14:0)_sn1	Lysophosphatidylcholine	Glycerophospholipid	LPC
	LPC 14:0_sn2	110	LPC_14_0_sn2	LPC(14:0)_sn2	Lysophosphatidylcholine	Glycerophospholipid	LPC
	LPC 15:0_sn1	111	LPC_15_0_sn1	LPC(15:0)_sn1	Lysophosphatidylcholine	Glycerophospholipid	LPC
	LPC 15:0_sn2	112	LPC_15_0_sn2	LPC(15:0)_sn2	Lysophosphatidylcholine	Glycerophospholipid	LPC
	LPC(15-MHDA)_sn1	113	LPC_15_MHDA__sn1	LPC(15-MHDA)_sn1	Lysophosphatidylcholine	Glycerophospholipid	LPC
	LPC(15-MHDA)_sn2	114	LPC_15_MHDA__sn2	LPC(15-MHDA)_sn2	Lysophosphatidylcholine	Glycerophospholipid	LPC
	LPC 16:0_sn1 +1	115	LPC_16_0_sn1__1	LPC(16:0)_sn1	Lysophosphatidylcholine	Glycerophospholipid	LPC
	LPC 16:0_sn2 +1	116	LPC_16_0_sn2__1	LPC(16:0)_sn2	Lysophosphatidylcholine	Glycerophospholipid	LPC
	LPC 17:0_sn1	117	LPC_17_0_sn1	LPC(17:0)_sn1	Lysophosphatidylcholine	Glycerophospholipid	LPC
	LPC 17:0_sn2	118	LPC_17_0_sn2	LPC(17:0)_sn2	Lysophosphatidylcholine	Glycerophospholipid	LPC
	LPC 17:1_sn1	119	LPC_17_1_sn1	LPC(17:1)_sn1	Lysophosphatidylcholine	Glycerophospholipid	LPC
	LPC 17:1_sn2	120	LPC_17_1_sn2	LPC(17:1)_sn2	Lysophosphatidylcholine	Glycerophospholipid	LPC
	LPC 18:0_sn1	121	LPC_18_0_sn1	LPC(18:0)_sn1	Lysophosphatidylcholine	Glycerophospholipid	LPC
	LPC 18:0_sn2	122	LPC_18_0_sn2	LPC(18:0)_sn2	Lysophosphatidylcholine	Glycerophospholipid	LPC
	LPC 18:1_sn1	123	LPC_18_1_sn1	LPC(18:1)_sn1	Lysophosphatidylcholine	Glycerophospholipid	LPC
	LPC 18:1_sn2	124	LPC_18_1_sn2	LPC(18:1)_sn2	Lysophosphatidylcholine	Glycerophospholipid	LPC
	LPC 18:2_sn1	125	LPC_18_2_sn1	LPC(18:2)_sn1	Lysophosphatidylcholine	Glycerophospholipid	LPC
	LPC 18:2_sn2	126	LPC_18_2_sn2	LPC(18:2)_sn2	Lysophosphatidylcholine	Glycerophospholipid	LPC
	LPC 19:0_sn1	127	LPC_19_0_sn1	LPC(19:0)_sn1	Lysophosphatidylcholine	Glycerophospholipid	LPC
	LPC 19:0_sn2	128	LPC_19_0_sn2	LPC(19:0)_sn2	Lysophosphatidylcholine	Glycerophospholipid	LPC
	LPC 20:0_sn1	129	LPC_20_0_sn1	LPC(20:0)_sn1	Lysophosphatidylcholine	Glycerophospholipid	LPC
	LPC 20:0_sn2	130	LPC_20_0_sn2	LPC(20:0)_sn2	Lysophosphatidylcholine	Glycerophospholipid	LPC
	LPC 20:1_sn1	131	LPC_20_1_sn1	LPC(20:1)_sn1	Lysophosphatidylcholine	Glycerophospholipid	LPC
	LPC 20:1_sn2	132	LPC_20_1_sn2	LPC(20:1)_sn2	Lysophosphatidylcholine	Glycerophospholipid	LPC
	LPC 20:2_sn1	133	LPC_20_2_sn1	LPC(20:2)_sn1	Lysophosphatidylcholine	Glycerophospholipid	LPC
	LPC 20:2_sn2	134	LPC_20_2_sn2	LPC(20:2)_sn2	Lysophosphatidylcholine	Glycerophospholipid	LPC
	LPC 20:3_sn1	135	LPC_20_3_sn1	LPC(20:3)_sn1	Lysophosphatidylcholine	Glycerophospholipid	LPC
	LPC 20:3_sn2	136	LPC_20_3_sn2	LPC(20:3)_sn2	Lysophosphatidylcholine	Glycerophospholipid	LPC
	LPC 20:4_sn1	137	LPC_20_4_sn1	LPC(20:4)_sn1	Lysophosphatidylcholine	Glycerophospholipid	LPC
	LPC 20:4_sn2	138	LPC_20_4_sn2	LPC(20:4)_sn2	Lysophosphatidylcholine	Glycerophospholipid	LPC
	LPC 20:5_sn1	139	LPC_20_5_sn1	LPC(20:5)_sn1	Lysophosphatidylcholine	Glycerophospholipid	LPC
	LPC 20:5_sn2	140	LPC_20_5_sn2	LPC(20:5)_sn2	Lysophosphatidylcholine	Glycerophospholipid	LPC
	LPC 22:0_sn1	141	LPC_22_0_sn1	LPC(22:0)_sn1	Lysophosphatidylcholine	Glycerophospholipid	LPC
	LPC 22:0_sn2	142	LPC_22_0_sn2	LPC(22:0)_sn2	Lysophosphatidylcholine	Glycerophospholipid	LPC
	LPC 22:1_sn1	143	LPC_22_1_sn1	LPC(22:1)_sn1	Lysophosphatidylcholine	Glycerophospholipid	LPC
	LPC 22:1_sn2	144	LPC_22_1_sn2	LPC(22:1)_sn2	Lysophosphatidylcholine	Glycerophospholipid	LPC
	LPC 22:4_sn1	145	LPC_22_4_sn1	LPC(22:4)_sn1	Lysophosphatidylcholine	Glycerophospholipid	LPC
	LPC 22:4_sn2	146	LPC_22_4_sn2	LPC(22:4)_sn2	Lysophosphatidylcholine	Glycerophospholipid	LPC
	LPC 22:5_sn1	147	LPC_22_5_sn1	LPC(22:5)_sn1	Lysophosphatidylcholine	Glycerophospholipid	LPC
	LPC 22:5_sn2	148	LPC_22_5_sn2	LPC(22:5)_sn2	Lysophosphatidylcholine	Glycerophospholipid	LPC
	LPC 22:6_sn1	149	LPC_22_6_sn1	LPC(22:6)_sn1	Lysophosphatidylcholine	Glycerophospholipid	LPC
	LPC 22:6_sn2	150	LPC_22_6_sn2	LPC(22:6)_sn2	Lysophosphatidylcholine	Glycerophospholipid	LPC
	LPC 24:0_sn1	151	LPC_24_0_sn1	LPC(24:0)_sn1	Lysophosphatidylcholine	Glycerophospholipid	LPC
	LPC 24:0_sn2	152	LPC_24_0_sn2	LPC(24:0)_sn2	Lysophosphatidylcholine	Glycerophospholipid	LPC
	LPC O-16:0	153	LPC_O_16_0	LPC-O(16:0)	Alkyl-lysophosphatidylcholine	Glycerophospholipid	LPC-O
	LPC O-18:0	154	LPC_O_18_0	LPC-O(18:0)	Alkyl-lysophosphatidylcholine	Glycerophospholipid	LPC-O
	LPC O-18:1	155	LPC_O_18_1	LPC-O(18:1)	Alkyl-lysophosphatidylcholine	Glycerophospholipid	LPC-O
	LPC O-20:0	156	LPC_O_20_0	LPC-O(20:0)	Alkyl-lysophosphatidylcholine	Glycerophospholipid	LPC-O
	LPC O-20:1	157	LPC_O_20_1	LPC-O(20:1)	Alkyl-lysophosphatidylcholine	Glycerophospholipid	LPC-O
	LPC O-22:0	158	LPC_O_22_0	LPC-O(22:0)	Alkyl-lysophosphatidylcholine	Glycerophospholipid	LPC-O
	LPC O-22:1	159	LPC_O_22_1	LPC-O(22:1)	Alkyl-lysophosphatidylcholine	Glycerophospholipid	LPC-O
	LPC O-24:0	160	LPC_O_24_0	LPC-O(24:0)	Alkyl-lysophosphatidylcholine	Glycerophospholipid	LPC-O
	LPC O-24:1	161	LPC_O_24_1	LPC-O(24:1)	Alkyl-lysophosphatidylcholine	Glycerophospholipid	LPC-O
	LPC O-24:2	162	LPC_O_24_2	LPC-O(24:2)	Alkyl-lysophosphatidylcholine	Glycerophospholipid	LPC-O
	LPC P-16:0	163	LPC_P_16_0	LPC-P(16:0)	Alkenyl-lysophosphatidylcholine	Glycerophospholipid	LPC-P
	LPC P-18:0	164	LPC_P_18_0	LPC-P(18:0)	Alkenyl-lysophosphatidylcholine	Glycerophospholipid	LPC-P
	LPC P-18:1	165	LPC_P_18_1	LPC-P(18:1)	Alkenyl-lysophosphatidylcholine	Glycerophospholipid	LPC-P
	LPE 16:0_sn1	166	LPE_16_0_sn1	LPE(16:0)_sn1	Lysophosphatidylethanolamine	Glycerophospholipid	LPE
	LPE 16:0_sn2	167	LPE_16_0_sn2	LPE(16:0)_sn2	Lysophosphatidylethanolamine	Glycerophospholipid	LPE
	LPE 18:0_sn1	168	LPE_18_0_sn1	LPE(18:0)_sn1	Lysophosphatidylethanolamine	Glycerophospholipid	LPE
	LPE 18:0_sn2	169	LPE_18_0_sn2	LPE(18:0)_sn2	Lysophosphatidylethanolamine	Glycerophospholipid	LPE
	LPE 18:1_sn1	170	LPE_18_1_sn1	LPE(18:1)_sn1	Lysophosphatidylethanolamine	Glycerophospholipid	LPE
	LPE 18:1_sn2	171	LPE_18_1_sn2	LPE(18:1)_sn2	Lysophosphatidylethanolamine	Glycerophospholipid	LPE
	LPE 18:2_sn1	172	LPE_18_2_sn1	LPE(18:2)_sn1	Lysophosphatidylethanolamine	Glycerophospholipid	LPE
	LPE 18:2_sn2	173	LPE_18_2_sn2	LPE(18:2)_sn2	Lysophosphatidylethanolamine	Glycerophospholipid	LPE
	LPE 20:1_sn1	174	LPE_20_1_sn1	LPE(20:1)_sn1	Lysophosphatidylethanolamine	Glycerophospholipid	LPE
	LPE 20:3_sn1	175	LPE_20_3_sn1	LPE(20:3)_sn1	Lysophosphatidylethanolamine	Glycerophospholipid	LPE
	LPE 20:3_sn2	176	LPE_20_3_sn2	LPE(20:3)_sn2	Lysophosphatidylethanolamine	Glycerophospholipid	LPE
	LPE 20:4_sn1	177	LPE_20_4_sn1	LPE(20:4)_sn1	Lysophosphatidylethanolamine	Glycerophospholipid	LPE
	LPE 20:4_sn2	178	LPE_20_4_sn2	LPE(20:4)_sn2	Lysophosphatidylethanolamine	Glycerophospholipid	LPE
	LPE 22:6_sn1	179	LPE_22_6_sn1	LPE(22:6)_sn1	Lysophosphatidylethanolamine	Glycerophospholipid	LPE
	LPE 22:6_sn2	180	LPE_22_6_sn2	LPE(22:6)_sn2	Lysophosphatidylethanolamine	Glycerophospholipid	LPE
	LPE P-16:0	181	LPE_P_16_0	LPE-P(16:0)	Alkenyl-lysophosphatidylethanolamine	Glycerophospholipid	LPE-P
	LPE P-18:0	182	LPE_P_18_0	LPE-P(18:0)	Alkenyl-lysophosphatidylethanolamine	Glycerophospholipid	LPE-P
	LPE P-18:1	183	LPE_P_18_1	LPE-P(18:1)	Alkenyl-lysophosphatidylethanolamine	Glycerophospholipid	LPE-P
	LPE P-20:0	184	LPE_P_20_0	LPE-P(20:0)	Alkenyl-lysophosphatidylethanolamine	Glycerophospholipid	LPE-P
	LacCer(d16:1/16:0)	185	LacCer_d16_1_16_0_	LacCer(d16:1/16:0)	Lactosylceramide	Sphingolipid	LacCer
	LacCer(d16:1/22:0)	186	LacCer_d16_1_22_0_	LacCer(d16:1/22:0)	Lactosylceramide	Sphingolipid	LacCer
	LacCer(d16:1/24:1)	187	LacCer_d16_1_24_1_	LacCer(d16:1/24:1)	Lactosylceramide	Sphingolipid	LacCer
	LacCer(d18:1/16:0)	188	LacCer_d18_1_16_0_	LacCer(d18:1/16:0)	Lactosylceramide	Sphingolipid	LacCer
	LacCer(d18:1/18:0)	189	LacCer_d18_1_18_0_	LacCer(d18:1/18:0)	Lactosylceramide	Sphingolipid	LacCer
	LacCer(d18:1/20:0)	190	LacCer_d18_1_20_0_	LacCer(d18:1/20:0)	Lactosylceramide	Sphingolipid	LacCer
	LacCer(d18:1/22:0)	191	LacCer_d18_1_22_0_	LacCer(d18:1/22:0)	Lactosylceramide	Sphingolipid	LacCer
	LacCer(d18:1/23:0)	192	LacCer_d18_1_23_0_	LacCer(d18:1/23:0)	Lactosylceramide	Sphingolipid	LacCer
	LacCer(d18:1/24:0)	193	LacCer_d18_1_24_0_	LacCer(d18:1/24:0)	Lactosylceramide	Sphingolipid	LacCer
	LacCer(d18:1/24:1)	194	LacCer_d18_1_24_1_	LacCer(d18:1/24:1)	Lactosylceramide	Sphingolipid	LacCer
	LacCer(d18:2/16:0)	195	LacCer_d18_2_16_0_	LacCer(d18:2/16:0)	Lactosylceramide	Sphingolipid	LacCer
	LacCer(d18:2/22:0)	196	LacCer_d18_2_22_0_	LacCer(d18:2/22:0)	Lactosylceramide	Sphingolipid	LacCer
	LacCer(d18:2/24:1)	197	LacCer_d18_2_24_1_	LacCer(d18:2/24:1)	Lactosylceramide	Sphingolipid	LacCer
	PC 28:0	198	PC_28_0	PC(28:0)	Phosphatidylcholine	Glycerophospholipid	PC
	PC 30:0	199	PC_30_0	PC(30:0)	Phosphatidylcholine	Glycerophospholipid	PC
	PC 30:2	200	PC_30_2	PC(30:2)	Phosphatidylcholine	Glycerophospholipid	PC
	PC 31:0	201	PC_31_0	PC(31:0)	Phosphatidylcholine	Glycerophospholipid	PC
	PC 31:1	202	PC_31_1	PC(31:1)	Phosphatidylcholine	Glycerophospholipid	PC
	PC 32:0 +1	205	PC_32_0__1	PC(32:0)	Phosphatidylcholine	Glycerophospholipid	PC
	PC 32:1 +1	206	PC_32_1__1	PC(32:1)	Phosphatidylcholine	Glycerophospholipid	PC
	PC 32:2	203	PC_32_2	PC(32:2)	Phosphatidylcholine	Glycerophospholipid	PC
	PC 32:3	204	PC_32_3	PC(32:3)	Phosphatidylcholine	Glycerophospholipid	PC
	PC 33:1	207	PC_33_1	PC(33:1)	Phosphatidylcholine	Glycerophospholipid	PC
	PC 33:2	208	PC_33_2	PC(33:2)	Phosphatidylcholine	Glycerophospholipid	PC
	PC 33:3	209	PC_33_3	PC(33:3)	Phosphatidylcholine	Glycerophospholipid	PC
	PC 34:0	210	PC_34_0	PC(34:0)	Phosphatidylcholine	Glycerophospholipid	PC
	PC 34:1 +1	213	PC_34_1__1	PC(34:1)	Phosphatidylcholine	Glycerophospholipid	PC
	PC 34:2 +2	214	PC_34_2__2	PC(34:2)	Phosphatidylcholine	Glycerophospholipid	PC
	PC 34:3a	215	PC_34_3a	PC(34:3)a	Phosphatidylcholine	Glycerophospholipid	PC
	PC 34:3b	216	PC_34_3b	PC(34:3)b	Phosphatidylcholine	Glycerophospholipid	PC
	PC 34:4	211	PC_34_4	PC(34:4)	Phosphatidylcholine	Glycerophospholipid	PC
	PC 34:5	212	PC_34_5	PC(34:5)	Phosphatidylcholine	Glycerophospholipid	PC
	PC 35:0	217	PC_35_0	PC(35:0)	Phosphatidylcholine	Glycerophospholipid	PC
	PC 35:1	218	PC_35_1	PC(35:1)	Phosphatidylcholine	Glycerophospholipid	PC
	PC 35:2a	221	PC_35_2a	PC(35:2)a	Phosphatidylcholine	Glycerophospholipid	PC
	PC 35:2b	222	PC_35_2b	PC(35:2)b	Phosphatidylcholine	Glycerophospholipid	PC
	PC 35:3a	223	PC_35_3a	PC(35:3)a	Phosphatidylcholine	Glycerophospholipid	PC
	PC 35:3b	224	PC_35_3b	PC(35:3)b	Phosphatidylcholine	Glycerophospholipid	PC
	PC 35:4	219	PC_35_4	PC(35:4)	Phosphatidylcholine	Glycerophospholipid	PC
	PC 35:5	220	PC_35_5	PC(35:5)	Phosphatidylcholine	Glycerophospholipid	PC
	PC 36:0	225	PC_36_0	PC(36:0)	Phosphatidylcholine	Glycerophospholipid	PC
	PC 36:1 +1	228	PC_36_1__1	PC(36:1)	Phosphatidylcholine	Glycerophospholipid	PC
	PC 36:2 +2	229	PC_36_2__2	PC(36:2)	Phosphatidylcholine	Glycerophospholipid	PC
	PC 36:3b +1	230	PC_36_3b__1	PC(36:3)b	Phosphatidylcholine	Glycerophospholipid	PC
	PC 36:4a	231	PC_36_4a	PC(36:4)a	Phosphatidylcholine	Glycerophospholipid	PC
	PC 36:4b +2	232	PC_36_4b__2	PC(36:4)b	Phosphatidylcholine	Glycerophospholipid	PC
	PC 36:5b +1	233	PC_36_5b__1	PC(36:5)b	Phosphatidylcholine	Glycerophospholipid	PC
	PC 36:6	226	PC_36_6	PC(36:6)	Phosphatidylcholine	Glycerophospholipid	PC
	PC 36:7	227	PC_36_7	PC(36:7)	Phosphatidylcholine	Glycerophospholipid	PC
	PC 37:1	234	PC_37_1	PC(37:1)	Phosphatidylcholine	Glycerophospholipid	PC
	PC 37:2	235	PC_37_2	PC(37:2)	Phosphatidylcholine	Glycerophospholipid	PC
	PC 37:3	236	PC_37_3	PC(37:3)	Phosphatidylcholine	Glycerophospholipid	PC
	PC 37:4	237	PC_37_4	PC(37:4)	Phosphatidylcholine	Glycerophospholipid	PC
	PC 37:6	238	PC_37_6	PC(37:6)	Phosphatidylcholine	Glycerophospholipid	PC
	PC 38:0	239	PC_38_0	PC(38:0)	Phosphatidylcholine	Glycerophospholipid	PC
	PC 38:1	240	PC_38_1	PC(38:1)	Phosphatidylcholine	Glycerophospholipid	PC
	PC 38:2	241	PC_38_2	PC(38:2)	Phosphatidylcholine	Glycerophospholipid	PC
	PC 38:3 +1	243	PC_38_3__1	PC(38:3)	Phosphatidylcholine	Glycerophospholipid	PC
	PC 38:4b	244	PC_38_4b	PC(38:4)b	Phosphatidylcholine	Glycerophospholipid	PC
	PC 38:4c +1	245	PC_38_4c__1	PC(38:4)c	Phosphatidylcholine	Glycerophospholipid	PC
	PC 38:5a +1	246	PC_38_5a__1	PC(38:5)a	Phosphatidylcholine	Glycerophospholipid	PC
	PC 38:5b +1	247	PC_38_5b__1	PC(38:5)b	Phosphatidylcholine	Glycerophospholipid	PC
	PC 38:6c +1	248	PC_38_6c__1	PC(38:6)c	Phosphatidylcholine	Glycerophospholipid	PC
	PC 38:7	242	PC_38_7	PC(38:7)	Phosphatidylcholine	Glycerophospholipid	PC
	PC 39:0	249	PC_39_0	PC(39:0)	Phosphatidylcholine	Glycerophospholipid	PC
	PC 39:2	250	PC_39_2	PC(39:2)	Phosphatidylcholine	Glycerophospholipid	PC
	PC 39:4	251	PC_39_4	PC(39:4)	Phosphatidylcholine	Glycerophospholipid	PC
	PC 39:6	252	PC_39_6	PC(39:6)	Phosphatidylcholine	Glycerophospholipid	PC
	PC 40:1	253	PC_40_1	PC(40:1)	Phosphatidylcholine	Glycerophospholipid	PC
	PC 40:2	254	PC_40_2	PC(40:2)	Phosphatidylcholine	Glycerophospholipid	PC
	PC 40:3	255	PC_40_3	PC(40:3)	Phosphatidylcholine	Glycerophospholipid	PC
	PC 40:4	256	PC_40_4	PC(40:4)	Phosphatidylcholine	Glycerophospholipid	PC
	PC 40:5a	257	PC_40_5a	PC(40:5)a	Phosphatidylcholine	Glycerophospholipid	PC
	PC 40:5b	258	PC_40_5b	PC(40:5)b	Phosphatidylcholine	Glycerophospholipid	PC
	PC 40:6 +1	259	PC_40_6__1	PC(40:6)	Phosphatidylcholine	Glycerophospholipid	PC
	PC O-32:0	260	PC_O_32_0	PC-O(32:0)	Alkyl-phosphatidylcholine	Glycerophospholipid	PC-O
	PC O-32:1	261	PC_O_32_1	PC-O(32:1)	Alkyl-phosphatidylcholine	Glycerophospholipid	PC-O
	PC O-34:0	262	PC_O_34_0	PC-O(34:0)	Alkyl-phosphatidylcholine	Glycerophospholipid	PC-O
	PC O-34:1	263	PC_O_34_1	PC-O(34:1)	Alkyl-phosphatidylcholine	Glycerophospholipid	PC-O
	PC O-34:2	264	PC_O_34_2	PC-O(34:2)	Alkyl-phosphatidylcholine	Glycerophospholipid	PC-O
	PC O-36:1	265	PC_O_36_1	PC-O(36:1)	Alkyl-phosphatidylcholine	Glycerophospholipid	PC-O
	PC O-36:2a	267	PC_O_36_2a	PC-O(36:2)a	Alkyl-phosphatidylcholine	Glycerophospholipid	PC-O
	PC O-36:2b	268	PC_O_36_2b	PC-O(36:2)b	Alkyl-phosphatidylcholine	Glycerophospholipid	PC-O
	PC O-36:3a	269	PC_O_36_3a	PC-O(36:3)a	Alkyl-phosphatidylcholine	Glycerophospholipid	PC-O
	PC O-36:3b	270	PC_O_36_3b	PC-O(36:3)b	Alkyl-phosphatidylcholine	Glycerophospholipid	PC-O
	PC O-36:5	266	PC_O_36_5	PC-O(36:5)	Alkyl-phosphatidylcholine	Glycerophospholipid	PC-O
	PC O-38:0	271	PC_O_38_0	PC-O(38:0)	Alkyl-phosphatidylcholine	Glycerophospholipid	PC-O
	PC O-38:1	272	PC_O_38_1	PC-O(38:1)	Alkyl-phosphatidylcholine	Glycerophospholipid	PC-O
	PC O-38:2	273	PC_O_38_2	PC-O(38:2)	Alkyl-phosphatidylcholine	Glycerophospholipid	PC-O
	PC O-38:3	274	PC_O_38_3	PC-O(38:3)	Alkyl-phosphatidylcholine	Glycerophospholipid	PC-O
	PC O-38:4a	276	PC_O_38_4a	PC-O(38:4)a	Alkyl-phosphatidylcholine	Glycerophospholipid	PC-O
	PC O-38:4b	277	PC_O_38_4b	PC-O(38:4)b	Alkyl-phosphatidylcholine	Glycerophospholipid	PC-O
	PC O-38:4c	278	PC_O_38_4c	PC-O(38:4)c	Alkyl-phosphatidylcholine	Glycerophospholipid	PC-O
	PC O-38:6	275	PC_O_38_6	PC-O(38:6)	Alkyl-phosphatidylcholine	Glycerophospholipid	PC-O
	PC O-40:1	279	PC_O_40_1	PC-O(40:1)	Alkyl-phosphatidylcholine	Glycerophospholipid	PC-O
	PC O-40:2	280	PC_O_40_2	PC-O(40:2)	Alkyl-phosphatidylcholine	Glycerophospholipid	PC-O
	PC O-40:3	281	PC_O_40_3	PC-O(40:3)	Alkyl-phosphatidylcholine	Glycerophospholipid	PC-O
	PC O-40:4	282	PC_O_40_4	PC-O(40:4)	Alkyl-phosphatidylcholine	Glycerophospholipid	PC-O
	PC O-40:5	283	PC_O_40_5	PC-O(40:5)	Alkyl-phosphatidylcholine	Glycerophospholipid	PC-O
	PC O-40:6	284	PC_O_40_6	PC-O(40:6)	Alkyl-phosphatidylcholine	Glycerophospholipid	PC-O
	PC P 36:2b	285	PC_P_32_0	PC-P(32:0)	Alkenyl-phosphatidylcholine	Glycerophospholipid	PC-P
	PC P-32:0	286	PC_P_32_1	PC-P(32:1)	Alkenyl-phosphatidylcholine	Glycerophospholipid	PC-P
	PC P-32:1	287	PC_P_34_1	PC-P(34:1)	Alkenyl-phosphatidylcholine	Glycerophospholipid	PC-P
	PC P-34:1	288	PC_P_36_1	PC-P(36:1)	Alkenyl-phosphatidylcholine	Glycerophospholipid	PC-P
	PC P-36:1	291	PC_P_36_2b	PC-P(36:2)b	Alkenyl-phosphatidylcholine	Glycerophospholipid	PC-P
	PC P-36:3	289	PC_P_36_3	PC-P(36:3)	Alkenyl-phosphatidylcholine	Glycerophospholipid	PC-P
	PC P-36:5	290	PC_P_36_5	PC-P(36:5)	Alkenyl-phosphatidylcholine	Glycerophospholipid	PC-P
	PC P-38:4b	294	PC_P_38_4b	PC-P(38:4)b	Alkenyl-phosphatidylcholine	Glycerophospholipid	PC-P
	PC P-38:5	292	PC_P_38_5	PC-P(38:5)	Alkenyl-phosphatidylcholine	Glycerophospholipid	PC-P
	PC P-38:6	293	PC_P_38_6	PC-P(38:6)	Alkenyl-phosphatidylcholine	Glycerophospholipid	PC-P
	PC P-40:2	295	PC_P_40_2	PC-P(40:2)	Alkenyl-phosphatidylcholine	Glycerophospholipid	PC-P
	PC P-40:3	296	PC_P_40_3	PC-P(40:3)	Alkenyl-phosphatidylcholine	Glycerophospholipid	PC-P
	PC P-40:4	297	PC_P_40_4	PC-P(40:4)	Alkenyl-phosphatidylcholine	Glycerophospholipid	PC-P
	PC P-40:5	298	PC_P_40_5	PC-P(40:5)	Alkenyl-phosphatidylcholine	Glycerophospholipid	PC-P
	PC P-40:6	299	PC_P_40_6	PC-P(40:6)	Alkenyl-phosphatidylcholine	Glycerophospholipid	PC-P
	PE 30:1	300	PE_30_1	PE(30:1)	Phosphatidylethanolamine	Glycerophospholipid	PE
	PE 32:1	301	PE_32_1	PE(32:1)	Phosphatidylethanolamine	Glycerophospholipid	PE
	PE 34:1	302	PE_34_1	PE(34:1)	Phosphatidylethanolamine	Glycerophospholipid	PE
	PE 34:2	303	PE_34_2	PE(34:2)	Phosphatidylethanolamine	Glycerophospholipid	PE
	PE 34:3	304	PE_34_3	PE(34:3)	Phosphatidylethanolamine	Glycerophospholipid	PE
	PE 36:1	305	PE_36_1	PE(36:1)	Phosphatidylethanolamine	Glycerophospholipid	PE
	PE 36:2	306	PE_36_2	PE(36:2)	Phosphatidylethanolamine	Glycerophospholipid	PE
	PE 36:4	307	PE_36_4	PE(36:4)	Phosphatidylethanolamine	Glycerophospholipid	PE
	PE 36:5	308	PE_36_5	PE(36:5)	Phosphatidylethanolamine	Glycerophospholipid	PE
	PE 38:1	309	PE_38_1	PE(38:1)	Phosphatidylethanolamine	Glycerophospholipid	PE
	PE 38:2	310	PE_38_2	PE(38:2)	Phosphatidylethanolamine	Glycerophospholipid	PE
	PE 38:3	311	PE_38_3	PE(38:3)	Phosphatidylethanolamine	Glycerophospholipid	PE
	PE 38:4b	313	PE_38_4b	PE(38:4)b	Phosphatidylethanolamine	Glycerophospholipid	PE
	PE 38:5a	314	PE_38_5a	PE(38:5)a	Phosphatidylethanolamine	Glycerophospholipid	PE
	PE 38:5b	315	PE_38_5b	PE(38:5)b	Phosphatidylethanolamine	Glycerophospholipid	PE
	PE 38:6	312	PE_38_6	PE(38:6)	Phosphatidylethanolamine	Glycerophospholipid	PE
	PE 40:4	316	PE_40_4	PE(40:4)	Phosphatidylethanolamine	Glycerophospholipid	PE
	PE 40:5	317	PE_40_5	PE(40:5)	Phosphatidylethanolamine	Glycerophospholipid	PE
	PE 40:6	318	PE_40_6	PE(40:6)	Phosphatidylethanolamine	Glycerophospholipid	PE
	PE 40:7	319	PE_40_7	PE(40:7)	Phosphatidylethanolamine	Glycerophospholipid	PE
	PE 40:8	320	PE_40_8	PE(40:8)	Phosphatidylethanolamine	Glycerophospholipid	PE
	PE 42:7	321	PE_42_7	PE(42:7)	Phosphatidylethanolamine	Glycerophospholipid	PE
	PE O-34:1	322	PE_O_34_1	PE-O(34:1)	Alkyl-phosphatidylethanolamine	Glycerophospholipid	PE-O
	PE O-34:2	323	PE_O_34_2	PE-O(34:2)	Alkyl-phosphatidylethanolamine	Glycerophospholipid	PE-O
	PE O-36:1	324	PE_O_36_1	PE-O(36:1)	Alkyl-phosphatidylethanolamine	Glycerophospholipid	PE-O
	PE O-36:4	325	PE_O_36_4	PE-O(36:4)	Alkyl-phosphatidylethanolamine	Glycerophospholipid	PE-O
	PE O-36:5	326	PE_O_36_5	PE-O(36:5)	Alkyl-phosphatidylethanolamine	Glycerophospholipid	PE-O
	PE O-38:4	327	PE_O_38_4	PE-O(38:4)	Alkyl-phosphatidylethanolamine	Glycerophospholipid	PE-O
	PE O-38:5	328	PE_O_38_5	PE-O(38:5)	Alkyl-phosphatidylethanolamine	Glycerophospholipid	PE-O
	PE O-38:6	329	PE_O_38_6	PE-O(38:6)	Alkyl-phosphatidylethanolamine	Glycerophospholipid	PE-O
	PE P-34:1	330	PE_P_34_1	PE-P(34:1)	Alkenyl-phosphatidylethanolamine	Glycerophospholipid	PE-P
	PE P-34:2	331	PE_P_34_2	PE-P(34:2)	Alkenyl-phosphatidylethanolamine	Glycerophospholipid	PE-P
	PE P-36:1	332	PE_P_36_1	PE-P(36:1)	Alkenyl-phosphatidylethanolamine	Glycerophospholipid	PE-P
	PE P-36:2	333	PE_P_36_2	PE-P(36:2)	Alkenyl-phosphatidylethanolamine	Glycerophospholipid	PE-P
	PE P-36:4	334	PE_P_36_4	PE-P(36:4)	Alkenyl-phosphatidylethanolamine	Glycerophospholipid	PE-P
	PE P-38:4b	336	PE_P_38_4b	PE-P(38:4)b	Alkenyl-phosphatidylethanolamine	Glycerophospholipid	PE-P
	PE P-38:6	335	PE_P_38_6	PE-P(38:6)	Alkenyl-phosphatidylethanolamine	Glycerophospholipid	PE-P
	PE P-40:6	337	PE_P_40_6	PE-P(40:6)	Alkenyl-phosphatidylethanolamine	Glycerophospholipid	PE-P
	PG 34:1	338	PG_34_1	PG(34:1)	Phosphatidylglycerol	Glycerophospholipid	PG
	PG 36:1	339	PG_36_1	PG(36:1)	Phosphatidylglycerol	Glycerophospholipid	PG
	PI 32:0	340	PI_32_0	PI(32:0)	Phosphatidylinositol	Glycerophospholipid	PI
	PI 32:1	341	PI_32_1	PI(32:1)	Phosphatidylinositol	Glycerophospholipid	PI
	PI 34:0	342	PI_34_0	PI(34:0)	Phosphatidylinositol	Glycerophospholipid	PI
	PI 34:1	343	PI_34_1	PI(34:1)	Phosphatidylinositol	Glycerophospholipid	PI
	PI 34:2	344	PI_34_2	PI(34:2)	Phosphatidylinositol	Glycerophospholipid	PI
	PI 36:1	345	PI_36_1	PI(36:1)	Phosphatidylinositol	Glycerophospholipid	PI
	PI 36:4	346	PI_36_4	PI(36:4)	Phosphatidylinositol	Glycerophospholipid	PI
	PI 38:1	347	PI_38_1	PI(38:1)	Phosphatidylinositol	Glycerophospholipid	PI
	PI 38:2	348	PI_38_2	PI(38:2)	Phosphatidylinositol	Glycerophospholipid	PI
	PI 38:3a	350	PI_38_3a	PI(38:3)a	Phosphatidylinositol	Glycerophospholipid	PI
	PI 38:3b	351	PI_38_3b	PI(38:3)b	Phosphatidylinositol	Glycerophospholipid	PI
	PI 38:4	349	PI_38_4	PI(38:4)	Phosphatidylinositol	Glycerophospholipid	PI
	PI 40:4a	352	PI_40_4a	PI(40:4)a	Phosphatidylinositol	Glycerophospholipid	PI
	PI 40:5a	353	PI_40_5a	PI(40:5)a	Phosphatidylinositol	Glycerophospholipid	PI
	PI 40:5b	354	PI_40_5b	PI(40:5)b	Phosphatidylinositol	Glycerophospholipid	PI
	SM 30:2	355	SM_30_2	SM(30:2)	Sphingomyelin	Sphingolipid	SM
	SM 31:0	356	SM_31_0	SM(31:0)	Sphingomyelin	Sphingolipid	SM
	SM 31:1	357	SM_31_1	SM(31:1)	Sphingomyelin	Sphingolipid	SM
	SM 31:2	358	SM_31_2	SM(31:2)	Sphingomyelin	Sphingolipid	SM
	SM 32:0	359	SM_32_0	SM(32:0)	Sphingomyelin	Sphingolipid	SM
	SM 32:1	360	SM_32_1	SM(32:1)	Sphingomyelin	Sphingolipid	SM
	SM 32:2	361	SM_32_2	SM(32:2)	Sphingomyelin	Sphingolipid	SM
	SM 33:0	362	SM_33_0	SM(33:0)	Sphingomyelin	Sphingolipid	SM
	SM 33:1	363	SM_33_1	SM(33:1)	Sphingomyelin	Sphingolipid	SM
	SM 33:2	364	SM_33_2	SM(33:2)	Sphingomyelin	Sphingolipid	SM
	SM 34:0	365	SM_34_0	SM(34:0)	Sphingomyelin	Sphingolipid	SM
	SM 34:1 +1	366	SM_34_1__1	SM(34:1)	Sphingomyelin	Sphingolipid	SM
	SM 34:2 +1	367	SM_34_2__1	SM(34:2)	Sphingomyelin	Sphingolipid	SM
	SM 35:1	368	SM_35_1	SM(35:1)	Sphingomyelin	Sphingolipid	SM
	SM 35:2	369	SM_35_2	SM(35:2)	Sphingomyelin	Sphingolipid	SM
	SM 36:0	370	SM_36_0	SM(36:0)	Sphingomyelin	Sphingolipid	SM
	SM 36:1 +1	372	SM_36_1__1	SM(36:1)	Sphingomyelin	Sphingolipid	SM
	SM 36:2	371	SM_36_2	SM(36:2)	Sphingomyelin	Sphingolipid	SM
	SM 36:3b	373	SM_36_3b	SM(36:3)b	Sphingomyelin	Sphingolipid	SM
	SM 37:1	374	SM_37_1	SM(37:1)	Sphingomyelin	Sphingolipid	SM
	SM 37:2	375	SM_37_2	SM(37:2)	Sphingomyelin	Sphingolipid	SM
	SM 38:0	376	SM_38_0	SM(38:0)	Sphingomyelin	Sphingolipid	SM
	SM 38:1 +1	378	SM_38_1__1	SM(38:1)	Sphingomyelin	Sphingolipid	SM
	SM 38:2	377	SM_38_2	SM(38:2)	Sphingomyelin	Sphingolipid	SM
	SM 38:3b	379	SM_38_3b	SM(38:3)b	Sphingomyelin	Sphingolipid	SM
	SM 39:1	380	SM_39_1	SM(39:1)	Sphingomyelin	Sphingolipid	SM
	SM 39:2	381	SM_39_2	SM(39:2)	Sphingomyelin	Sphingolipid	SM
	SM 40:0	382	SM_40_0	SM(40:0)	Sphingomyelin	Sphingolipid	SM
	SM 40:1 +1	383	SM_40_1__1	SM(40:1)	Sphingomyelin	Sphingolipid	SM
	SM 40:2a	384	SM_40_2a	SM(40:2)a	Sphingomyelin	Sphingolipid	SM
	SM 40:2b	385	SM_40_2b	SM(40:2)b	Sphingomyelin	Sphingolipid	SM
	SM 41:0	386	SM_41_0	SM(41:0)	Sphingomyelin	Sphingolipid	SM
	SM 41:1	387	SM_41_1	SM(41:1)	Sphingomyelin	Sphingolipid	SM
	SM 41:2a	388	SM_41_2a	SM(41:2)a	Sphingomyelin	Sphingolipid	SM
	SM 41:2b	389	SM_41_2b	SM(41:2)b	Sphingomyelin	Sphingolipid	SM
	SM 42:1 +1	390	SM_42_1__1	SM(42:1)	Sphingomyelin	Sphingolipid	SM
	SM 42:2 +1	391	SM_42_2__1	SM(42:2)	Sphingomyelin	Sphingolipid	SM
	SM 42:3 +1	392	SM_42_3__1	SM(42:3)	Sphingomyelin	Sphingolipid	SM
	SM 44:1	393	SM_44_1	SM(44:1)	Sphingomyelin	Sphingolipid	SM
	SM 44:2	394	SM_44_2	SM(44:2)	Sphingomyelin	Sphingolipid	SM
	SM 44:3	395	SM_44_3	SM(44:3)	Sphingomyelin	Sphingolipid	SM
	TAG(14:0/16:0/18:1)	396	TAG_14_0_16_0_18_1_	TAG(14:0/16:0/18:1)	Triacylglycerol	Glycerolipid	TAG
	TAG(14:0/16:0/18:2)	397	TAG_14_0_16_0_18_2_	TAG(14:0/16:0/18:2)	Triacylglycerol	Glycerolipid	TAG
	TAG(14:0/16:1/18:1)	398	TAG_14_0_16_1_18_1_	TAG(14:0/16:1/18:1)	Triacylglycerol	Glycerolipid	TAG
	TAG(14:0/16:1/18:2)	399	TAG_14_0_16_1_18_2_	TAG(14:0/16:1/18:2)	Triacylglycerol	Glycerolipid	TAG
	TAG(14:0/17:0/18:1)	400	TAG_14_0_17_0_18_1_	TAG(14:0/17:0/18:1)	Triacylglycerol	Glycerolipid	TAG
	TAG(14:0/18:0/18:1)	401	TAG_14_0_18_0_18_1_	TAG(14:0/18:0/18:1)	Triacylglycerol	Glycerolipid	TAG
	TAG(14:0/18:2/18:2)	402	TAG_14_0_18_2_18_2_	TAG(14:0/18:2/18:2)	Triacylglycerol	Glycerolipid	TAG
	TAG(14:1/16:0/18:1)	403	TAG_14_1_16_0_18_1_	TAG(14:1/16:0/18:1)	Triacylglycerol	Glycerolipid	TAG
	TAG(14:1/16:1/18:0)	404	TAG_14_1_16_1_18_0_	TAG(14:1/16:1/18:0)	Triacylglycerol	Glycerolipid	TAG
	TAG(14:1/18:0/18:2)	405	TAG_14_1_18_0_18_2_	TAG(14:1/18:0/18:2)	Triacylglycerol	Glycerolipid	TAG
	TAG(14:1/18:1/18:1)	406	TAG_14_1_18_1_18_1_	TAG(14:1/18:1/18:1)	Triacylglycerol	Glycerolipid	TAG
	TAG(15:0/16:0/18:1)	407	TAG_15_0_16_0_18_1_	TAG(15:0/16:0/18:1)	Triacylglycerol	Glycerolipid	TAG
	TAG(15:0/18:1/18:1)	408	TAG_15_0_18_1_18_1_	TAG(15:0/18:1/18:1)	Triacylglycerol	Glycerolipid	TAG
	TAG(16:0/16:0/16:0) +1	409	TAG_16_0_16_0_16_0___1	TAG(16:0/16:0/16:0)	Triacylglycerol	Glycerolipid	TAG
	TAG(16:0/16:0/18:0)	410	TAG_16_0_16_0_18_0_	TAG(16:0/16:0/18:0)	Triacylglycerol	Glycerolipid	TAG
	TAG(16:0/16:0/18:1) +2	411	TAG_16_0_16_0_18_1___2	TAG(16:0/16:0/18:1)	Triacylglycerol	Glycerolipid	TAG
	TAG(16:0/16:0/18:2)	412	TAG_16_0_16_0_18_2_	TAG(16:0/16:0/18:2)	Triacylglycerol	Glycerolipid	TAG
	TAG(16:0/16:1/17:0)	413	TAG_16_0_16_1_17_0_	TAG(16:0/16:1/17:0)	Triacylglycerol	Glycerolipid	TAG
	TAG(16:0/16:1/18:1) +1	414	TAG_16_0_16_1_18_1___1	TAG(16:0/16:1/18:1)	Triacylglycerol	Glycerolipid	TAG
	TAG(16:0/17:0/18:1)	415	TAG_16_0_17_0_18_1_	TAG(16:0/17:0/18:1)	Triacylglycerol	Glycerolipid	TAG
	TAG(16:0/17:0/18:2)	416	TAG_16_0_17_0_18_2_	TAG(16:0/17:0/18:2)	Triacylglycerol	Glycerolipid	TAG
	TAG(16:0/18:0/18:1) +1	417	TAG_16_0_18_0_18_1___1	TAG(16:0/18:0/18:1)	Triacylglycerol	Glycerolipid	TAG
	TAG(16:0/18:1/18:1) +2	418	TAG_16_0_18_1_18_1___2	TAG(16:0/18:1/18:1)	Triacylglycerol	Glycerolipid	TAG
	TAG(16:0/18:1/18:2) +2	419	TAG_16_0_18_1_18_2___2	TAG(16:0/18:1/18:2)	Triacylglycerol	Glycerolipid	TAG
	TAG(16:0/18:2/18:2) +1	420	TAG_16_0_18_2_18_2___1	TAG(16:0/18:2/18:2)	Triacylglycerol	Glycerolipid	TAG
	TAG(16:1/16:1/16:1)	421	TAG_16_1_16_1_16_1_	TAG(16:1/16:1/16:1)	Triacylglycerol	Glycerolipid	TAG
	TAG(16:1/16:1/18:0)	422	TAG_16_1_16_1_18_0_	TAG(16:1/16:1/18:0)	Triacylglycerol	Glycerolipid	TAG
	TAG(16:1/16:1/18:1) +1	423	TAG_16_1_16_1_18_1___1	TAG(16:1/16:1/18:1)	Triacylglycerol	Glycerolipid	TAG
	TAG(16:1/17:0/18:1)	424	TAG_16_1_17_0_18_1_	TAG(16:1/17:0/18:1)	Triacylglycerol	Glycerolipid	TAG
	TAG(16:1/18:1/18:1)	425	TAG_16_1_18_1_18_1_	TAG(16:1/18:1/18:1)	Triacylglycerol	Glycerolipid	TAG
	TAG(16:1/18:1/18:2)	426	TAG_16_1_18_1_18_2_	TAG(16:1/18:1/18:2)	Triacylglycerol	Glycerolipid	TAG
	TAG(17:0/18:1/18:1)	427	TAG_17_0_18_1_18_1_	TAG(17:0/18:1/18:1)	Triacylglycerol	Glycerolipid	TAG
	TAG(18:0/18:0/18:1)	428	TAG_18_0_18_0_18_1_	TAG(18:0/18:0/18:1)	Triacylglycerol	Glycerolipid	TAG
	TAG(18:0/18:1/18:1) +1	429	TAG_18_0_18_1_18_1___1	TAG(18:0/18:1/18:1)	Triacylglycerol	Glycerolipid	TAG
	TAG(18:0/18:2/18:2)	430	TAG_18_0_18_2_18_2_	TAG(18:0/18:2/18:2)	Triacylglycerol	Glycerolipid	TAG
	TAG(18:1/18:1/18:1) +1	431	TAG_18_1_18_1_18_1___1	TAG(18:1/18:1/18:1)	Triacylglycerol	Glycerolipid	TAG
	TAG(18:1/18:1/18:2)	432	TAG_18_1_18_1_18_2_	TAG(18:1/18:1/18:2)	Triacylglycerol	Glycerolipid	TAG
	TAG(18:1/18:1/20:4)	433	TAG_18_1_18_1_20_4_	TAG(18:1/18:1/20:4)	Triacylglycerol	Glycerolipid	TAG
	TAG(18:1/18:1/22:6)	434	TAG_18_1_18_1_22_6_	TAG(18:1/18:1/22:6)	Triacylglycerol	Glycerolipid	TAG
	TAG(18:1/18:2/18:2)	435	TAG_18_1_18_2_18_2_	TAG(18:1/18:2/18:2)	Triacylglycerol	Glycerolipid	TAG
	TAG(18:2/18:2/18:2)	436	TAG_18_2_18_2_18_2_	TAG(18:2/18:2/18:2)	Triacylglycerol	Glycerolipid	TAG
	TAG(18:2/18:2/20:4)	437	TAG_18_2_18_2_20_4_	TAG(18:2/18:2/20:4)	Triacylglycerol	Glycerolipid	TAG

## Sheet: Table 2S
Table 2S: Genomic loci associated with molecular lipid species at genome-wide significance (5e-08).
SNP	Position	Gene	Consequence	a1	Lipid	EFFECT (BETA)	STAT	P
rs11703257	chr22:32712880	SYN3	intron	A	AcylCarnitine.12.0.	1.024	5.764	1.235e-08
rs11172171	chr12:57342432	R3HDM2	intron	A	AcylCarnitine.13.0.	1.272	5.575	3.542e-08
rs2073643	chr5:132387596	SLC22A5	intron	G	AcylCarnitine.18.2.	-0.2744	-5.885	6.22e-09
rs174537	chr11:61785208	MYRF	intron	A	PC.O.40.5	-0.3112	-5.882	6.328e-09
rs174537	chr11:61785208	MYRF	intron	A	LPC.20.4_sn1	-0.5876	-13.17	1.669e-35
rs174537	chr11:61785208	MYRF	intron	A	CE.24.6	-0.3094	-6.11	1.662e-09
rs174537	chr11:61785208	MYRF	intron	A	PC.40.5a	-0.3233	-6.502	1.519e-10
rs174537	chr11:61785208	MYRF	intron	A	PC.O.40.3	0.329	6.742	3.299e-11
rs174537	chr11:61785208	MYRF	intron	A	PC.35.3a	0.4121	7.863	1.444e-14
rs174537	chr11:61785208	MYRF	intron	A	PC.35.4	-0.5129	-9.935	7.864e-22
rs174537	chr11:61785208	MYRF	intron	A	LPE.18.2_sn1	0.327	6.386	3.126e-10
rs174537	chr11:61785208	MYRF	intron	A	PC.P.36.3	-0.3385	-6.701	4.308e-11
rs174537	chr11:61785208	MYRF	intron	A	PC.O.38.4a	0.4133	7.531	1.584e-13
rs174537	chr11:61785208	MYRF	intron	A	DAG.18.1.20.3.	-0.4863	-9.357	1.123e-19
rs174537	chr11:61785208	MYRF	intron	A	PC.36.5b..1	-0.3315	-5.649	2.358e-08
rs174537	chr11:61785208	MYRF	intron	A	LPC.20.5_sn2	-0.3392	-6.266	6.507e-10
rs174537	chr11:61785208	MYRF	intron	A	PC.34.3a	0.3053	6.099	1.779e-09
rs174537	chr11:61785208	MYRF	intron	A	PC.39.4	-0.5159	-10.45	7.756e-24
rs174537	chr11:61785208	MYRF	intron	A	PC.P.38.4b	-0.4133	-7.892	1.166e-14
rs174537	chr11:61785208	MYRF	intron	A	PC.36.4a	0.4666	8.871	6.14e-18
rs174537	chr11:61785208	MYRF	intron	A	PI.38.3a	0.3656	6.258	6.854e-10
rs174537	chr11:61785208	MYRF	intron	A	LPC.20.5_sn1	-0.3423	-6.462	1.951e-10
rs174537	chr11:61785208	MYRF	intron	A	PC.O.36.3b	0.307	5.561	3.828e-08
rs174537	chr11:61785208	MYRF	intron	A	LPC.20.4_sn2	-0.5376	-11.36	1.597e-27
rs174537	chr11:61785208	MYRF	intron	A	PI.38.2	0.4803	8.779	1.289e-17
rs174537	chr11:61785208	MYRF	intron	A	PC.38.5b..1	-0.3618	-6.459	1.99e-10
rs174537	chr11:61785208	MYRF	intron	A	LPE.18.2_sn2	0.3398	6.478	1.765e-10
rs174537	chr11:61785208	MYRF	intron	A	PC.O.38.3	0.3147	5.829	8.541e-09
rs174537	chr11:61785208	MYRF	intron	A	PC.38.2	0.3222	5.634	2.561e-08
rs174537	chr11:61785208	MYRF	intron	A	PC.O.38.4c	-0.3169	-6.194	1.008e-09
rs174537	chr11:61785208	MYRF	intron	A	LPC.22.5_sn1	-0.3234	-6.769	2.779e-11
rs174537	chr11:61785208	MYRF	intron	A	LPC.22.4_sn2	-0.2853	-5.54	4.298e-08
rs174537	chr11:61785208	MYRF	intron	A	PC.P.40.2	0.3304	6.701	4.285e-11
rs174537	chr11:61785208	MYRF	intron	A	PC.P.40.4	-0.3441	-6.79	2.411e-11
rs174537	chr11:61785208	MYRF	intron	A	LPE.20.4_sn1	-0.296	-5.829	8.565e-09
rs174537	chr11:61785208	MYRF	intron	A	LPE.20.4_sn2	-0.2902	-5.536	4.402e-08
rs174537	chr11:61785208	MYRF	intron	A	PC.38.5a..1	-0.459	-9.413	7.013e-20
rs174537	chr11:61785208	MYRF	intron	A	LPC.22.4_sn1	-0.3139	-6.414	2.623e-10
rs174537	chr11:61785208	MYRF	intron	A	PC.35.2a	0.3051	5.797	1.026e-08
rs174537	chr11:61785208	MYRF	intron	A	PC.P.38.5	-0.388	-7.573	1.171e-13
rs174537	chr11:61785208	MYRF	intron	A	LPC.22.5_sn2	-0.3366	-6.852	1.613e-11
rs174537	chr11:61785208	MYRF	intron	A	PC.38.4c..1	-0.6661	-14.88	1.184e-43
rs174537	chr11:61785208	MYRF	intron	A	PC.34.4	-0.3437	-6.397	2.919e-10
rs174537	chr11:61785208	MYRF	intron	A	PC.36.4b..2	-0.5789	-12.52	1.443e-32
rs174537	chr11:61785208	MYRF	intron	A	PC.37.4	-0.4547	-8.582	6.132e-17
rs102275	chr11:61790331	TMEM258	intron	G	LPC.22.5_sn1	-0.3217	-6.778	2.614e-11
rs102275	chr11:61790331	TMEM258	intron	G	PC.36.5b..1	-0.3249	-5.569	3.661e-08
rs102275	chr11:61790331	TMEM258	intron	G	PC.34.3a	0.3028	6.088	1.899e-09
rs102275	chr11:61790331	TMEM258	intron	G	PC.O.38.4c	-0.3187	-6.276	6.133e-10
rs102275	chr11:61790331	TMEM258	intron	G	PC.O.38.3	0.3092	5.762	1.252e-08
rs102275	chr11:61790331	TMEM258	intron	G	PC.35.3a	0.4019	7.708	4.47e-14
rs102275	chr11:61790331	TMEM258	intron	G	LPC.20.5_sn1	-0.3392	-6.446	2.16e-10
rs102275	chr11:61790331	TMEM258	intron	G	PC.P.40.4	-0.3463	-6.885	1.301e-11
rs102275	chr11:61790331	TMEM258	intron	G	PC.35.4	-0.5148	-10.05	2.731e-22
rs102275	chr11:61790331	TMEM258	intron	G	PC.40.5a	-0.3236	-6.554	1.096e-10
rs102275	chr11:61790331	TMEM258	intron	G	PC.P.36.3	-0.3385	-6.748	3.169e-11
rs102275	chr11:61790331	TMEM258	intron	G	PC.O.40.5	-0.3095	-5.89	6.041e-09
rs102275	chr11:61790331	TMEM258	intron	G	PC.O.38.4a	0.4095	7.509	1.844e-13
rs102275	chr11:61790331	TMEM258	intron	G	LPC.22.5_sn2	-0.337	-6.909	1.112e-11
rs102275	chr11:61790331	TMEM258	intron	G	PC.P.38.4b	-0.4183	-8.054	3.522e-15
rs102275	chr11:61790331	TMEM258	intron	G	LPE.18.2_sn2	0.3373	6.473	1.825e-10
rs102275	chr11:61790331	TMEM258	intron	G	LPC.22.4_sn2	-0.2873	-5.619	2.78e-08
rs102275	chr11:61790331	TMEM258	intron	G	PC.34.4	-0.3396	-6.361	3.644e-10
rs102275	chr11:61790331	TMEM258	intron	G	LPE.18.2_sn1	0.3236	6.361	3.638e-10
rs102275	chr11:61790331	TMEM258	intron	G	PI.38.2	0.4764	8.765	1.441e-17
rs102275	chr11:61790331	TMEM258	intron	G	PC.38.2	0.3151	5.543	4.23e-08
rs102275	chr11:61790331	TMEM258	intron	G	PC.38.5b..1	-0.3606	-6.481	1.734e-10
rs102275	chr11:61790331	TMEM258	intron	G	DAG.18.1.20.3.	-0.4849	-9.397	8.015e-20
rs102275	chr11:61790331	TMEM258	intron	G	LPC.20.5_sn2	-0.3371	-6.269	6.389e-10
rs102275	chr11:61790331	TMEM258	intron	G	PC.37.4	-0.4569	-8.691	2.592e-17
rs102275	chr11:61790331	TMEM258	intron	G	CE.24.6	-0.3122	-6.211	9.07e-10
rs102275	chr11:61790331	TMEM258	intron	G	PC.35.2a	0.2899	5.532	4.484e-08
rs102275	chr11:61790331	TMEM258	intron	G	PC.O.40.3	0.3278	6.762	2.891e-11
rs102275	chr11:61790331	TMEM258	intron	G	PC.O.36.3a	0.2893	5.546	4.174e-08
rs102275	chr11:61790331	TMEM258	intron	G	LPE.20.4_sn2	-0.2887	-5.544	4.207e-08
rs102275	chr11:61790331	TMEM258	intron	G	LPC.22.4_sn1	-0.3133	-6.447	2.138e-10
rs102275	chr11:61790331	TMEM258	intron	G	LPE.20.4_sn1	-0.2945	-5.838	8.115e-09
rs102275	chr11:61790331	TMEM258	intron	G	LPC.20.4_sn2	-0.5388	-11.48	4.896e-28
rs102275	chr11:61790331	TMEM258	intron	G	PC.36.4a	0.4644	8.888	5.352e-18
rs102275	chr11:61790331	TMEM258	intron	G	PC.P.38.5	-0.392	-7.714	4.261e-14
rs102275	chr11:61790331	TMEM258	intron	G	PC.O.36.3b	0.3039	5.54	4.31e-08
rs102275	chr11:61790331	TMEM258	intron	G	PC.P.40.2	0.3269	6.672	5.189e-11
rs102275	chr11:61790331	TMEM258	intron	G	LPC.20.4_sn1	-0.588	-13.29	4.578e-36
rs102275	chr11:61790331	TMEM258	intron	G	PC.38.5a..1	-0.4566	-9.428	6.202e-20
rs102275	chr11:61790331	TMEM258	intron	G	PC.36.4b..2	-0.5769	-12.57	8.735e-33
rs102275	chr11:61790331	TMEM258	intron	G	PC.39.4	-0.5202	-10.64	1.439e-24
rs102275	chr11:61790331	TMEM258	intron	G	PI.38.3a	0.3576	6.157	1.256e-09
rs102275	chr11:61790331	TMEM258	intron	G	PC.38.4c..1	-0.6678	-15.06	1.536e-44
rs174546	chr11:61802358	FADS1	3_prime_UTR	A	LPC.20.5_sn1	-0.3547	-6.732	3.528e-11
rs174546	chr11:61802358	FADS1	3_prime_UTR	A	PC.35.3a	0.4038	7.717	4.172e-14
rs174546	chr11:61802358	FADS1	3_prime_UTR	A	PI.38.2	0.4809	8.821	9.17e-18
rs174546	chr11:61802358	FADS1	3_prime_UTR	A	PC.O.40.3	0.3302	6.79	2.412e-11
rs174546	chr11:61802358	FADS1	3_prime_UTR	A	PC.O.38.4a	0.4075	7.442	2.958e-13
rs174546	chr11:61802358	FADS1	3_prime_UTR	A	LPC.22.5_sn1	-0.3303	-6.944	8.794e-12
rs174546	chr11:61802358	FADS1	3_prime_UTR	A	LPC.22.4_sn1	-0.3179	-6.522	1.336e-10
rs174546	chr11:61802358	FADS1	3_prime_UTR	A	LPC.20.4_sn2	-0.5456	-11.6	1.498e-28
rs174546	chr11:61802358	FADS1	3_prime_UTR	A	CE.24.6	-0.3082	-6.103	1.73e-09
rs174546	chr11:61802358	FADS1	3_prime_UTR	A	PC.34.3a	0.2978	5.958	4.062e-09
rs174546	chr11:61802358	FADS1	3_prime_UTR	A	PC.O.38.4c	-0.316	-6.196	9.943e-10
rs174546	chr11:61802358	FADS1	3_prime_UTR	A	LPC.22.5_sn2	-0.3465	-7.09	3.317e-12
rs174546	chr11:61802358	FADS1	3_prime_UTR	A	PC.38.2	0.3149	5.518	4.849e-08
rs174546	chr11:61802358	FADS1	3_prime_UTR	A	PC.P.38.5	-0.3922	-7.687	5.183e-14
rs174546	chr11:61802358	FADS1	3_prime_UTR	A	PC.P.38.4b	-0.4131	-7.913	9.988e-15
rs174546	chr11:61802358	FADS1	3_prime_UTR	A	PC.34.4	-0.3477	-6.498	1.557e-10
rs174546	chr11:61802358	FADS1	3_prime_UTR	A	LPE.18.2_sn2	0.3366	6.434	2.315e-10
rs174546	chr11:61802358	FADS1	3_prime_UTR	A	PC.36.4a	0.4621	8.806	1.037e-17
rs174546	chr11:61802358	FADS1	3_prime_UTR	A	DAG.18.1.20.3.	-0.4883	-9.433	5.942e-20
rs174546	chr11:61802358	FADS1	3_prime_UTR	A	PC.38.5b..1	-0.3738	-6.708	4.103e-11
rs174546	chr11:61802358	FADS1	3_prime_UTR	A	PC.34.5	-0.3173	-5.546	4.153e-08
rs174546	chr11:61802358	FADS1	3_prime_UTR	A	LPC.20.4_sn1	-0.5933	-13.38	1.777e-36
rs174546	chr11:61802358	FADS1	3_prime_UTR	A	PC.O.38.3	0.3138	5.83	8.508e-09
rs174546	chr11:61802358	FADS1	3_prime_UTR	A	PC.35.2a	0.2989	5.691	1.865e-08
rs174546	chr11:61802358	FADS1	3_prime_UTR	A	PC.36.4b..2	-0.5819	-12.65	3.909e-33
rs174546	chr11:61802358	FADS1	3_prime_UTR	A	PC.35.4	-0.5162	-10.04	3.031e-22
rs174546	chr11:61802358	FADS1	3_prime_UTR	A	LPC.20.5_sn2	-0.353	-6.559	1.065e-10
rs174546	chr11:61802358	FADS1	3_prime_UTR	A	PC.P.40.4	-0.3487	-6.908	1.116e-11
rs174546	chr11:61802358	FADS1	3_prime_UTR	A	LPC.22.4_sn2	-0.291	-5.674	2.048e-08
rs174546	chr11:61802358	FADS1	3_prime_UTR	A	PC.40.5a	-0.3356	-6.789	2.441e-11
rs174546	chr11:61802358	FADS1	3_prime_UTR	A	PC.39.4	-0.523	-10.66	1.18e-24
rs174546	chr11:61802358	FADS1	3_prime_UTR	A	PC.O.40.5	-0.311	-5.896	5.808e-09
rs174546	chr11:61802358	FADS1	3_prime_UTR	A	LPE.18.2_sn1	0.3231	6.327	4.479e-10
rs174546	chr11:61802358	FADS1	3_prime_UTR	A	PC.P.40.2	0.3318	6.754	3.061e-11
rs174546	chr11:61802358	FADS1	3_prime_UTR	A	PC.P.36.3	-0.3427	-6.811	2.116e-11
rs174546	chr11:61802358	FADS1	3_prime_UTR	A	PC.36.5b..1	-0.3422	-5.859	7.2e-09
rs174546	chr11:61802358	FADS1	3_prime_UTR	A	PC.38.5a..1	-0.4698	-9.697	6.209e-21
rs174546	chr11:61802358	FADS1	3_prime_UTR	A	PC.37.4	-0.4605	-8.732	1.865e-17
rs174546	chr11:61802358	FADS1	3_prime_UTR	A	LPE.20.4_sn2	-0.298	-5.71	1.678e-08
rs174546	chr11:61802358	FADS1	3_prime_UTR	A	PI.38.3a	0.3619	6.211	9.101e-10
rs174546	chr11:61802358	FADS1	3_prime_UTR	A	LPE.20.4_sn1	-0.3009	-5.95	4.256e-09
rs174546	chr11:61802358	FADS1	3_prime_UTR	A	PC.38.4c..1	-0.6738	-15.17	4.505e-45
rs174556	chr11:61813163	FADS1	intron	A	PC.35.3a	0.3954	7.41	3.69e-13
rs174556	chr11:61813163	FADS1	intron	A	PE.36.2	0.31	5.633	2.572e-08
rs174556	chr11:61813163	FADS1	intron	A	PC.O.38.4c	-0.3284	-6.344	4.042e-10
rs174556	chr11:61813163	FADS1	intron	A	PC.O.38.4a	0.4535	8.214	1.055e-15
rs174556	chr11:61813163	FADS1	intron	A	LPC.20.5_sn1	-0.3519	-6.562	1.04e-10
rs174556	chr11:61813163	FADS1	intron	A	PC.34.4	-0.3288	-6.02	2.824e-09
rs174556	chr11:61813163	FADS1	intron	A	LPE.18.2_sn2	0.3411	6.413	2.648e-10
rs174556	chr11:61813163	FADS1	intron	A	PC.38.5a..1	-0.4513	-9.1	9.556e-19
rs174556	chr11:61813163	FADS1	intron	A	PC.34.3a	0.2939	5.777	1.15e-08
rs174556	chr11:61813163	FADS1	intron	A	PC.P.40.4	-0.3615	-7.057	4.134e-12
rs174556	chr11:61813163	FADS1	intron	A	PC.35.4	-0.5051	-9.619	1.22e-20
rs174556	chr11:61813163	FADS1	intron	A	PC.P.38.4b	-0.4041	-7.59	1.037e-13
rs174556	chr11:61813163	FADS1	intron	A	PC.P.38.5	-0.3971	-7.655	6.526e-14
rs174556	chr11:61813163	FADS1	intron	A	CE.24.6	-0.3159	-6.159	1.245e-09
rs174556	chr11:61813163	FADS1	intron	A	PC.40.5a	-0.3141	-6.219	8.674e-10
rs174556	chr11:61813163	FADS1	intron	A	PC.O.40.3	0.3348	6.772	2.717e-11
rs174556	chr11:61813163	FADS1	intron	A	LPC.22.5_sn1	-0.3195	-6.588	8.846e-11
rs174556	chr11:61813163	FADS1	intron	A	PC.36.4a	0.502	9.487	3.744e-20
rs174556	chr11:61813163	FADS1	intron	A	LPE.20.4_sn2	-0.3081	-5.813	9.363e-09
rs174556	chr11:61813163	FADS1	intron	A	LPC.22.4_sn1	-0.2927	-5.877	6.496e-09
rs174556	chr11:61813163	FADS1	intron	A	PC.36.5b..1	-0.3474	-5.851	7.554e-09
rs174556	chr11:61813163	FADS1	intron	A	PC.O.40.5	-0.3025	-5.632	2.591e-08
rs174556	chr11:61813163	FADS1	intron	A	PC.O.36.3b	0.3403	6.109	1.671e-09
rs174556	chr11:61813163	FADS1	intron	A	PC.39.4	-0.5495	-11.08	2.276e-26
rs174556	chr11:61813163	FADS1	intron	A	PC.36.4b..2	-0.5604	-11.85	1.329e-29
rs174556	chr11:61813163	FADS1	intron	A	PC.O.38.3	0.3268	5.982	3.531e-09
rs174556	chr11:61813163	FADS1	intron	A	LPC.20.5_sn2	-0.3521	-6.429	2.388e-10
rs174556	chr11:61813163	FADS1	intron	A	PC.38.5b..1	-0.3794	-6.698	4.381e-11
rs174556	chr11:61813163	FADS1	intron	A	PC.P.36.3	-0.3424	-6.689	4.638e-11
rs174556	chr11:61813163	FADS1	intron	A	PC.38.4c..1	-0.665	-14.59	3.076e-42
rs174556	chr11:61813163	FADS1	intron	A	LPC.20.4_sn2	-0.5278	-10.94	8.234e-26
rs174556	chr11:61813163	FADS1	intron	A	LPE.20.4_sn1	-0.2923	-5.675	2.045e-08
rs174556	chr11:61813163	FADS1	intron	A	LPC.22.5_sn2	-0.3302	-6.619	7.275e-11
rs174556	chr11:61813163	FADS1	intron	A	PI.38.2	0.4573	8.195	1.213e-15
rs174556	chr11:61813163	FADS1	intron	A	PI.38.3a	0.3716	6.278	6.07e-10
rs174556	chr11:61813163	FADS1	intron	A	DAG.18.1.20.3.	-0.4664	-8.8	1.091e-17
rs174556	chr11:61813163	FADS1	intron	A	LPE.18.2_sn1	0.329	6.339	4.183e-10
rs174556	chr11:61813163	FADS1	intron	A	PC.P.40.2	0.3329	6.66	5.599e-11
rs174556	chr11:61813163	FADS1	intron	A	PC.37.4	-0.4613	-8.594	5.571e-17
rs174556	chr11:61813163	FADS1	intron	A	LPC.20.4_sn1	-0.5818	-12.8	8.336e-34
rs1535	chr11:61830500	FADS2	intron	G	PC.34.4	-0.349	-6.481	1.733e-10
rs1535	chr11:61830500	FADS2	intron	G	LPC.22.5_sn2	-0.34	-6.902	1.163e-11
rs1535	chr11:61830500	FADS2	intron	G	PC.34.5	-0.32	-5.559	3.868e-08
rs1535	chr11:61830500	FADS2	intron	G	PC.P.38.4b	-0.4007	-7.604	9.43e-14
rs1535	chr11:61830500	FADS2	intron	G	PC.38.2	0.3166	5.513	4.988e-08
rs1535	chr11:61830500	FADS2	intron	G	LPE.18.2_sn2	0.3361	6.381	3.221e-10
rs1535	chr11:61830500	FADS2	intron	G	PC.O.38.4c	-0.3092	-6.015	2.917e-09
rs1535	chr11:61830500	FADS2	intron	G	LPC.20.5_sn2	-0.3538	-6.532	1.261e-10
rs1535	chr11:61830500	FADS2	intron	G	PC.34.3a	0.2942	5.844	7.835e-09
rs1535	chr11:61830500	FADS2	intron	G	PC.36.4a	0.4606	8.714	2.166e-17
rs1535	chr11:61830500	FADS2	intron	G	PC.O.36.3a	0.2968	5.636	2.533e-08
rs1535	chr11:61830500	FADS2	intron	G	LPC.20.5_sn1	-0.3552	-6.698	4.386e-11
rs1535	chr11:61830500	FADS2	intron	G	PC.O.38.4a	0.4192	7.622	8.291e-14
rs1535	chr11:61830500	FADS2	intron	G	CE.24.6	-0.3075	-6.051	2.365e-09
rs1535	chr11:61830500	FADS2	intron	G	LPC.22.4_sn1	-0.3126	-6.367	3.524e-10
rs1535	chr11:61830500	FADS2	intron	G	PC.39.4	-0.5156	-10.41	1.175e-23
rs1535	chr11:61830500	FADS2	intron	G	PC.P.40.2	0.3355	6.788	2.449e-11
rs1535	chr11:61830500	FADS2	intron	G	PC.O.38.3	0.3218	5.947	4.333e-09
rs1535	chr11:61830500	FADS2	intron	G	PC.36.4b..2	-0.5825	-12.57	8.9e-33
rs1535	chr11:61830500	FADS2	intron	G	PC.P.40.4	-0.337	-6.618	7.321e-11
rs1535	chr11:61830500	FADS2	intron	G	LPE.20.4_sn2	-0.2912	-5.537	4.384e-08
rs1535	chr11:61830500	FADS2	intron	G	PC.38.4c..1	-0.6682	-14.88	1.207e-43
rs1535	chr11:61830500	FADS2	intron	G	PC.38.5a..1	-0.4617	-9.442	5.513e-20
rs1535	chr11:61830500	FADS2	intron	G	PC.38.5b..1	-0.3725	-6.639	6.373e-11
rs1535	chr11:61830500	FADS2	intron	G	PC.37.4	-0.4639	-8.744	1.708e-17
rs1535	chr11:61830500	FADS2	intron	G	LPC.22.5_sn1	-0.3264	-6.813	2.088e-11
rs1535	chr11:61830500	FADS2	intron	G	PC.40.5a	-0.3312	-6.649	5.998e-11
rs1535	chr11:61830500	FADS2	intron	G	PC.36.5b..1	-0.342	-5.818	9.133e-09
rs1535	chr11:61830500	FADS2	intron	G	PC.35.2a	0.302	5.715	1.629e-08
rs1535	chr11:61830500	FADS2	intron	G	PC.P.36.3	-0.3319	-6.54	1.196e-10
rs1535	chr11:61830500	FADS2	intron	G	PI.38.2	0.4824	8.792	1.161e-17
rs1535	chr11:61830500	FADS2	intron	G	LPE.18.2_sn1	0.3251	6.326	4.522e-10
rs1535	chr11:61830500	FADS2	intron	G	PC.O.40.5	-0.3099	-5.836	8.202e-09
rs1535	chr11:61830500	FADS2	intron	G	PC.35.3a	0.4046	7.681	5.417e-14
rs1535	chr11:61830500	FADS2	intron	G	LPC.20.4_sn1	-0.5889	-13.15	1.989e-35
rs1535	chr11:61830500	FADS2	intron	G	LPC.20.4_sn2	-0.5405	-11.39	1.186e-27
rs1535	chr11:61830500	FADS2	intron	G	DAG.18.1.20.3.	-0.4931	-9.472	4.264e-20
rs1535	chr11:61830500	FADS2	intron	G	PC.P.38.5	-0.3753	-7.28	9.115e-13
rs1535	chr11:61830500	FADS2	intron	G	PC.35.4	-0.5144	-9.933	8.002e-22
rs1535	chr11:61830500	FADS2	intron	G	PI.38.3a	0.372	6.353	3.831e-10
rs1535	chr11:61830500	FADS2	intron	G	PC.O.40.3	0.3285	6.708	4.106e-11
rs1535	chr11:61830500	FADS2	intron	G	LPE.20.4_sn1	-0.2969	-5.829	8.541e-09
rs1535	chr11:61830500	FADS2	intron	G	PC.O.36.3b	0.3136	5.666	2.143e-08
rs174576	chr11:61836038	FADS2	intron	A	PC.34.4	-0.341	-6.36	3.673e-10
rs174576	chr11:61836038	FADS2	intron	A	LPC.22.5_sn2	-0.3358	-6.852	1.616e-11
rs174576	chr11:61836038	FADS2	intron	A	LPE.18.2_sn2	0.3359	6.413	2.639e-10
rs174576	chr11:61836038	FADS2	intron	A	LPC.20.5_sn1	-0.3467	-6.566	1.016e-10
rs174576	chr11:61836038	FADS2	intron	A	PC.O.38.3	0.3178	5.903	5.595e-09
rs174576	chr11:61836038	FADS2	intron	A	CE.24.6	-0.3066	-6.066	2.156e-09
rs174576	chr11:61836038	FADS2	intron	A	PC.38.5a..1	-0.4567	-9.383	9.039e-20
rs174576	chr11:61836038	FADS2	intron	A	PC.O.38.4c	-0.3113	-6.094	1.831e-09
rs174576	chr11:61836038	FADS2	intron	A	PC.40.5a	-0.3277	-6.612	7.592e-11
rs174576	chr11:61836038	FADS2	intron	A	PC.39.4	-0.5174	-10.51	4.341e-24
rs174576	chr11:61836038	FADS2	intron	A	PC.P.40.4	-0.3383	-6.684	4.788e-11
rs174576	chr11:61836038	FADS2	intron	A	PC.36.4a	0.4633	8.822	9.124e-18
rs174576	chr11:61836038	FADS2	intron	A	PC.P.38.4b	-0.4047	-7.733	3.728e-14
rs174576	chr11:61836038	FADS2	intron	A	LPC.22.4_sn1	-0.308	-6.303	5.207e-10
rs174576	chr11:61836038	FADS2	intron	A	LPC.20.4_sn2	-0.5369	-11.37	1.41e-27
rs174576	chr11:61836038	FADS2	intron	A	PC.34.3a	0.2932	5.858	7.246e-09
rs174576	chr11:61836038	FADS2	intron	A	PC.36.5b..1	-0.3309	-5.651	2.339e-08
rs174576	chr11:61836038	FADS2	intron	A	PC.O.36.3a	0.3007	5.748	1.358e-08
rs174576	chr11:61836038	FADS2	intron	A	PC.36.4b..2	-0.576	-12.48	2.2e-32
rs174576	chr11:61836038	FADS2	intron	A	PC.P.40.2	0.3305	6.718	3.849e-11
rs174576	chr11:61836038	FADS2	intron	A	PC.38.2	0.3167	5.547	4.149e-08
rs174576	chr11:61836038	FADS2	intron	A	PC.O.38.4a	0.4171	7.625	8.101e-14
rs174576	chr11:61836038	FADS2	intron	A	LPC.22.5_sn1	-0.3208	-6.727	3.64e-11
rs174576	chr11:61836038	FADS2	intron	A	PI.38.2	0.4789	8.774	1.338e-17
rs174576	chr11:61836038	FADS2	intron	A	PC.38.4c..1	-0.6677	-14.97	4.17e-44
rs174576	chr11:61836038	FADS2	intron	A	PC.P.38.5	-0.3742	-7.301	7.885e-13
rs174576	chr11:61836038	FADS2	intron	A	PC.O.40.5	-0.3073	-5.819	9.037e-09
rs174576	chr11:61836038	FADS2	intron	A	LPE.18.2_sn1	0.3255	6.37	3.448e-10
rs174576	chr11:61836038	FADS2	intron	A	PC.P.36.3	-0.329	-6.516	1.395e-10
rs174576	chr11:61836038	FADS2	intron	A	PC.37.4	-0.4644	-8.808	1.018e-17
rs174576	chr11:61836038	FADS2	intron	A	LPE.20.4_sn1	-0.2923	-5.767	1.218e-08
rs174576	chr11:61836038	FADS2	intron	A	PC.O.36.3b	0.3153	5.732	1.486e-08
rs174576	chr11:61836038	FADS2	intron	A	PC.38.5b..1	-0.367	-6.573	9.724e-11
rs174576	chr11:61836038	FADS2	intron	A	LPC.20.5_sn2	-0.3464	-6.423	2.486e-10
rs174576	chr11:61836038	FADS2	intron	A	DAG.18.1.20.3.	-0.4911	-9.486	3.777e-20
rs174576	chr11:61836038	FADS2	intron	A	LPC.20.4_sn1	-0.5851	-13.14	2.39e-35
rs174576	chr11:61836038	FADS2	intron	A	PC.35.4	-0.5122	-9.945	7.177e-22
rs174576	chr11:61836038	FADS2	intron	A	PC.35.3a	0.3971	7.572	1.183e-13
rs174576	chr11:61836038	FADS2	intron	A	PI.38.3a	0.3675	6.307	5.069e-10
rs174576	chr11:61836038	FADS2	intron	A	PC.O.40.3	0.327	6.714	3.941e-11
rs2072114	chr11:61837743	FADS2	intron	G	PC.39.4	-0.4927	-8.898	4.933e-18
rs2072114	chr11:61837743	FADS2	intron	G	LPC.22.5_sn2	-0.3062	-5.603	3.038e-08
rs2072114	chr11:61837743	FADS2	intron	G	PC.36.4b..2	-0.5063	-9.561	1.998e-20
rs2072114	chr11:61837743	FADS2	intron	G	CE.24.6	-0.3268	-5.851	7.538e-09
rs2072114	chr11:61837743	FADS2	intron	G	LPC.22.5_sn1	-0.3042	-5.733	1.471e-08
rs2072114	chr11:61837743	FADS2	intron	G	PC.36.4a	0.4085	6.913	1.079e-11
rs2072114	chr11:61837743	FADS2	intron	G	PC.P.38.4b	-0.4042	-6.948	8.6e-12
rs2072114	chr11:61837743	FADS2	intron	G	PC.38.2	0.3505	5.566	3.728e-08
rs2072114	chr11:61837743	FADS2	intron	G	PC.38.5a..1	-0.3854	-6.997	6.212e-12
rs2072114	chr11:61837743	FADS2	intron	G	PC.38.5b..1	-0.3729	-6.027	2.712e-09
rs2072114	chr11:61837743	FADS2	intron	G	PC.38.4c..1	-0.6262	-12.19	4.066e-31
rs2072114	chr11:61837743	FADS2	intron	G	PC.P.36.3	-0.3169	-5.649	2.355e-08
rs2072114	chr11:61837743	FADS2	intron	G	LPC.20.5_sn1	-0.3764	-6.455	2.033e-10
rs2072114	chr11:61837743	FADS2	intron	G	PC.P.38.5	-0.3856	-6.787	2.471e-11
rs2072114	chr11:61837743	FADS2	intron	G	PI.38.2	0.5177	8.58	6.254e-17
rs2072114	chr11:61837743	FADS2	intron	G	DAG.18.1.20.3.	-0.3864	-6.559	1.059e-10
rs2072114	chr11:61837743	FADS2	intron	G	PC.35.4	-0.4256	-7.271	9.712e-13
rs2072114	chr11:61837743	FADS2	intron	G	LPC.20.5_sn2	-0.3738	-6.276	6.136e-10
rs2072114	chr11:61837743	FADS2	intron	G	LPC.20.4_sn2	-0.538	-10.17	1.02e-22
rs2072114	chr11:61837743	FADS2	intron	G	PC.37.4	-0.4479	-7.602	9.538e-14
rs2072114	chr11:61837743	FADS2	intron	G	LPC.20.4_sn1	-0.5771	-11.47	5.532e-28
rs2072114	chr11:61837743	FADS2	intron	G	PC.35.3a	0.4148	7.14	2.363e-12
rs2072114	chr11:61837743	FADS2	intron	G	LPE.20.4_sn1	-0.3305	-5.919	5.113e-09
rs4508668	chr20:12974953	BANF2	intergenic	A	PC.39.2	0.4142	7.559	1.297e-13
rs4508668	chr20:12974953	BANF2	intergenic	A	Cer.d16.1.23.0.	0.3175	5.739	1.424e-08
rs4508668	chr20:12974953	BANF2	intergenic	A	PC.O.40.2	0.4073	7.49	2.113e-13
rs4508668	chr20:12974953	BANF2	intergenic	A	Cer.d16.1.24.1.	0.3044	5.565	3.75e-08
rs680379	chr20:12988752	BANF2	intergenic	A	Cer.d16.1.24.0.	0.2862	5.567	3.705e-08
rs680379	chr20:12988752	BANF2	intergenic	A	Cer.d16.1.23.0.	0.3147	5.897	5.791e-09
rs680379	chr20:12988752	BANF2	intergenic	A	PC.39.2	0.5069	9.852	1.628e-21
rs680379	chr20:12988752	BANF2	intergenic	A	PC.O.40.1	0.358	6.687	4.7e-11
rs680379	chr20:12988752	BANF2	intergenic	A	SM.38.0	0.3558	7.007	5.782e-12
rs680379	chr20:12988752	BANF2	intergenic	A	Cer.d16.1.24.1.	0.3178	6.046	2.431e-09
rs680379	chr20:12988752	BANF2	intergenic	A	PC.O.40.2	0.5033	9.862	1.494e-21
rs7157785	chr14:63768838	RP11-804M7.2	intergenic	A	SM.32.1	0.417	5.741	1.41e-08
rs7157785	chr14:63768838	RP11-804M7.2	intergenic	A	Cer.d16.1.24.1.	0.4376	5.866	6.93e-09
rs10163603	chr18:22833623	RBBP8	intron	A	Cer.d18.2.26.0.	1.252	5.727	1.527e-08
rs12578582	chr12:30084411	RP11-776A13.4	intergenic	A	Cer.d20.1.24.1.	1.644	5.874	6.607e-09
rs9405270	chr6:5460429	FARS2	intron	G	TAG.14.1.16.1.18.0.	1.088	6.699	4.353e-11
rs9405270	chr6:5460429	FARS2	intron	G	TAG.18.2.18.2.20.4.	1.505	7.277	9.325e-13
rs9405270	chr6:5460429	FARS2	intron	G	DAG.16.0.18.1.	0.8962	5.72	1.59e-08
rs9405270	chr6:5460429	FARS2	intron	G	TAG.16.0.18.0.18.1...1	1.036	6.408	2.738e-10
rs9405270	chr6:5460429	FARS2	intron	G	TAG.16.1.17.0.18.1.	1.202	6.877	1.372e-11
rs9405270	chr6:5460429	FARS2	intron	G	TAG.16.1.16.1.18.1...1	1.124	6.537	1.22e-10
rs9405270	chr6:5460429	FARS2	intron	G	TAG.14.0.18.2.18.2.	1.647	7.542	1.463e-13
rs9405270	chr6:5460429	FARS2	intron	G	DAG.14.0.18.1.	0.8638	5.764	1.238e-08
rs9405270	chr6:5460429	FARS2	intron	G	TAG.14.0.16.1.18.1.	1.028	6.462	1.951e-10
rs9405270	chr6:5460429	FARS2	intron	G	TAG.16.0.18.1.18.2...2	1.02	5.753	1.322e-08
rs9405270	chr6:5460429	FARS2	intron	G	TAG.14.0.17.0.18.1.	1.354	7.74	3.557e-14
rs9405270	chr6:5460429	FARS2	intron	G	TAG.14.1.16.0.18.1.	1.132	7.342	5.931e-13
rs9405270	chr6:5460429	FARS2	intron	G	TAG.16.0.18.1.18.1...2	0.9618	5.738	1.439e-08
rs9405270	chr6:5460429	FARS2	intron	G	TAG.16.0.17.0.18.1.	1.315	7.62	8.41e-14
rs9405270	chr6:5460429	FARS2	intron	G	TAG.15.0.18.1.18.1.	1.419	7.507	1.876e-13
rs9405270	chr6:5460429	FARS2	intron	G	TAG.14.0.16.0.18.1.	1.016	6.274	6.22e-10
rs9405270	chr6:5460429	FARS2	intron	G	DAG.18.1.18.3.	1.101	6.079	2e-09
rs9405270	chr6:5460429	FARS2	intron	G	TAG.14.0.18.0.18.1.	1.031	7.017	5.434e-12
rs9405270	chr6:5460429	FARS2	intron	G	TAG.18.1.18.1.18.1...1	1.017	5.856	7.334e-09
rs9405270	chr6:5460429	FARS2	intron	G	TAG.16.0.16.1.18.1...1	0.944	5.783	1.11e-08
rs9405270	chr6:5460429	FARS2	intron	G	TAG.14.1.18.0.18.2.	1.191	7.501	1.961e-13
rs9405270	chr6:5460429	FARS2	intron	G	TAG.16.1.16.1.18.0.	0.9016	6.653	5.843e-11
rs9405270	chr6:5460429	FARS2	intron	G	TAG.18.0.18.0.18.1.	1.119	7.07	3.818e-12
rs9405270	chr6:5460429	FARS2	intron	G	TAG.16.0.16.0.18.2.	0.9696	5.737	1.446e-08
rs9405270	chr6:5460429	FARS2	intron	G	TAG.16.0.16.0.18.1...2	1.202	6.912	1.091e-11
rs9405270	chr6:5460429	FARS2	intron	G	TAG.16.0.17.0.18.2.	1.334	7.361	5.2e-13
rs9405270	chr6:5460429	FARS2	intron	G	TAG.18.0.18.1.18.1...1	1.132	6.705	4.202e-11
rs9405270	chr6:5460429	FARS2	intron	G	TAG.14.1.18.1.18.1.	1.059	6.34	4.147e-10
rs9405270	chr6:5460429	FARS2	intron	G	TAG.16.0.18.2.18.2...1	1.059	5.862	7.103e-09
rs9405270	chr6:5460429	FARS2	intron	G	TAG.18.1.18.2.18.2.	1.075	6.007	3.051e-09
rs9405270	chr6:5460429	FARS2	intron	G	TAG.14.0.16.0.18.2.	1.101	6.739	3.364e-11
rs9405270	chr6:5460429	FARS2	intron	G	TAG.16.0.16.1.17.0.	1.348	7.697	4.848e-14
rs9405270	chr6:5460429	FARS2	intron	G	TAG.17.0.18.1.18.1.	1.295	7.253	1.103e-12
rs9405270	chr6:5460429	FARS2	intron	G	TAG.16.1.18.1.18.2.	0.9753	5.611	2.914e-08
rs9405270	chr6:5460429	FARS2	intron	G	TAG.14.0.16.1.18.2.	1.411	7.546	1.423e-13
rs9405270	chr6:5460429	FARS2	intron	G	TAG.18.1.18.1.18.2.	1.127	6.099	1.777e-09
rs9405270	chr6:5460429	FARS2	intron	G	TAG.18.1.18.1.22.6.	1.128	5.989	3.398e-09
rs9405270	chr6:5460429	FARS2	intron	G	TAG.15.0.16.0.18.1.	1.347	7.813	2.09e-14
rs9405270	chr6:5460429	FARS2	intron	G	TAG.18.2.18.2.18.2.	1.607	7.208	1.493e-12
rs9405270	chr6:5460429	FARS2	intron	G	TAG.16.1.16.1.16.1.	1.416	7.776	2.74e-14
rs9405270	chr6:5460429	FARS2	intron	G	TAG.18.0.18.2.18.2.	1.33	6.803	2.234e-11
rs9405270	chr6:5460429	FARS2	intron	G	TAG.18.1.18.1.20.4.	1.298	6.88	1.346e-11
rs925272	chr15:81219849	IL16	intron	A	TAG.18.0.18.1.18.1...1	2.063	9.838	1.841e-21
rs925272	chr15:81219849	IL16	intron	A	TAG.16.0.18.1.18.2...2	1.949	8.811	1e-17
rs925272	chr15:81219849	IL16	intron	A	TAG.14.0.16.1.18.1.	1.729	8.635	4.056e-17
rs925272	chr15:81219849	IL16	intron	A	TAG.14.0.17.0.18.1.	2.111	9.589	1.581e-20
rs925272	chr15:81219849	IL16	intron	A	TAG.15.0.16.0.18.1.	2.097	9.672	7.781e-21
rs925272	chr15:81219849	IL16	intron	A	TAG.16.1.18.1.18.2.	1.911	8.828	8.682e-18
rs925272	chr15:81219849	IL16	intron	A	TAG.16.0.16.1.17.0.	2.149	9.777	3.121e-21
rs925272	chr15:81219849	IL16	intron	A	TAG.18.1.18.1.18.2.	2.198	9.594	1.513e-20
rs925272	chr15:81219849	IL16	intron	A	TAG.14.0.16.0.18.1.	1.719	8.436	1.924e-16
rs925272	chr15:81219849	IL16	intron	A	TAG.18.1.18.1.20.4.	2.301	9.803	2.502e-21
rs925272	chr15:81219849	IL16	intron	A	TAG.18.1.18.2.18.2.	2.085	9.391	8.5e-20
rs925272	chr15:81219849	IL16	intron	A	TAG.18.2.18.2.20.4.	2.562	9.945	7.213e-22
rs925272	chr15:81219849	IL16	intron	A	DAG.16.0.18.2.	1.162	5.745	1.381e-08
rs925272	chr15:81219849	IL16	intron	A	TAG.14.1.16.0.18.1.	1.842	9.506	3.204e-20
rs925272	chr15:81219849	IL16	intron	A	TAG.14.0.16.0.18.2.	1.841	8.964	2.911e-18
rs925272	chr15:81219849	IL16	intron	A	TAG.14.1.18.0.18.2.	2.025	10.24	5.224e-23
rs925272	chr15:81219849	IL16	intron	A	TAG.16.1.17.0.18.1.	2.041	9.332	1.391e-19
rs925272	chr15:81219849	IL16	intron	A	TAG.16.1.16.1.18.0.	1.494	8.77	1.388e-17
rs925272	chr15:81219849	IL16	intron	A	DAG.16.0.16.1.	1.217	6.095	1.82e-09
rs925272	chr15:81219849	IL16	intron	A	TAG.15.0.18.1.18.1.	2.286	9.641	1.014e-20
rs925272	chr15:81219849	IL16	intron	A	TAG.18.1.18.1.22.6.	1.798	7.574	1.162e-13
rs925272	chr15:81219849	IL16	intron	A	TAG.16.0.18.0.18.1...1	1.847	9.151	6.258e-19
rs925272	chr15:81219849	IL16	intron	A	TAG.18.1.18.1.18.1...1	2.015	9.347	1.226e-19
rs925272	chr15:81219849	IL16	intron	A	TAG.14.0.18.0.18.1.	1.653	8.94	3.526e-18
rs925272	chr15:81219849	IL16	intron	A	TAG.16.0.16.0.16.0...1	1.443	7.437	3.056e-13
rs925272	chr15:81219849	IL16	intron	A	TAG.16.0.18.1.18.1...2	1.75	8.318	4.755e-16
rs925272	chr15:81219849	IL16	intron	A	TAG.14.1.18.1.18.1.	1.857	8.872	6.118e-18
rs925272	chr15:81219849	IL16	intron	A	TAG.16.0.18.2.18.2...1	2.084	9.29	1.981e-19
rs925272	chr15:81219849	IL16	intron	A	TAG.16.0.17.0.18.1.	2.115	9.778	3.112e-21
rs925272	chr15:81219849	IL16	intron	A	DAG.14.0.18.1.	1.133	5.879	6.445e-09
rs925272	chr15:81219849	IL16	intron	A	TAG.17.0.18.1.18.1.	2.174	9.739	4.347e-21
rs925272	chr15:81219849	IL16	intron	A	TAG.18.0.18.2.18.2.	2.41	9.93	8.257e-22
rs925272	chr15:81219849	IL16	intron	A	TAG.14.0.18.2.18.2.	2.833	10.45	8.184e-24
rs925272	chr15:81219849	IL16	intron	A	TAG.16.0.16.0.18.2.	1.921	9.148	6.434e-19
rs925272	chr15:81219849	IL16	intron	A	TAG.16.1.18.1.18.1.	1.579	7.752	3.255e-14
rs925272	chr15:81219849	IL16	intron	A	TAG.16.0.17.0.18.2.	2.239	9.889	1.185e-21
rs925272	chr15:81219849	IL16	intron	A	TAG.16.1.16.1.16.1.	2.257	9.878	1.3e-21
rs925272	chr15:81219849	IL16	intron	A	DAG.16.0.18.1.	1.252	6.24	7.648e-10
rs925272	chr15:81219849	IL16	intron	A	TAG.18.0.18.0.18.1.	1.877	9.476	4.154e-20
rs925272	chr15:81219849	IL16	intron	A	DAG.18.1.18.3.	1.778	7.758	3.111e-14
rs925272	chr15:81219849	IL16	intron	A	TAG.16.1.16.1.18.1...1	1.988	9.248	2.813e-19
rs925272	chr15:81219849	IL16	intron	A	TAG.14.0.16.1.18.2.	2.362	10.12	1.477e-22
rs925272	chr15:81219849	IL16	intron	A	TAG.14.1.16.1.18.0.	1.782	8.703	2.372e-17
rs925272	chr15:81219849	IL16	intron	A	TAG.16.0.16.1.18.1...1	1.718	8.389	2.765e-16
rs925272	chr15:81219849	IL16	intron	A	TAG.16.0.16.0.18.1...2	2.086	9.617	1.246e-20
rs925272	chr15:81219849	IL16	intron	A	TAG.18.2.18.2.18.2.	2.873	10.4	1.211e-23
rs688260	chr11:79946236	RP11-683O4.1	intergenic	A	DAG.14.0.18.2.	0.5629	5.556	3.94e-08
rs563836	chr11:79954889	RP11-683O4.1	intergenic	G	DAG.14.0.18.2.	0.5711	5.724	1.554e-08
rs587677	chr11:79956339	RP11-683O4.1	intergenic	A	DAG.14.0.18.2.	0.5607	5.575	3.562e-08
rs567199	chr11:79964677	RP11-683O4.1	upstream	A	DAG.14.0.18.2.	0.5571	5.559	3.88e-08
rs11824682	chr11:80005709	RP11-885L14.1	intergenic	G	DAG.14.0.18.2.	0.5545	5.587	3.324e-08
rs11118256	chr1:206492504	IKBKE	intron	A	TAG.14.0.16.0.18.2.	1.63	6.002	3.149e-09
rs11118256	chr1:206492504	IKBKE	intron	A	TAG.14.1.16.0.18.1.	1.694	6.601	8.124e-11
rs11118256	chr1:206492504	IKBKE	intron	A	TAG.15.0.16.0.18.1.	1.884	6.548	1.14e-10
rs11118256	chr1:206492504	IKBKE	intron	A	TAG.16.1.16.1.16.1.	2.051	6.758	2.981e-11
rs11118256	chr1:206492504	IKBKE	intron	A	TAG.16.0.16.0.18.1...2	1.749	6.054	2.326e-09
rs11118256	chr1:206492504	IKBKE	intron	A	TAG.17.0.18.1.18.1.	1.754	5.884	6.232e-09
rs11118256	chr1:206492504	IKBKE	intron	A	TAG.16.0.16.1.17.0.	1.944	6.663	5.486e-11
rs11118256	chr1:206492504	IKBKE	intron	A	TAG.16.0.18.0.18.1...1	1.555	5.803	9.924e-09
rs11118256	chr1:206492504	IKBKE	intron	A	TAG.14.0.18.2.18.2.	2.231	6.115	1.62e-09
rs11118256	chr1:206492504	IKBKE	intron	A	TAG.16.0.17.0.18.1.	1.896	6.597	8.349e-11
rs11118256	chr1:206492504	IKBKE	intron	A	TAG.16.1.16.1.18.1...1	1.765	6.2	9.714e-10
rs11118256	chr1:206492504	IKBKE	intron	A	TAG.18.0.18.1.18.1...1	1.599	5.691	1.863e-08
rs11118256	chr1:206492504	IKBKE	intron	A	TAG.15.0.18.1.18.1.	1.92	6.082	1.97e-09
rs11118256	chr1:206492504	IKBKE	intron	A	TAG.14.0.18.0.18.1.	1.461	5.977	3.649e-09
rs11118256	chr1:206492504	IKBKE	intron	A	TAG.16.0.17.0.18.2.	1.952	6.473	1.818e-10
rs11118256	chr1:206492504	IKBKE	intron	A	TAG.18.2.18.2.18.2.	2.142	5.751	1.337e-08
rs11118256	chr1:206492504	IKBKE	intron	A	TAG.14.0.16.1.18.2.	1.923	6.154	1.28e-09
rs11118256	chr1:206492504	IKBKE	intron	A	DAG.16.0.16.1.	1.65	6.457	2.019e-10
rs11118256	chr1:206492504	IKBKE	intron	A	TAG.16.1.16.1.18.0.	1.318	5.857	7.276e-09
rs11118256	chr1:206492504	IKBKE	intron	A	TAG.16.1.17.0.18.1.	1.738	5.981	3.551e-09
rs11118256	chr1:206492504	IKBKE	intron	A	TAG.14.1.16.1.18.0.	1.622	6.01	2.998e-09
rs11118256	chr1:206492504	IKBKE	intron	A	TAG.14.0.17.0.18.1.	1.894	6.487	1.674e-10
rs11118256	chr1:206492504	IKBKE	intron	A	DAG.16.1.16.1.	1.337	5.699	1.784e-08
rs11118256	chr1:206492504	IKBKE	intron	A	TAG.18.0.18.0.18.1.	1.666	6.34	4.144e-10
rs11118256	chr1:206492504	IKBKE	intron	A	TAG.14.1.18.0.18.2.	1.697	6.412	2.668e-10
rs10042022	chr5:113956	PLEKHG4B	intron	A	DAG.16.0.22.6.	1.602	6.136	1.427e-09
rs10042022	chr5:113956	PLEKHG4B	intron	A	TAG.14.1.18.0.18.2.	1.522	6.048	2.401e-09
rs10042022	chr5:113956	PLEKHG4B	intron	A	TAG.16.1.16.1.18.1...1	1.616	5.978	3.619e-09
rs10042022	chr5:113956	PLEKHG4B	intron	A	TAG.17.0.18.1.18.1.	1.656	5.858	7.248e-09
rs10042022	chr5:113956	PLEKHG4B	intron	A	TAG.15.0.16.0.18.1.	1.656	6.046	2.434e-09
rs10042022	chr5:113956	PLEKHG4B	intron	A	TAG.16.1.16.1.16.1.	1.946	6.768	2.781e-11
rs10042022	chr5:113956	PLEKHG4B	intron	A	TAG.14.0.17.0.18.1.	1.64	5.897	5.786e-09
rs10042022	chr5:113956	PLEKHG4B	intron	A	DAG.16.0.18.1.	1.493	6.112	1.643e-09
rs10042022	chr5:113956	PLEKHG4B	intron	A	TAG.18.1.18.1.20.4.	1.787	6.012	2.96e-09
rs10042022	chr5:113956	PLEKHG4B	intron	A	TAG.16.0.17.0.18.1.	1.681	6.15	1.314e-09
rs10042022	chr5:113956	PLEKHG4B	intron	A	TAG.16.0.16.1.17.0.	1.695	6.1	1.762e-09
rs10042022	chr5:113956	PLEKHG4B	intron	A	TAG.16.1.17.0.18.1.	1.525	5.516	4.902e-08
rs10042022	chr5:113956	PLEKHG4B	intron	A	DAG.16.1.18.1.	1.357	5.607	2.981e-08
rs10042022	chr5:113956	PLEKHG4B	intron	A	TAG.18.0.18.0.18.1.	1.456	5.821	8.945e-09
rs10042022	chr5:113956	PLEKHG4B	intron	A	TAG.18.1.18.1.22.6.	1.994	6.82	1.988e-11
rs10042022	chr5:113956	PLEKHG4B	intron	A	TAG.14.1.16.1.18.0.	1.431	5.575	3.559e-08
rs10042022	chr5:113956	PLEKHG4B	intron	A	TAG.18.2.18.2.20.4.	2.296	7.091	3.291e-12
rs10042022	chr5:113956	PLEKHG4B	intron	A	TAG.15.0.18.1.18.1.	1.751	5.839	8.063e-09
rs10042022	chr5:113956	PLEKHG4B	intron	A	TAG.18.2.18.2.18.2.	2.168	6.162	1.217e-09
rs10042022	chr5:113956	PLEKHG4B	intron	A	TAG.16.0.17.0.18.2.	1.787	6.239	7.656e-10
rs10042022	chr5:113956	PLEKHG4B	intron	A	DAG.16.0.16.1.	1.492	6.143	1.368e-09
rs10042022	chr5:113956	PLEKHG4B	intron	A	TAG.14.1.16.0.18.1.	1.426	5.823	8.841e-09
rs10042022	chr5:113956	PLEKHG4B	intron	A	TAG.14.0.16.1.18.2.	1.801	6.077	2.021e-09
rs10042022	chr5:113956	PLEKHG4B	intron	A	TAG.14.0.18.2.18.2.	2.186	6.332	4.346e-10
rs13175928	chr5:23620632	CTD-2533K21.1	intergenic	C	DAG.16.0.16.1.	0.8596	5.603	3.05e-08
rs13175928	chr5:23620632	CTD-2533K21.1	intergenic	C	DAG.16.1.16.1.	0.7973	5.702	1.759e-08
rs4793823	chr17:56662843	NOG	intergenic	A	TAG.15.0.16.0.18.1.	1.9	6.376	3.316e-10
rs4793823	chr17:56662843	NOG	intergenic	A	TAG.14.0.17.0.18.1.	1.886	6.232	8.023e-10
rs4793823	chr17:56662843	NOG	intergenic	A	TAG.14.0.18.2.18.2.	2.508	6.678	4.967e-11
rs4793823	chr17:56662843	NOG	intergenic	A	TAG.14.0.16.0.18.2.	1.623	5.766	1.222e-08
rs4793823	chr17:56662843	NOG	intergenic	A	TAG.16.0.16.0.18.1...2	1.8	6.024	2.766e-09
rs4793823	chr17:56662843	NOG	intergenic	A	TAG.18.2.18.2.20.4.	2.274	6.397	2.912e-10
rs4793823	chr17:56662843	NOG	intergenic	A	TAG.18.0.18.1.18.1...1	1.646	5.663	2.181e-08
rs4793823	chr17:56662843	NOG	intergenic	A	TAG.14.0.18.0.18.1.	1.508	5.966	3.871e-09
rs4793823	chr17:56662843	NOG	intergenic	A	TAG.16.0.17.0.18.2.	1.833	5.847	7.71e-09
rs4793823	chr17:56662843	NOG	intergenic	A	TAG.14.1.16.0.18.1.	1.7	6.394	2.967e-10
rs4793823	chr17:56662843	NOG	intergenic	A	TAG.16.1.16.1.18.1...1	1.784	6.053	2.337e-09
rs4793823	chr17:56662843	NOG	intergenic	A	TAG.16.0.16.1.17.0.	1.953	6.462	1.946e-10
rs4793823	chr17:56662843	NOG	intergenic	A	TAG.18.1.18.1.20.4.	1.824	5.607	2.97e-08
rs4793823	chr17:56662843	NOG	intergenic	A	TAG.16.1.16.1.18.0.	1.477	6.374	3.366e-10
rs4793823	chr17:56662843	NOG	intergenic	A	TAG.18.0.18.2.18.2.	2.032	6.055	2.303e-09
rs4793823	chr17:56662843	NOG	intergenic	A	TAG.16.0.17.0.18.1.	1.842	6.175	1.126e-09
rs4793823	chr17:56662843	NOG	intergenic	A	TAG.16.0.18.0.18.1...1	1.545	5.565	3.756e-08
rs4793823	chr17:56662843	NOG	intergenic	A	TAG.16.1.16.1.16.1.	2.159	6.889	1.269e-11
rs4793823	chr17:56662843	NOG	intergenic	A	DAG.16.0.16.1.	1.495	5.618	2.8e-08
rs4793823	chr17:56662843	NOG	intergenic	A	TAG.15.0.18.1.18.1.	1.859	5.674	2.056e-08
rs4793823	chr17:56662843	NOG	intergenic	A	TAG.18.0.18.0.18.1.	1.62	5.941	4.492e-09
rs4793823	chr17:56662843	NOG	intergenic	A	TAG.18.2.18.2.18.2.	2.575	6.742	3.306e-11
rs4793823	chr17:56662843	NOG	intergenic	A	TAG.14.1.18.0.18.2.	1.788	6.541	1.193e-10
rs4793823	chr17:56662843	NOG	intergenic	A	TAG.14.0.16.1.18.2.	2.162	6.726	3.668e-11
rs4793823	chr17:56662843	NOG	intergenic	A	TAG.14.1.16.1.18.0.	1.654	5.924	4.953e-09
rs17371678	chr1:180176906	QSOX1	intron	A	TAG.16.1.16.1.16.1.	0.7131	6.116	1.607e-09
rs17371678	chr1:180176906	QSOX1	intron	A	TAG.14.1.16.0.18.1.	0.6236	6.345	4.029e-10
rs17371678	chr1:180176906	QSOX1	intron	A	TAG.15.0.16.0.18.1.	0.6431	5.813	9.397e-09
rs17371678	chr1:180176906	QSOX1	intron	A	TAG.14.0.16.1.18.1.	0.573	5.67	2.103e-08
rs17371678	chr1:180176906	QSOX1	intron	A	TAG.16.0.17.0.18.1.	0.6252	5.648	2.367e-08
rs17371678	chr1:180176906	QSOX1	intron	A	TAG.16.1.16.1.18.1...1	0.627	5.742	1.403e-08
rs17371678	chr1:180176906	QSOX1	intron	A	TAG.16.1.16.1.18.0.	0.4995	5.807	9.689e-09
rs17371678	chr1:180176906	QSOX1	intron	A	TAG.16.0.16.1.17.0.	0.6575	5.857	7.3e-09
rs17371678	chr1:180176906	QSOX1	intron	A	TAG.14.0.16.0.18.2.	0.6305	6.079	2.005e-09
rs17371678	chr1:180176906	QSOX1	intron	A	TAG.14.0.17.0.18.1.	0.6495	5.786	1.094e-08
rs17371678	chr1:180176906	QSOX1	intron	A	TAG.18.0.18.0.18.1.	0.5594	5.534	4.441e-08
rs17371678	chr1:180176906	QSOX1	intron	A	TAG.16.0.16.0.18.1...2	0.6213	5.606	2.992e-08
rs17371678	chr1:180176906	QSOX1	intron	A	TAG.14.1.16.1.18.0.	0.6149	5.96	4.013e-09
rs17371678	chr1:180176906	QSOX1	intron	A	TAG.14.0.16.1.18.2.	0.714	5.97	3.79e-09
rs17371678	chr1:180176906	QSOX1	intron	A	DAG.16.0.18.1.	0.5499	5.558	3.907e-08
rs17371678	chr1:180176906	QSOX1	intron	A	TAG.14.0.18.0.18.1.	0.5266	5.622	2.745e-08
rs17371678	chr1:180176906	QSOX1	intron	A	DAG.18.1.18.3.	0.6373	5.558	3.893e-08
rs17371678	chr1:180176906	QSOX1	intron	A	TAG.14.1.18.0.18.2.	0.6089	6	3.177e-09
rs17371678	chr1:180176906	QSOX1	intron	A	TAG.16.0.17.0.18.2.	0.6687	5.77	1.198e-08
rs10159940	chr10:30613212	LYZL2	intron	A	TAG.18.0.18.0.18.1.	0.6046	5.717	1.616e-08
rs10159940	chr10:30613212	LYZL2	intron	A	DAG.16.0.18.1.	0.5779	5.575	3.555e-08
rs17170751	chr5:136961542	PRELID2	intergenic	C	TAG.15.0.18.1.18.1.	2.633	7.017	5.437e-12
rs17170751	chr5:136961542	PRELID2	intergenic	C	TAG.14.1.16.1.18.0.	2.097	6.514	1.412e-10
rs17170751	chr5:136961542	PRELID2	intergenic	C	TAG.14.1.18.0.18.2.	2.175	6.888	1.278e-11
rs17170751	chr5:136961542	PRELID2	intergenic	C	TAG.16.0.16.1.17.0.	2.589	7.462	2.567e-13
rs17170751	chr5:136961542	PRELID2	intergenic	C	TAG.18.1.18.1.20.4.	2.408	6.432	2.357e-10
rs17170751	chr5:136961542	PRELID2	intergenic	C	TAG.16.1.16.1.18.1...1	2.339	6.899	1.186e-11
rs17170751	chr5:136961542	PRELID2	intergenic	C	TAG.16.1.16.1.16.1.	2.846	7.917	9.689e-15
rs17170751	chr5:136961542	PRELID2	intergenic	C	TAG.16.1.17.0.18.1.	2.218	6.393	2.999e-10
rs17170751	chr5:136961542	PRELID2	intergenic	C	TAG.14.1.18.1.18.1.	1.947	5.871	6.712e-09
rs17170751	chr5:136961542	PRELID2	intergenic	C	TAG.14.0.18.2.18.2.	3.347	7.774	2.77e-14
rs17170751	chr5:136961542	PRELID2	intergenic	C	TAG.14.0.18.0.18.1.	1.809	6.185	1.063e-09
rs17170751	chr5:136961542	PRELID2	intergenic	C	TAG.16.0.17.0.18.1.	2.473	7.224	1.337e-12
rs17170751	chr5:136961542	PRELID2	intergenic	C	DAG.16.0.18.2.	1.773	5.695	1.823e-08
rs17170751	chr5:136961542	PRELID2	intergenic	C	TAG.18.2.18.2.20.4.	2.884	7.042	4.571e-12
rs17170751	chr5:136961542	PRELID2	intergenic	C	TAG.18.1.18.1.18.1...1	1.944	5.652	2.325e-08
rs17170751	chr5:136961542	PRELID2	intergenic	C	TAG.14.0.17.0.18.1.	2.54	7.316	7.123e-13
rs17170751	chr5:136961542	PRELID2	intergenic	C	TAG.16.0.18.1.18.2...2	2.082	5.948	4.309e-09
rs17170751	chr5:136961542	PRELID2	intergenic	C	TAG.16.1.18.1.18.2.	2.011	5.864	6.996e-09
rs17170751	chr5:136961542	PRELID2	intergenic	C	TAG.18.1.18.2.18.2.	2.146	6.072	2.08e-09
rs17170751	chr5:136961542	PRELID2	intergenic	C	TAG.14.0.16.0.18.2.	2.082	6.421	2.512e-10
rs17170751	chr5:136961542	PRELID2	intergenic	C	TAG.18.0.18.0.18.1.	2.172	6.934	9.429e-12
rs17170751	chr5:136961542	PRELID2	intergenic	C	TAG.14.0.16.1.18.1.	1.773	5.591	3.258e-08
rs17170751	chr5:136961542	PRELID2	intergenic	C	DAG.18.1.18.3.	2.244	6.278	6.068e-10
rs17170751	chr5:136961542	PRELID2	intergenic	C	TAG.16.0.16.0.18.1...2	2.407	7.009	5.707e-12
rs17170751	chr5:136961542	PRELID2	intergenic	C	TAG.16.0.16.0.16.0...1	1.695	5.587	3.324e-08
rs17170751	chr5:136961542	PRELID2	intergenic	C	TAG.15.0.16.0.18.1.	2.574	7.535	1.537e-13
rs17170751	chr5:136961542	PRELID2	intergenic	C	TAG.18.1.18.1.22.6.	2.607	7.071	3.787e-12
rs17170751	chr5:136961542	PRELID2	intergenic	C	TAG.18.0.18.2.18.2.	2.677	6.937	9.198e-12
rs17170751	chr5:136961542	PRELID2	intergenic	C	TAG.16.1.16.1.18.0.	1.653	6.147	1.338e-09
rs17170751	chr5:136961542	PRELID2	intergenic	C	TAG.18.2.18.2.18.2.	3.401	7.761	3.042e-14
rs17170751	chr5:136961542	PRELID2	intergenic	C	TAG.18.0.18.1.18.1...1	2.296	6.89	1.256e-11
rs17170751	chr5:136961542	PRELID2	intergenic	C	TAG.14.1.16.0.18.1.	2.063	6.717	3.879e-11
rs17170751	chr5:136961542	PRELID2	intergenic	C	TAG.16.0.17.0.18.2.	2.56	7.127	2.587e-12
rs17170751	chr5:136961542	PRELID2	intergenic	C	TAG.16.0.18.0.18.1...1	2.07	6.485	1.694e-10
rs17170751	chr5:136961542	PRELID2	intergenic	C	TAG.18.1.18.1.18.2.	2.277	6.24	7.651e-10
rs17170751	chr5:136961542	PRELID2	intergenic	C	TAG.14.0.16.1.18.2.	2.751	7.434	3.118e-13
rs17170751	chr5:136961542	PRELID2	intergenic	C	TAG.16.0.18.2.18.2...1	2.269	6.38	3.245e-10
rs17170751	chr5:136961542	PRELID2	intergenic	C	TAG.16.0.16.0.18.2.	2.066	6.207	9.314e-10
rs17170751	chr5:136961542	PRELID2	intergenic	C	TAG.17.0.18.1.18.1.	2.381	6.712	4.003e-11
rs7735709	chr5:137036091	SPOCK1	intron	G	TAG.16.1.16.1.18.1...1	2.338	6.892	1.244e-11
rs7735709	chr5:137036091	SPOCK1	intron	G	TAG.14.1.16.0.18.1.	2.065	6.716	3.894e-11
rs7735709	chr5:137036091	SPOCK1	intron	G	TAG.14.0.18.0.18.1.	1.808	6.179	1.1e-09
rs7735709	chr5:137036091	SPOCK1	intron	G	TAG.16.0.17.0.18.1.	2.473	7.218	1.397e-12
rs7735709	chr5:137036091	SPOCK1	intron	G	TAG.16.1.17.0.18.1.	2.218	6.386	3.127e-10
rs7735709	chr5:137036091	SPOCK1	intron	G	TAG.15.0.18.1.18.1.	2.632	7.009	5.73e-12
rs7735709	chr5:137036091	SPOCK1	intron	G	TAG.14.1.16.1.18.0.	2.099	6.513	1.416e-10
rs7735709	chr5:137036091	SPOCK1	intron	G	TAG.16.1.18.1.18.2.	2.008	5.854	7.407e-09
rs7735709	chr5:137036091	SPOCK1	intron	G	TAG.16.0.18.0.18.1...1	2.07	6.478	1.762e-10
rs7735709	chr5:137036091	SPOCK1	intron	G	TAG.18.1.18.1.20.4.	2.407	6.424	2.467e-10
rs7735709	chr5:137036091	SPOCK1	intron	G	TAG.16.1.16.1.18.0.	1.653	6.142	1.376e-09
rs7735709	chr5:137036091	SPOCK1	intron	G	TAG.16.0.16.1.17.0.	2.59	7.459	2.625e-13
rs7735709	chr5:137036091	SPOCK1	intron	G	TAG.16.0.18.2.18.2...1	2.267	6.37	3.46e-10
rs7735709	chr5:137036091	SPOCK1	intron	G	DAG.18.1.18.3.	2.241	6.267	6.488e-10
rs7735709	chr5:137036091	SPOCK1	intron	G	TAG.18.1.18.2.18.2.	2.143	6.061	2.223e-09
rs7735709	chr5:137036091	SPOCK1	intron	G	TAG.18.2.18.2.20.4.	2.884	7.037	4.735e-12
rs7735709	chr5:137036091	SPOCK1	intron	G	TAG.16.0.17.0.18.2.	2.56	7.122	2.685e-12
rs7735709	chr5:137036091	SPOCK1	intron	G	TAG.18.1.18.1.18.2.	2.274	6.228	8.196e-10
rs7735709	chr5:137036091	SPOCK1	intron	G	DAG.16.0.18.2.	1.771	5.685	1.932e-08
rs7735709	chr5:137036091	SPOCK1	intron	G	TAG.14.1.18.0.18.2.	2.175	6.882	1.327e-11
rs7735709	chr5:137036091	SPOCK1	intron	G	TAG.14.0.18.2.18.2.	3.346	7.767	2.92e-14
rs7735709	chr5:137036091	SPOCK1	intron	G	TAG.16.1.16.1.16.1.	2.847	7.914	9.918e-15
rs7735709	chr5:137036091	SPOCK1	intron	G	TAG.18.1.18.1.22.6.	2.605	7.06	4.067e-12
rs7735709	chr5:137036091	SPOCK1	intron	G	TAG.14.0.16.0.18.2.	2.084	6.421	2.518e-10
rs7735709	chr5:137036091	SPOCK1	intron	G	TAG.18.2.18.2.18.2.	3.399	7.752	3.253e-14
rs7735709	chr5:137036091	SPOCK1	intron	G	TAG.14.0.17.0.18.1.	2.541	7.312	7.292e-13
rs7735709	chr5:137036091	SPOCK1	intron	G	TAG.16.0.16.0.18.2.	2.065	6.201	9.676e-10
rs7735709	chr5:137036091	SPOCK1	intron	G	TAG.18.1.18.1.18.1...1	1.941	5.64	2.475e-08
rs7735709	chr5:137036091	SPOCK1	intron	G	TAG.16.0.18.1.18.2...2	2.079	5.937	4.593e-09
rs7735709	chr5:137036091	SPOCK1	intron	G	TAG.16.0.16.0.18.1...2	2.406	7.003	5.97e-12
rs7735709	chr5:137036091	SPOCK1	intron	G	TAG.18.0.18.2.18.2.	2.674	6.926	9.9e-12
rs7735709	chr5:137036091	SPOCK1	intron	G	TAG.16.0.16.0.16.0...1	1.695	5.586	3.347e-08
rs7735709	chr5:137036091	SPOCK1	intron	G	TAG.14.0.16.1.18.2.	2.752	7.432	3.183e-13
rs7735709	chr5:137036091	SPOCK1	intron	G	TAG.17.0.18.1.18.1.	2.379	6.702	4.272e-11
rs7735709	chr5:137036091	SPOCK1	intron	G	TAG.18.0.18.0.18.1.	2.171	6.926	9.928e-12
rs7735709	chr5:137036091	SPOCK1	intron	G	TAG.15.0.16.0.18.1.	2.575	7.532	1.575e-13
rs7735709	chr5:137036091	SPOCK1	intron	G	TAG.18.0.18.1.18.1...1	2.294	6.88	1.341e-11
rs7735709	chr5:137036091	SPOCK1	intron	G	TAG.14.0.16.1.18.1.	1.774	5.589	3.285e-08
rs7735709	chr5:137036091	SPOCK1	intron	G	TAG.14.1.18.1.18.1.	1.946	5.864	7.026e-09
rs7183415	chr15:36691761	C15orf41	synonymous	G	DAG.16.0.18.2.	0.648	5.943	4.432e-09
rs7183415	chr15:36691761	C15orf41	synonymous	G	TAG.18.2.18.2.18.2.	0.9046	5.777	1.151e-08
rs7183415	chr15:36691761	C15orf41	synonymous	G	TAG.18.2.18.2.20.4.	0.8132	5.588	3.3e-08
rs7183415	chr15:36691761	C15orf41	synonymous	G	TAG.18.0.18.2.18.2.	0.7604	5.55	4.076e-08
rs7183415	chr15:36691761	C15orf41	synonymous	G	DAG.18.1.18.3.	0.7631	6.074	2.065e-09
rs7183415	chr15:36691761	C15orf41	synonymous	G	TAG.18.0.18.0.18.1.	0.6226	5.6	3.096e-08
rs604300	chr3:127724009	MGLL	intron	A	DAG.18.1.20.4.	0.4276	5.883	6.293e-09
rs604300	chr3:127724009	MGLL	intron	A	DAG.16.0.20.4.	0.4276	5.646	2.405e-08
rs6752392	chr2:159459588	BAZ2B	intron	A	TAG.18.1.18.1.22.6.	1.153	5.537	4.383e-08
rs6752392	chr2:159459588	BAZ2B	intron	A	DAG.16.0.22.6.	1.031	5.578	3.502e-08
rs17141754	chr7:70568827	AUTS2	intron	A	TAG.18.2.18.2.18.2.	1.976	5.597	3.155e-08
rs17141754	chr7:70568827	AUTS2	intron	A	DAG.16.0.22.6.	1.475	5.635	2.557e-08
rs17141754	chr7:70568827	AUTS2	intron	A	TAG.18.1.18.1.20.4.	1.768	5.952	4.215e-09
rs17141754	chr7:70568827	AUTS2	intron	A	TAG.18.2.18.2.20.4.	2.046	6.277	6.1e-10
rs17141754	chr7:70568827	AUTS2	intron	A	TAG.14.0.16.1.18.2.	1.695	5.705	1.73e-08
rs17141754	chr7:70568827	AUTS2	intron	A	TAG.18.1.18.1.22.6.	1.829	6.234	7.925e-10
rs17141754	chr7:70568827	AUTS2	intron	A	TAG.16.0.17.0.18.2.	1.618	5.625	2.693e-08
rs17141754	chr7:70568827	AUTS2	intron	A	TAG.15.0.16.0.18.1.	1.52	5.531	4.518e-08
rs17141754	chr7:70568827	AUTS2	intron	A	TAG.14.0.18.2.18.2.	2.059	5.95	4.277e-09
rs17141754	chr7:70568827	AUTS2	intron	A	TAG.16.0.16.1.17.0.	1.546	5.542	4.264e-08
rs17141754	chr7:70568827	AUTS2	intron	A	TAG.16.1.16.1.16.1.	1.677	5.787	1.091e-08
rs17141754	chr7:70568827	AUTS2	intron	A	TAG.15.0.18.1.18.1.	1.664	5.541	4.273e-08
rs9963256	chr18:78489831	RP11-451L19.1	downstream	A	DAG.16.1.16.1.	1.945	5.522	4.75e-08
rs17238738	chr13:30743931	ALOX5AP	intron	C	TAG.15.0.18.1.18.1.	0.645	5.708	1.695e-08
rs17238738	chr13:30743931	ALOX5AP	intron	C	DAG.18.1.18.1.	0.5255	5.628	2.656e-08
rs17238738	chr13:30743931	ALOX5AP	intron	C	TAG.18.0.18.0.18.1.	0.5686	6.05	2.374e-09
rs17238738	chr13:30743931	ALOX5AP	intron	C	TAG.16.1.17.0.18.1.	0.5766	5.543	4.228e-08
rs17238738	chr13:30743931	ALOX5AP	intron	C	DAG.18.0.18.1.	0.4979	5.617	2.81e-08
rs17238738	chr13:30743931	ALOX5AP	intron	C	TAG.18.0.18.1.18.1...1	0.6333	6.353	3.826e-10
rs17238738	chr13:30743931	ALOX5AP	intron	C	DAG.18.1.18.3.	0.6042	5.649	2.358e-08
rs17238738	chr13:30743931	ALOX5AP	intron	C	TAG.18.0.18.2.18.2.	0.6613	5.696	1.817e-08
rs17238738	chr13:30743931	ALOX5AP	intron	C	TAG.17.0.18.1.18.1.	0.662	6.243	7.492e-10
rs17238738	chr13:30743931	ALOX5AP	intron	C	TAG.16.0.18.0.18.1...1	0.5468	5.717	1.616e-08
rs17238738	chr13:30743931	ALOX5AP	intron	C	TAG.16.0.17.0.18.1.	0.5805	5.616	2.828e-08
rs17238738	chr13:30743931	ALOX5AP	intron	C	TAG.18.1.18.1.20.4.	0.6824	6.106	1.707e-09
rs17238738	chr13:30743931	ALOX5AP	intron	C	TAG.14.0.18.0.18.1.	0.4947	5.659	2.23e-08
rs17238738	chr13:30743931	ALOX5AP	intron	C	TAG.16.1.16.1.18.0.	0.4515	5.614	2.858e-08
rs805536	chr20:38489837	RALGAPB	intron	A	DAG.18.0.18.1.	1.357	6.152	1.297e-09
rs1602679	chr4:166436112	RP11-217C7.1	intron	A	TAG.18.0.18.1.18.1...1	0.709	5.524	4.701e-08
rs1602679	chr4:166436112	RP11-217C7.1	intron	A	TAG.16.0.18.2.18.2...1	0.8065	5.933	4.713e-09
rs1602679	chr4:166436112	RP11-217C7.1	intron	A	TAG.16.0.18.1.18.2...2	0.7728	5.793	1.054e-08
rs1602679	chr4:166436112	RP11-217C7.1	intron	A	TAG.18.1.18.1.20.4.	0.8209	5.725	1.545e-08
rs1602679	chr4:166436112	RP11-217C7.1	intron	A	TAG.14.0.18.2.18.2.	0.9997	6	3.194e-09
rs1602679	chr4:166436112	RP11-217C7.1	intron	A	TAG.18.0.18.2.18.2.	0.8789	5.93	4.799e-09
rs1602679	chr4:166436112	RP11-217C7.1	intron	A	TAG.18.1.18.1.22.6.	0.8286	5.839	8.065e-09
rs1602679	chr4:166436112	RP11-217C7.1	intron	A	TAG.15.0.16.0.18.1.	0.7373	5.57	3.644e-08
rs1602679	chr4:166436112	RP11-217C7.1	intron	A	TAG.18.2.18.2.20.4.	0.8921	5.652	2.318e-08
rs1602679	chr4:166436112	RP11-217C7.1	intron	A	DAG.18.1.18.3.	0.7707	5.633	2.582e-08
rs1602679	chr4:166436112	RP11-217C7.1	intron	A	TAG.18.2.18.2.18.2.	1.006	5.926	4.892e-09
rs1602679	chr4:166436112	RP11-217C7.1	intron	A	TAG.16.0.16.0.18.1...2	0.7383	5.579	3.482e-08
rs1602679	chr4:166436112	RP11-217C7.1	intron	A	TAG.18.1.18.2.18.2.	0.7714	5.715	1.629e-08
rs1602679	chr4:166436112	RP11-217C7.1	intron	A	TAG.16.1.18.1.18.2.	0.7667	5.874	6.6e-09
rs1602679	chr4:166436112	RP11-217C7.1	intron	A	TAG.15.0.18.1.18.1.	0.845	5.853	7.452e-09
rs1352968	chr4:166445857	RP11-217C7.1	intron	A	TAG.16.0.18.2.18.2...1	0.7925	5.856	7.346e-09
rs1352968	chr4:166445857	RP11-217C7.1	intron	A	TAG.18.1.18.2.18.2.	0.7581	5.642	2.457e-08
rs1352968	chr4:166445857	RP11-217C7.1	intron	A	DAG.18.1.18.3.	0.7611	5.592	3.242e-08
rs1352968	chr4:166445857	RP11-217C7.1	intron	A	TAG.18.2.18.2.18.2.	0.9908	5.865	6.969e-09
rs1352968	chr4:166445857	RP11-217C7.1	intron	A	TAG.16.0.18.1.18.2...2	0.7608	5.729	1.508e-08
rs1352968	chr4:166445857	RP11-217C7.1	intron	A	TAG.16.0.16.0.18.1...2	0.7265	5.515	4.943e-08
rs1352968	chr4:166445857	RP11-217C7.1	intron	A	TAG.14.0.18.2.18.2.	0.9851	5.938	4.574e-09
rs1352968	chr4:166445857	RP11-217C7.1	intron	A	TAG.18.1.18.1.20.4.	0.8104	5.677	2.016e-08
rs1352968	chr4:166445857	RP11-217C7.1	intron	A	TAG.18.2.18.2.20.4.	0.8781	5.589	3.287e-08
rs1352968	chr4:166445857	RP11-217C7.1	intron	A	TAG.18.0.18.2.18.2.	0.8648	5.861	7.142e-09
rs1352968	chr4:166445857	RP11-217C7.1	intron	A	TAG.18.1.18.1.22.6.	0.8123	5.749	1.345e-08
rs1352968	chr4:166445857	RP11-217C7.1	intron	A	TAG.15.0.16.0.18.1.	0.7264	5.513	4.979e-08
rs1352968	chr4:166445857	RP11-217C7.1	intron	A	TAG.15.0.18.1.18.1.	0.8357	5.816	9.206e-09
rs1352968	chr4:166445857	RP11-217C7.1	intron	A	TAG.16.1.18.1.18.2.	0.7529	5.794	1.047e-08
rs157237	chr5:90093880	CTD-2151A2.3	intergenic	G	TAG.14.0.16.0.18.2.	1.221	6.704	4.215e-11
rs157237	chr5:90093880	CTD-2151A2.3	intergenic	G	TAG.18.0.18.0.18.1.	1.277	7.263	1.021e-12
rs157237	chr5:90093880	CTD-2151A2.3	intergenic	G	TAG.16.0.18.1.18.2...2	1.297	6.617	7.347e-11
rs157237	chr5:90093880	CTD-2151A2.3	intergenic	G	TAG.14.1.18.1.18.1.	1.253	6.761	2.916e-11
rs157237	chr5:90093880	CTD-2151A2.3	intergenic	G	TAG.14.0.16.1.18.2.	1.676	8.097	2.541e-15
rs157237	chr5:90093880	CTD-2151A2.3	intergenic	G	TAG.16.1.16.1.16.1.	1.663	8.242	8.486e-16
rs157237	chr5:90093880	CTD-2151A2.3	intergenic	G	TAG.14.0.16.1.18.1.	1.066	5.989	3.394e-09
rs157237	chr5:90093880	CTD-2151A2.3	intergenic	G	TAG.16.0.16.1.17.0.	1.531	7.868	1.393e-14
rs157237	chr5:90093880	CTD-2151A2.3	intergenic	G	TAG.18.0.18.1.18.1...1	1.326	7.076	3.654e-12
rs157237	chr5:90093880	CTD-2151A2.3	intergenic	G	TAG.15.0.18.1.18.1.	1.72	8.24	8.654e-16
rs157237	chr5:90093880	CTD-2151A2.3	intergenic	G	TAG.18.1.18.1.18.2.	1.385	6.77	2.755e-11
rs157237	chr5:90093880	CTD-2151A2.3	intergenic	G	TAG.16.1.18.1.18.2.	1.281	6.68	4.905e-11
rs157237	chr5:90093880	CTD-2151A2.3	intergenic	G	TAG.18.0.18.2.18.2.	1.703	7.91	1.019e-14
rs157237	chr5:90093880	CTD-2151A2.3	intergenic	G	TAG.16.0.18.1.18.1...2	1.036	5.535	4.426e-08
rs157237	chr5:90093880	CTD-2151A2.3	intergenic	G	TAG.14.1.16.1.18.0.	1.224	6.766	2.821e-11
rs157237	chr5:90093880	CTD-2151A2.3	intergenic	G	TAG.14.0.18.0.18.1.	1.096	6.686	4.747e-11
rs157237	chr5:90093880	CTD-2151A2.3	intergenic	G	TAG.18.1.18.1.22.6.	1.388	6.658	5.648e-11
rs157237	chr5:90093880	CTD-2151A2.3	intergenic	G	TAG.15.0.16.0.18.1.	1.519	7.928	8.927e-15
rs157237	chr5:90093880	CTD-2151A2.3	intergenic	G	TAG.16.0.17.0.18.2.	1.594	7.944	7.941e-15
rs157237	chr5:90093880	CTD-2151A2.3	intergenic	G	TAG.18.1.18.1.20.4.	1.636	7.865	1.427e-14
rs157237	chr5:90093880	CTD-2151A2.3	intergenic	G	TAG.17.0.18.1.18.1.	1.567	7.939	8.237e-15
rs157237	chr5:90093880	CTD-2151A2.3	intergenic	G	TAG.18.1.18.1.18.1...1	1.114	5.754	1.308e-08
rs157237	chr5:90093880	CTD-2151A2.3	intergenic	G	TAG.14.0.18.2.18.2.	2.168	9.069	1.232e-18
rs157237	chr5:90093880	CTD-2151A2.3	intergenic	G	TAG.16.0.16.0.18.1...2	1.365	7.062	4.016e-12
rs157237	chr5:90093880	CTD-2151A2.3	intergenic	G	TAG.16.0.17.0.18.1.	1.537	8.036	4.025e-15
rs157237	chr5:90093880	CTD-2151A2.3	intergenic	G	TAG.16.1.17.0.18.1.	1.439	7.438	3.048e-13
rs157237	chr5:90093880	CTD-2151A2.3	intergenic	G	TAG.14.1.18.0.18.2.	1.351	7.655	6.522e-14
rs157237	chr5:90093880	CTD-2151A2.3	intergenic	G	TAG.18.2.18.2.18.2.	2.148	8.804	1.057e-17
rs157237	chr5:90093880	CTD-2151A2.3	intergenic	G	TAG.18.1.18.2.18.2.	1.322	6.673	5.145e-11
rs157237	chr5:90093880	CTD-2151A2.3	intergenic	G	TAG.16.0.16.1.18.1...1	1.027	5.64	2.48e-08
rs157237	chr5:90093880	CTD-2151A2.3	intergenic	G	TAG.16.0.18.0.18.1...1	1.195	6.656	5.716e-11
rs157237	chr5:90093880	CTD-2151A2.3	intergenic	G	TAG.14.0.17.0.18.1.	1.542	7.933	8.651e-15
rs157237	chr5:90093880	CTD-2151A2.3	intergenic	G	TAG.16.0.16.0.18.2.	1.197	6.397	2.916e-10
rs157237	chr5:90093880	CTD-2151A2.3	intergenic	G	TAG.16.1.16.1.18.1...1	1.362	7.149	2.225e-12
rs157237	chr5:90093880	CTD-2151A2.3	intergenic	G	TAG.14.0.16.0.18.1.	1.106	6.124	1.535e-09
rs157237	chr5:90093880	CTD-2151A2.3	intergenic	G	TAG.16.1.16.1.18.0.	0.9841	6.516	1.389e-10
rs157237	chr5:90093880	CTD-2151A2.3	intergenic	G	TAG.16.0.18.2.18.2...1	1.432	7.203	1.547e-12
rs157237	chr5:90093880	CTD-2151A2.3	intergenic	G	TAG.14.1.16.0.18.1.	1.215	7.046	4.46e-12
rs157237	chr5:90093880	CTD-2151A2.3	intergenic	G	DAG.18.1.18.3.	1.306	6.499	1.55e-10
rs157237	chr5:90093880	CTD-2151A2.3	intergenic	G	TAG.18.2.18.2.20.4.	1.995	8.809	1.011e-17
rs13216190	chr6:36737907	RAB44	downstream	A	TAG.15.0.18.1.18.1.	2.058	6.529	1.288e-10
rs13216190	chr6:36737907	RAB44	downstream	A	TAG.14.0.18.2.18.2.	2.502	6.887	1.288e-11
rs13216190	chr6:36737907	RAB44	downstream	A	TAG.14.1.16.1.18.0.	1.568	5.785	1.099e-08
rs13216190	chr6:36737907	RAB44	downstream	A	TAG.16.0.16.0.18.1...2	1.733	5.978	3.615e-09
rs13216190	chr6:36737907	RAB44	downstream	A	TAG.16.0.16.1.17.0.	1.813	6.175	1.126e-09
rs13216190	chr6:36737907	RAB44	downstream	A	TAG.14.1.16.0.18.1.	1.51	5.832	8.411e-09
rs13216190	chr6:36737907	RAB44	downstream	A	TAG.16.1.16.1.18.1...1	1.848	6.492	1.619e-10
rs13216190	chr6:36737907	RAB44	downstream	A	TAG.18.1.18.1.22.6.	1.996	6.435	2.312e-10
rs13216190	chr6:36737907	RAB44	downstream	A	TAG.16.0.18.2.18.2...1	1.946	6.55	1.127e-10
rs13216190	chr6:36737907	RAB44	downstream	A	TAG.18.0.18.1.18.1...1	1.831	6.549	1.133e-10
rs13216190	chr6:36737907	RAB44	downstream	A	TAG.16.0.17.0.18.1.	1.872	6.495	1.593e-10
rs13216190	chr6:36737907	RAB44	downstream	A	TAG.16.1.17.0.18.1.	1.842	6.345	4.02e-10
rs13216190	chr6:36737907	RAB44	downstream	A	TAG.16.0.18.1.18.1...2	1.537	5.529	4.572e-08
rs13216190	chr6:36737907	RAB44	downstream	A	TAG.16.0.18.0.18.1...1	1.583	5.9	5.704e-09
rs13216190	chr6:36737907	RAB44	downstream	A	TAG.14.0.16.0.18.2.	1.547	5.667	2.139e-08
rs13216190	chr6:36737907	RAB44	downstream	A	TAG.14.0.18.0.18.1.	1.395	5.682	1.967e-08
rs13216190	chr6:36737907	RAB44	downstream	A	TAG.14.1.18.0.18.2.	1.794	6.786	2.477e-11
rs13216190	chr6:36737907	RAB44	downstream	A	TAG.16.1.18.1.18.2.	1.886	6.619	7.247e-11
rs13216190	chr6:36737907	RAB44	downstream	A	TAG.18.1.18.1.18.2.	2.071	6.817	2.032e-11
rs13216190	chr6:36737907	RAB44	downstream	A	DAG.18.1.18.3.	1.99	6.681	4.907e-11
rs13216190	chr6:36737907	RAB44	downstream	A	TAG.14.0.17.0.18.1.	1.801	6.138	1.406e-09
rs13216190	chr6:36737907	RAB44	downstream	A	TAG.14.1.18.1.18.1.	1.707	6.169	1.168e-09
rs13216190	chr6:36737907	RAB44	downstream	A	TAG.18.2.18.2.20.4.	2.087	6.042	2.496e-09
rs13216190	chr6:36737907	RAB44	downstream	A	TAG.17.0.18.1.18.1.	2.07	6.995	6.27e-12
rs13216190	chr6:36737907	RAB44	downstream	A	TAG.15.0.16.0.18.1.	1.799	6.222	8.515e-10
rs13216190	chr6:36737907	RAB44	downstream	A	TAG.16.1.16.1.18.0.	1.322	5.861	7.148e-09
rs13216190	chr6:36737907	RAB44	downstream	A	TAG.16.0.18.1.18.2...2	1.83	6.267	6.497e-10
rs13216190	chr6:36737907	RAB44	downstream	A	TAG.16.0.17.0.18.2.	1.983	6.567	1.007e-10
rs13216190	chr6:36737907	RAB44	downstream	A	TAG.14.0.16.1.18.2.	1.988	6.36	3.668e-10
rs13216190	chr6:36737907	RAB44	downstream	A	TAG.18.1.18.1.18.1...1	1.779	6.211	9.1e-10
rs13216190	chr6:36737907	RAB44	downstream	A	TAG.16.1.16.1.16.1.	1.954	6.402	2.828e-10
rs13216190	chr6:36737907	RAB44	downstream	A	TAG.18.2.18.2.18.2.	2.568	6.949	8.508e-12
rs13216190	chr6:36737907	RAB44	downstream	A	TAG.16.0.16.0.18.2.	1.553	5.55	4.07e-08
rs13216190	chr6:36737907	RAB44	downstream	A	TAG.18.1.18.1.20.4.	1.941	6.186	1.059e-09
rs13216190	chr6:36737907	RAB44	downstream	A	TAG.18.1.18.2.18.2.	2.03	6.916	1.058e-11
rs13216190	chr6:36737907	RAB44	downstream	A	TAG.18.0.18.2.18.2.	2.245	6.955	8.203e-12
rs13216190	chr6:36737907	RAB44	downstream	A	TAG.18.0.18.0.18.1.	1.556	5.885	6.204e-09
rs10258334	chr7:15731926	RPL36AP26	intergenic	A	TAG.18.2.18.2.18.2.	1.709	7.528	1.616e-13
rs10258334	chr7:15731926	RPL36AP26	intergenic	A	TAG.14.0.18.2.18.2.	1.638	7.326	6.667e-13
rs10258334	chr7:15731926	RPL36AP26	intergenic	A	TAG.16.0.16.0.18.1...2	1.272	7.172	1.908e-12
rs10258334	chr7:15731926	RPL36AP26	intergenic	A	TAG.16.0.18.0.18.1...1	1.057	6.398	2.908e-10
rs10258334	chr7:15731926	RPL36AP26	intergenic	A	TAG.16.0.18.1.18.1...2	0.9838	5.735	1.456e-08
rs10258334	chr7:15731926	RPL36AP26	intergenic	A	TAG.14.1.18.1.18.1.	0.9997	5.829	8.555e-09
rs10258334	chr7:15731926	RPL36AP26	intergenic	A	TAG.16.1.17.0.18.1.	1.201	6.706	4.168e-11
rs10258334	chr7:15731926	RPL36AP26	intergenic	A	TAG.16.1.16.1.18.0.	0.775	5.543	4.248e-08
rs10258334	chr7:15731926	RPL36AP26	intergenic	A	TAG.16.1.16.1.16.1.	1.35	7.207	1.501e-12
rs10258334	chr7:15731926	RPL36AP26	intergenic	A	TAG.18.1.18.1.18.2.	1.215	6.454	2.052e-10
rs10258334	chr7:15731926	RPL36AP26	intergenic	A	TAG.15.0.18.1.18.1.	1.377	7.094	3.237e-12
rs10258334	chr7:15731926	RPL36AP26	intergenic	A	TAG.15.0.16.0.18.1.	1.265	7.128	2.583e-12
rs10258334	chr7:15731926	RPL36AP26	intergenic	A	TAG.14.1.18.0.18.2.	1.112	6.803	2.227e-11
rs10258334	chr7:15731926	RPL36AP26	intergenic	A	TAG.14.1.16.1.18.0.	1.087	6.525	1.316e-10
rs10258334	chr7:15731926	RPL36AP26	intergenic	A	TAG.14.0.16.0.18.2.	1.022	6.074	2.061e-09
rs10258334	chr7:15731926	RPL36AP26	intergenic	A	TAG.16.0.18.2.18.2...1	1.175	6.394	2.972e-10
rs10258334	chr7:15731926	RPL36AP26	intergenic	A	TAG.16.0.17.0.18.2.	1.34	7.218	1.393e-12
rs10258334	chr7:15731926	RPL36AP26	intergenic	A	TAG.18.1.18.2.18.2.	1.145	6.293	5.528e-10
rs10258334	chr7:15731926	RPL36AP26	intergenic	A	TAG.18.1.18.1.22.6.	1.237	6.45	2.111e-10
rs10258334	chr7:15731926	RPL36AP26	intergenic	A	TAG.18.1.18.1.18.1...1	1.117	6.311	4.965e-10
rs10258334	chr7:15731926	RPL36AP26	intergenic	A	TAG.16.0.17.0.18.1.	1.251	7.053	4.26e-12
rs10258334	chr7:15731926	RPL36AP26	intergenic	A	TAG.14.0.16.1.18.2.	1.3	6.75	3.145e-11
rs10258334	chr7:15731926	RPL36AP26	intergenic	A	TAG.14.0.17.0.18.1.	1.247	6.913	1.085e-11
rs10258334	chr7:15731926	RPL36AP26	intergenic	A	TAG.16.1.16.1.18.1...1	1.242	7.092	3.294e-12
rs10258334	chr7:15731926	RPL36AP26	intergenic	A	TAG.17.0.18.1.18.1.	1.26	6.877	1.373e-11
rs10258334	chr7:15731926	RPL36AP26	intergenic	A	TAG.18.0.18.2.18.2.	1.376	6.902	1.162e-11
rs10258334	chr7:15731926	RPL36AP26	intergenic	A	TAG.14.0.18.0.18.1.	0.8744	5.761	1.259e-08
rs10258334	chr7:15731926	RPL36AP26	intergenic	A	TAG.16.0.18.1.18.2...2	1.111	6.151	1.303e-09
rs10258334	chr7:15731926	RPL36AP26	intergenic	A	TAG.16.0.16.1.18.1...1	0.9456	5.653	2.31e-08
rs10258334	chr7:15731926	RPL36AP26	intergenic	A	TAG.18.0.18.1.18.1...1	1.228	7.141	2.364e-12
rs10258334	chr7:15731926	RPL36AP26	intergenic	A	TAG.16.0.16.1.17.0.	1.289	7.161	2.055e-12
rs10258334	chr7:15731926	RPL36AP26	intergenic	A	TAG.14.1.16.0.18.1.	1.027	6.443	2.196e-10
rs10258334	chr7:15731926	RPL36AP26	intergenic	A	TAG.18.2.18.2.20.4.	1.483	6.997	6.212e-12
rs10258334	chr7:15731926	RPL36AP26	intergenic	A	TAG.16.1.18.1.18.2.	1.078	6.094	1.83e-09
rs10258334	chr7:15731926	RPL36AP26	intergenic	A	TAG.18.1.18.1.20.4.	1.299	6.721	3.785e-11
rs10258334	chr7:15731926	RPL36AP26	intergenic	A	TAG.16.0.16.0.18.2.	1.044	6.056	2.294e-09
rs10258334	chr7:15731926	RPL36AP26	intergenic	A	TAG.18.0.18.0.18.1.	1.138	7.025	5.162e-12
rs10258334	chr7:15731926	RPL36AP26	intergenic	A	DAG.18.1.18.3.	1.043	5.638	2.511e-08
rs11978191	chr7:140493059	MKRN1	intergenic	A	TAG.18.2.18.2.18.2.	2.773	6.804	2.209e-11
rs11978191	chr7:140493059	MKRN1	intergenic	A	TAG.16.1.17.0.18.1.	2.017	6.305	5.133e-10
rs11978191	chr7:140493059	MKRN1	intergenic	A	TAG.14.1.18.0.18.2.	1.824	6.231	8.044e-10
rs11978191	chr7:140493059	MKRN1	intergenic	A	TAG.16.0.16.0.18.1...2	2.048	6.441	2.222e-10
rs11978191	chr7:140493059	MKRN1	intergenic	A	TAG.14.0.18.2.18.2.	2.822	7.064	3.956e-12
rs11978191	chr7:140493059	MKRN1	intergenic	A	TAG.16.0.18.0.18.1...1	1.855	6.297	5.412e-10
rs11978191	chr7:140493059	MKRN1	intergenic	A	TAG.17.0.18.1.18.1.	2.176	6.654	5.813e-11
rs11978191	chr7:140493059	MKRN1	intergenic	A	TAG.16.0.17.0.18.2.	2.243	6.756	3.021e-11
rs11978191	chr7:140493059	MKRN1	intergenic	A	TAG.18.2.18.2.20.4.	2.481	6.544	1.168e-10
rs11978191	chr7:140493059	MKRN1	intergenic	A	TAG.15.0.16.0.18.1.	2.131	6.717	3.878e-11
rs11978191	chr7:140493059	MKRN1	intergenic	A	DAG.18.1.18.3.	1.989	6.027	2.72e-09
rs11978191	chr7:140493059	MKRN1	intergenic	A	TAG.16.1.16.1.18.0.	1.455	5.858	7.257e-09
rs11978191	chr7:140493059	MKRN1	intergenic	A	TAG.18.0.18.2.18.2.	2.177	6.078	2.014e-09
rs11978191	chr7:140493059	MKRN1	intergenic	A	TAG.16.1.16.1.16.1.	2.308	6.899	1.189e-11
rs11978191	chr7:140493059	MKRN1	intergenic	A	TAG.16.1.16.1.18.1...1	1.96	6.237	7.785e-10
rs11978191	chr7:140493059	MKRN1	intergenic	A	TAG.14.0.18.0.18.1.	1.59	5.888	6.101e-09
rs11978191	chr7:140493059	MKRN1	intergenic	A	TAG.14.0.16.0.18.2.	1.782	5.938	4.561e-09
rs11978191	chr7:140493059	MKRN1	intergenic	A	TAG.15.0.18.1.18.1.	2.295	6.612	7.587e-11
rs11978191	chr7:140493059	MKRN1	intergenic	A	TAG.14.0.16.1.18.2.	2.245	6.527	1.297e-10
rs11978191	chr7:140493059	MKRN1	intergenic	A	TAG.18.0.18.0.18.1.	1.84	6.34	4.153e-10
rs11978191	chr7:140493059	MKRN1	intergenic	A	TAG.16.0.17.0.18.1.	2.164	6.835	1.804e-11
rs11978191	chr7:140493059	MKRN1	intergenic	A	TAG.14.1.16.0.18.1.	1.741	6.12	1.568e-09
rs11978191	chr7:140493059	MKRN1	intergenic	A	TAG.16.0.16.1.17.0.	2.194	6.822	1.968e-11
rs11978191	chr7:140493059	MKRN1	intergenic	A	TAG.18.0.18.1.18.1...1	1.955	6.336	4.245e-10
rs11978191	chr7:140493059	MKRN1	intergenic	A	TAG.14.0.17.0.18.1.	2.149	6.675	5.07e-11
rs11978191	chr7:140493059	MKRN1	intergenic	A	TAG.14.1.16.1.18.0.	1.774	5.95	4.249e-09
rs11978191	chr7:140493059	MKRN1	intergenic	A	TAG.16.0.18.2.18.2...1	1.862	5.647	2.379e-08
rs11978191	chr7:140493059	MKRN1	intergenic	A	TAG.18.1.18.1.20.4.	2.055	5.931	4.769e-09
rs7012713	chr8:42737160	CHRNB3	3_prime_UTR	A	TAG.16.0.16.0.18.1...2	1.52	7.335	6.256e-13
rs7012713	chr8:42737160	CHRNB3	3_prime_UTR	A	TAG.18.2.18.2.18.2.	2.601	10.07	2.455e-22
rs7012713	chr8:42737160	CHRNB3	3_prime_UTR	A	TAG.18.1.18.1.18.1...1	1.366	6.611	7.653e-11
rs7012713	chr8:42737160	CHRNB3	3_prime_UTR	A	TAG.16.1.17.0.18.1.	1.614	7.782	2.613e-14
rs7012713	chr8:42737160	CHRNB3	3_prime_UTR	A	TAG.16.0.18.2.18.2...1	1.748	8.264	7.187e-16
rs7012713	chr8:42737160	CHRNB3	3_prime_UTR	A	TAG.16.1.16.1.16.1.	1.958	9.112	8.643e-19
rs7012713	chr8:42737160	CHRNB3	3_prime_UTR	A	TAG.14.0.17.0.18.1.	1.68	8.05	3.636e-15
rs7012713	chr8:42737160	CHRNB3	3_prime_UTR	A	TAG.16.0.16.0.18.2.	1.346	6.706	4.177e-11
rs7012713	chr8:42737160	CHRNB3	3_prime_UTR	A	TAG.15.0.16.0.18.1.	1.672	8.134	1.932e-15
rs7012713	chr8:42737160	CHRNB3	3_prime_UTR	A	TAG.18.1.18.1.22.6.	1.71	7.706	4.538e-14
rs7012713	chr8:42737160	CHRNB3	3_prime_UTR	A	TAG.18.1.18.2.18.2.	1.643	7.801	2.269e-14
rs7012713	chr8:42737160	CHRNB3	3_prime_UTR	A	TAG.14.0.18.0.18.1.	1.177	6.673	5.155e-11
rs7012713	chr8:42737160	CHRNB3	3_prime_UTR	A	TAG.16.0.18.0.18.1...1	1.314	6.817	2.027e-11
rs7012713	chr8:42737160	CHRNB3	3_prime_UTR	A	TAG.16.0.17.0.18.2.	1.804	8.405	2.45e-16
rs7012713	chr8:42737160	CHRNB3	3_prime_UTR	A	TAG.14.1.16.0.18.1.	1.37	7.413	3.625e-13
rs7012713	chr8:42737160	CHRNB3	3_prime_UTR	A	TAG.14.0.16.1.18.2.	1.933	8.745	1.697e-17
rs7012713	chr8:42737160	CHRNB3	3_prime_UTR	A	TAG.16.1.18.1.18.1.	1.141	5.907	5.455e-09
rs7012713	chr8:42737160	CHRNB3	3_prime_UTR	A	TAG.18.1.18.1.18.2.	1.684	7.727	3.906e-14
rs7012713	chr8:42737160	CHRNB3	3_prime_UTR	A	TAG.14.0.18.2.18.2.	2.482	9.738	4.386e-21
rs7012713	chr8:42737160	CHRNB3	3_prime_UTR	A	TAG.14.0.16.0.18.1.	1.111	5.703	1.749e-08
rs7012713	chr8:42737160	CHRNB3	3_prime_UTR	A	TAG.16.1.16.1.18.1...1	1.624	7.996	5.436e-15
rs7012713	chr8:42737160	CHRNB3	3_prime_UTR	A	TAG.16.0.16.1.17.0.	1.699	8.145	1.774e-15
rs7012713	chr8:42737160	CHRNB3	3_prime_UTR	A	TAG.14.0.16.0.18.2.	1.327	6.777	2.628e-11
rs7012713	chr8:42737160	CHRNB3	3_prime_UTR	A	DAG.18.1.18.3.	1.565	7.299	7.977e-13
rs7012713	chr8:42737160	CHRNB3	3_prime_UTR	A	TAG.18.0.18.2.18.2.	2.017	8.801	1.078e-17
rs7012713	chr8:42737160	CHRNB3	3_prime_UTR	A	TAG.16.1.18.1.18.2.	1.556	7.615	8.719e-14
rs7012713	chr8:42737160	CHRNB3	3_prime_UTR	A	TAG.17.0.18.1.18.1.	1.753	8.291	5.885e-16
rs7012713	chr8:42737160	CHRNB3	3_prime_UTR	A	TAG.16.0.17.0.18.1.	1.685	8.209	1.092e-15
rs7012713	chr8:42737160	CHRNB3	3_prime_UTR	A	TAG.14.1.18.1.18.1.	1.402	7.052	4.295e-12
rs7012713	chr8:42737160	CHRNB3	3_prime_UTR	A	TAG.18.0.18.1.18.1...1	1.515	7.556	1.327e-13
rs7012713	chr8:42737160	CHRNB3	3_prime_UTR	A	TAG.14.0.16.1.18.1.	1.133	5.917	5.172e-09
rs7012713	chr8:42737160	CHRNB3	3_prime_UTR	A	TAG.16.0.16.1.18.1...1	1.158	5.929	4.815e-09
rs7012713	chr8:42737160	CHRNB3	3_prime_UTR	A	TAG.15.0.18.1.18.1.	1.88	8.391	2.727e-16
rs7012713	chr8:42737160	CHRNB3	3_prime_UTR	A	TAG.16.1.16.1.18.0.	1.08	6.66	5.59e-11
rs7012713	chr8:42737160	CHRNB3	3_prime_UTR	A	TAG.16.0.18.1.18.1...2	1.229	6.139	1.402e-09
rs7012713	chr8:42737160	CHRNB3	3_prime_UTR	A	TAG.18.0.18.0.18.1.	1.451	7.708	4.46e-14
rs7012713	chr8:42737160	CHRNB3	3_prime_UTR	A	TAG.16.0.18.1.18.2...2	1.551	7.415	3.567e-13
rs7012713	chr8:42737160	CHRNB3	3_prime_UTR	A	TAG.18.2.18.2.20.4.	2.363	9.826	2.051e-21
rs7012713	chr8:42737160	CHRNB3	3_prime_UTR	A	TAG.18.1.18.1.20.4.	1.908	8.598	5.434e-17
rs7012713	chr8:42737160	CHRNB3	3_prime_UTR	A	TAG.14.1.18.0.18.2.	1.511	7.991	5.648e-15
rs7012713	chr8:42737160	CHRNB3	3_prime_UTR	A	TAG.14.1.16.1.18.0.	1.348	6.942	8.936e-12
rs7033785	chr9:107393025	LINC01509	intergenic	A	TAG.14.0.17.0.18.1.	2.451	7.02	5.305e-12
rs7033785	chr9:107393025	LINC01509	intergenic	A	TAG.18.1.18.2.18.2.	2.315	6.562	1.043e-10
rs7033785	chr9:107393025	LINC01509	intergenic	A	TAG.16.0.18.1.18.1...2	2.074	6.267	6.48e-10
rs7033785	chr9:107393025	LINC01509	intergenic	A	TAG.18.1.18.1.20.4.	2.658	7.126	2.602e-12
rs7033785	chr9:107393025	LINC01509	intergenic	A	TAG.14.0.18.2.18.2.	3.368	7.807	2.179e-14
rs7033785	chr9:107393025	LINC01509	intergenic	A	TAG.14.1.16.1.18.0.	2.245	6.985	6.689e-12
rs7033785	chr9:107393025	LINC01509	intergenic	A	TAG.14.0.16.0.18.1.	1.877	5.825	8.758e-09
rs7033785	chr9:107393025	LINC01509	intergenic	A	TAG.18.0.18.1.18.1...1	2.366	7.098	3.151e-12
rs7033785	chr9:107393025	LINC01509	intergenic	A	TAG.14.0.18.0.18.1.	1.814	6.188	1.045e-09
rs7033785	chr9:107393025	LINC01509	intergenic	A	TAG.18.0.18.0.18.1.	2.142	6.814	2.064e-11
rs7033785	chr9:107393025	LINC01509	intergenic	A	TAG.16.0.16.0.18.1...2	2.317	6.713	3.975e-11
rs7033785	chr9:107393025	LINC01509	intergenic	A	TAG.18.2.18.2.20.4.	2.867	6.979	6.961e-12
rs7033785	chr9:107393025	LINC01509	intergenic	A	TAG.16.0.18.1.18.2...2	2.14	6.109	1.673e-09
rs7033785	chr9:107393025	LINC01509	intergenic	A	TAG.16.1.18.1.18.2.	2.243	6.567	1.012e-10
rs7033785	chr9:107393025	LINC01509	intergenic	A	TAG.18.1.18.1.18.2.	2.402	6.585	9.026e-11
rs7033785	chr9:107393025	LINC01509	intergenic	A	TAG.16.1.18.1.18.1.	2.052	6.449	2.109e-10
rs7033785	chr9:107393025	LINC01509	intergenic	A	TAG.15.0.16.0.18.1.	2.438	7.089	3.34e-12
rs7033785	chr9:107393025	LINC01509	intergenic	A	TAG.14.0.16.0.18.2.	2.126	6.547	1.147e-10
rs7033785	chr9:107393025	LINC01509	intergenic	A	TAG.16.0.16.1.18.1...1	2.019	6.263	6.651e-10
rs7033785	chr9:107393025	LINC01509	intergenic	A	TAG.16.1.17.0.18.1.	2.478	7.174	1.876e-12
rs7033785	chr9:107393025	LINC01509	intergenic	A	TAG.18.2.18.2.18.2.	3.314	7.526	1.64e-13
rs7033785	chr9:107393025	LINC01509	intergenic	A	TAG.18.1.18.1.18.1...1	2.303	6.74	3.343e-11
rs7033785	chr9:107393025	LINC01509	intergenic	A	TAG.16.1.16.1.16.1.	2.961	8.247	8.203e-16
rs7033785	chr9:107393025	LINC01509	intergenic	A	TAG.14.1.16.0.18.1.	2.215	7.229	1.291e-12
rs7033785	chr9:107393025	LINC01509	intergenic	A	TAG.18.0.18.2.18.2.	2.69	6.955	8.173e-12
rs7033785	chr9:107393025	LINC01509	intergenic	A	TAG.16.0.16.0.18.2.	1.988	5.946	4.363e-09
rs7033785	chr9:107393025	LINC01509	intergenic	A	TAG.16.0.17.0.18.2.	2.639	7.346	5.76e-13
rs7033785	chr9:107393025	LINC01509	intergenic	A	TAG.14.1.18.1.18.1.	2.166	6.554	1.098e-10
rs7033785	chr9:107393025	LINC01509	intergenic	A	TAG.14.0.16.1.18.2.	2.831	7.649	6.813e-14
rs7033785	chr9:107393025	LINC01509	intergenic	A	TAG.18.1.18.1.22.6.	2.314	6.212	9.053e-10
rs7033785	chr9:107393025	LINC01509	intergenic	A	TAG.14.0.16.1.18.1.	1.946	6.15	1.31e-09
rs7033785	chr9:107393025	LINC01509	intergenic	A	TAG.16.0.17.0.18.1.	2.473	7.206	1.509e-12
rs7033785	chr9:107393025	LINC01509	intergenic	A	TAG.14.1.18.0.18.2.	2.391	7.608	9.16e-14
rs7033785	chr9:107393025	LINC01509	intergenic	A	TAG.16.0.16.1.17.0.	2.48	7.106	2.974e-12
rs7033785	chr9:107393025	LINC01509	intergenic	A	TAG.16.1.16.1.18.1...1	2.445	7.216	1.417e-12
rs7033785	chr9:107393025	LINC01509	intergenic	A	TAG.15.0.18.1.18.1.	2.772	7.396	4.064e-13
rs7033785	chr9:107393025	LINC01509	intergenic	A	DAG.18.1.18.3.	2.184	6.085	1.934e-09
rs7033785	chr9:107393025	LINC01509	intergenic	A	TAG.17.0.18.1.18.1.	2.59	7.325	6.697e-13
rs7033785	chr9:107393025	LINC01509	intergenic	A	TAG.16.0.18.0.18.1...1	2.087	6.526	1.308e-10
rs7033785	chr9:107393025	LINC01509	intergenic	A	TAG.16.1.16.1.18.0.	1.679	6.229	8.135e-10
rs7033785	chr9:107393025	LINC01509	intergenic	A	TAG.16.0.18.2.18.2...1	2.249	6.303	5.209e-10
rs12217980	chr10:3961148	RP11-464C19.3	intergenic	G	TAG.18.0.18.2.18.2.	2.121	6.32	4.701e-10
rs12217980	chr10:3961148	RP11-464C19.3	intergenic	G	TAG.14.0.18.2.18.2.	2.436	6.461	1.966e-10
rs12217980	chr10:3961148	RP11-464C19.3	intergenic	G	TAG.16.1.18.1.18.2.	1.725	5.813	9.411e-09
rs12217980	chr10:3961148	RP11-464C19.3	intergenic	G	TAG.18.1.18.1.20.4.	1.906	5.855	7.404e-09
rs12217980	chr10:3961148	RP11-464C19.3	intergenic	G	TAG.18.2.18.2.18.2.	2.594	6.783	2.537e-11
rs12217980	chr10:3961148	RP11-464C19.3	intergenic	G	TAG.16.0.18.2.18.2...1	1.831	5.926	4.903e-09
rs12217980	chr10:3961148	RP11-464C19.3	intergenic	G	TAG.18.2.18.2.20.4.	2.162	6.049	2.389e-09
rs12217980	chr10:3961148	RP11-464C19.3	intergenic	G	TAG.16.0.18.1.18.2...2	1.712	5.64	2.48e-08
rs12217980	chr10:3961148	RP11-464C19.3	intergenic	G	DAG.18.1.18.3.	2.065	6.709	4.095e-11
rs12217980	chr10:3961148	RP11-464C19.3	intergenic	G	TAG.18.1.18.2.18.2.	1.943	6.373	3.39e-10
rs12217980	chr10:3961148	RP11-464C19.3	intergenic	G	TAG.18.1.18.1.22.6.	1.838	5.693	1.845e-08
rs12217980	chr10:3961148	RP11-464C19.3	intergenic	G	TAG.18.1.18.1.18.1...1	1.674	5.622	2.741e-08
rs12217980	chr10:3961148	RP11-464C19.3	intergenic	G	TAG.18.1.18.1.18.2.	1.999	6.337	4.229e-10
rs12217980	chr10:3961148	RP11-464C19.3	intergenic	G	TAG.14.1.18.0.18.2.	1.535	5.556	3.944e-08
rs12217980	chr10:3961148	RP11-464C19.3	intergenic	G	TAG.15.0.16.0.18.1.	1.667	5.542	4.254e-08
rs12217980	chr10:3961148	RP11-464C19.3	intergenic	G	TAG.17.0.18.1.18.1.	1.722	5.559	3.881e-08
rs12217980	chr10:3961148	RP11-464C19.3	intergenic	G	TAG.14.0.16.1.18.2.	1.821	5.597	3.147e-08
rs12217980	chr10:3961148	RP11-464C19.3	intergenic	G	TAG.16.1.16.1.16.1.	1.86	5.868	6.858e-09
rs12217980	chr10:3961148	RP11-464C19.3	intergenic	G	TAG.15.0.18.1.18.1.	1.967	6.003	3.127e-09
rs11252236	chr10:3980862	RP11-433J20.2	intergenic	A	TAG.15.0.16.0.18.1.	1.33	7.165	2.001e-12
rs11252236	chr10:3980862	RP11-433J20.2	intergenic	A	TAG.18.1.18.1.20.4.	1.627	8.161	1.577e-15
rs11252236	chr10:3980862	RP11-433J20.2	intergenic	A	TAG.14.0.16.0.18.2.	1.015	5.748	1.353e-08
rs11252236	chr10:3980862	RP11-433J20.2	intergenic	A	TAG.16.0.18.1.18.1...2	1.036	5.772	1.186e-08
rs11252236	chr10:3980862	RP11-433J20.2	intergenic	A	TAG.18.2.18.2.18.2.	2.091	8.924	4.005e-18
rs11252236	chr10:3980862	RP11-433J20.2	intergenic	A	TAG.18.1.18.1.22.6.	1.582	7.997	5.374e-15
rs11252236	chr10:3980862	RP11-433J20.2	intergenic	A	TAG.15.0.18.1.18.1.	1.559	7.723	4.01e-14
rs11252236	chr10:3980862	RP11-433J20.2	intergenic	A	TAG.16.1.16.1.16.1.	1.482	7.584	1.081e-13
rs11252236	chr10:3980862	RP11-433J20.2	intergenic	A	TAG.16.0.18.1.18.2...2	1.303	6.932	9.503e-12
rs11252236	chr10:3980862	RP11-433J20.2	intergenic	A	TAG.16.0.16.1.17.0.	1.319	6.989	6.544e-12
rs11252236	chr10:3980862	RP11-433J20.2	intergenic	A	TAG.16.1.17.0.18.1.	1.25	6.667	5.352e-11
rs11252236	chr10:3980862	RP11-433J20.2	intergenic	A	TAG.18.2.18.2.20.4.	1.901	8.726	1.97e-17
rs11252236	chr10:3980862	RP11-433J20.2	intergenic	A	TAG.16.1.18.1.18.2.	1.269	6.898	1.193e-11
rs11252236	chr10:3980862	RP11-433J20.2	intergenic	A	TAG.17.0.18.1.18.1.	1.412	7.399	4.004e-13
rs11252236	chr10:3980862	RP11-433J20.2	intergenic	A	TAG.18.0.18.2.18.2.	1.654	8.002	5.175e-15
rs11252236	chr10:3980862	RP11-433J20.2	intergenic	A	TAG.16.0.16.0.18.2.	1.122	6.226	8.284e-10
rs11252236	chr10:3980862	RP11-433J20.2	intergenic	A	TAG.14.1.16.1.18.0.	1.025	5.845	7.793e-09
rs11252236	chr10:3980862	RP11-433J20.2	intergenic	A	TAG.18.0.18.1.18.1...1	1.196	6.614	7.498e-11
rs11252236	chr10:3980862	RP11-433J20.2	intergenic	A	TAG.16.1.16.1.18.1...1	1.239	6.74	3.344e-11
rs11252236	chr10:3980862	RP11-433J20.2	intergenic	A	TAG.16.0.16.0.18.1...2	1.223	6.551	1.115e-10
rs11252236	chr10:3980862	RP11-433J20.2	intergenic	A	TAG.18.1.18.1.18.2.	1.519	7.8	2.293e-14
rs11252236	chr10:3980862	RP11-433J20.2	intergenic	A	TAG.14.1.18.0.18.2.	1.15	6.717	3.87e-11
rs11252236	chr10:3980862	RP11-433J20.2	intergenic	A	TAG.16.0.18.2.18.2...1	1.452	7.629	7.854e-14
rs11252236	chr10:3980862	RP11-433J20.2	intergenic	A	TAG.16.0.18.0.18.1...1	1.013	5.827	8.667e-09
rs11252236	chr10:3980862	RP11-433J20.2	intergenic	A	TAG.14.0.17.0.18.1.	1.319	6.993	6.357e-12
rs11252236	chr10:3980862	RP11-433J20.2	intergenic	A	TAG.18.1.18.2.18.2.	1.469	7.801	2.265e-14
rs11252236	chr10:3980862	RP11-433J20.2	intergenic	A	TAG.18.1.18.1.18.1...1	1.208	6.533	1.254e-10
rs11252236	chr10:3980862	RP11-433J20.2	intergenic	A	TAG.18.0.18.0.18.1.	1.079	6.328	4.452e-10
rs11252236	chr10:3980862	RP11-433J20.2	intergenic	A	DAG.18.1.18.3.	1.492	7.82	1.979e-14
rs11252236	chr10:3980862	RP11-433J20.2	intergenic	A	TAG.14.1.16.0.18.1.	1.021	6.108	1.687e-09
rs11252236	chr10:3980862	RP11-433J20.2	intergenic	A	TAG.16.0.17.0.18.2.	1.366	7.014	5.537e-12
rs11252236	chr10:3980862	RP11-433J20.2	intergenic	A	TAG.14.0.18.0.18.1.	0.8864	5.57	3.643e-08
rs11252236	chr10:3980862	RP11-433J20.2	intergenic	A	TAG.14.1.18.1.18.1.	1.1	6.14	1.39e-09
rs11252236	chr10:3980862	RP11-433J20.2	intergenic	A	TAG.14.0.16.1.18.2.	1.444	7.188	1.708e-12
rs11252236	chr10:3980862	RP11-433J20.2	intergenic	A	TAG.14.0.18.2.18.2.	1.913	8.249	8.044e-16
rs11252236	chr10:3980862	RP11-433J20.2	intergenic	A	TAG.16.0.17.0.18.1.	1.314	7.077	3.619e-12
rs12317948	chr12:31731898	AMN1	upstream	A	TAG.14.1.18.0.18.2.	2.049	6.74	3.34e-11
rs12317948	chr12:31731898	AMN1	upstream	A	TAG.14.0.16.1.18.2.	2.392	6.676	5.058e-11
rs12317948	chr12:31731898	AMN1	upstream	A	TAG.18.1.18.1.22.6.	2.249	6.302	5.246e-10
rs12317948	chr12:31731898	AMN1	upstream	A	TAG.14.0.17.0.18.1.	2.284	6.811	2.112e-11
rs12317948	chr12:31731898	AMN1	upstream	A	TAG.16.0.16.1.18.1...1	1.966	6.364	3.576e-10
rs12317948	chr12:31731898	AMN1	upstream	A	TAG.16.1.16.1.18.1...1	2.207	6.763	2.888e-11
rs12317948	chr12:31731898	AMN1	upstream	A	DAG.18.1.18.3.	1.947	5.636	2.533e-08
rs12317948	chr12:31731898	AMN1	upstream	A	TAG.16.0.18.1.18.1...2	2.136	6.761	2.932e-11
rs12317948	chr12:31731898	AMN1	upstream	A	TAG.16.0.18.2.18.2...1	2.446	7.207	1.503e-12
rs12317948	chr12:31731898	AMN1	upstream	A	TAG.16.0.18.1.18.2...2	2.289	6.861	1.526e-11
rs12317948	chr12:31731898	AMN1	upstream	A	TAG.18.1.18.1.18.2.	2.428	6.969	7.48e-12
rs12317948	chr12:31731898	AMN1	upstream	A	TAG.14.0.18.2.18.2.	3.005	7.223	1.353e-12
rs12317948	chr12:31731898	AMN1	upstream	A	TAG.16.0.16.1.17.0.	2.308	6.881	1.34e-11
rs12317948	chr12:31731898	AMN1	upstream	A	TAG.16.0.17.0.18.1.	2.264	6.856	1.572e-11
rs12317948	chr12:31731898	AMN1	upstream	A	TAG.14.0.16.0.18.2.	1.893	6.053	2.336e-09
rs12317948	chr12:31731898	AMN1	upstream	A	TAG.14.1.18.1.18.1.	1.981	6.232	8.009e-10
rs12317948	chr12:31731898	AMN1	upstream	A	TAG.16.1.18.1.18.2.	2.27	6.954	8.235e-12
rs12317948	chr12:31731898	AMN1	upstream	A	TAG.15.0.16.0.18.1.	2.274	6.882	1.325e-11
rs12317948	chr12:31731898	AMN1	upstream	A	TAG.18.2.18.2.20.4.	2.689	6.816	2.053e-11
rs12317948	chr12:31731898	AMN1	upstream	A	TAG.14.0.16.0.18.1.	1.775	5.741	1.409e-08
rs12317948	chr12:31731898	AMN1	upstream	A	TAG.14.1.16.1.18.0.	1.902	6.126	1.511e-09
rs12317948	chr12:31731898	AMN1	upstream	A	TAG.15.0.18.1.18.1.	2.573	7.143	2.334e-12
rs12317948	chr12:31731898	AMN1	upstream	A	TAG.16.1.16.1.18.0.	1.466	5.647	2.383e-08
rs12317948	chr12:31731898	AMN1	upstream	A	TAG.16.1.18.1.18.1.	1.94	6.355	3.782e-10
rs12317948	chr12:31731898	AMN1	upstream	A	TAG.16.0.16.0.18.2.	2.103	6.595	8.481e-11
rs12317948	chr12:31731898	AMN1	upstream	A	TAG.16.1.17.0.18.1.	2.271	6.835	1.804e-11
rs12317948	chr12:31731898	AMN1	upstream	A	TAG.18.1.18.1.18.1...1	2.349	7.202	1.556e-12
rs12317948	chr12:31731898	AMN1	upstream	A	TAG.14.0.18.0.18.1.	1.636	5.802	9.967e-09
rs12317948	chr12:31731898	AMN1	upstream	A	TAG.16.0.16.0.18.1...2	2.252	6.812	2.104e-11
rs12317948	chr12:31731898	AMN1	upstream	A	TAG.14.1.16.0.18.1.	1.909	6.451	2.09e-10
rs12317948	chr12:31731898	AMN1	upstream	A	TAG.17.0.18.1.18.1.	2.363	6.947	8.636e-12
rs12317948	chr12:31731898	AMN1	upstream	A	TAG.14.0.16.1.18.1.	1.714	5.624	2.719e-08
rs12317948	chr12:31731898	AMN1	upstream	A	TAG.18.2.18.2.18.2.	3.164	7.49	2.119e-13
rs12317948	chr12:31731898	AMN1	upstream	A	TAG.16.1.16.1.16.1.	2.422	6.942	8.94e-12
rs12317948	chr12:31731898	AMN1	upstream	A	TAG.18.0.18.0.18.1.	1.783	5.868	6.855e-09
rs12317948	chr12:31731898	AMN1	upstream	A	TAG.18.0.18.2.18.2.	2.712	7.339	6.076e-13
rs12317948	chr12:31731898	AMN1	upstream	A	TAG.18.1.18.2.18.2.	2.407	7.155	2.148e-12
rs12317948	chr12:31731898	AMN1	upstream	A	TAG.16.0.18.0.18.1...1	1.869	6.069	2.126e-09
rs12317948	chr12:31731898	AMN1	upstream	A	TAG.18.0.18.1.18.1...1	2.13	6.635	6.577e-11
rs12317948	chr12:31731898	AMN1	upstream	A	TAG.16.0.17.0.18.2.	2.404	6.953	8.303e-12
rs12317948	chr12:31731898	AMN1	upstream	A	TAG.18.1.18.1.20.4.	2.575	7.207	1.509e-12
rs9583985	chr13:91998895	GPC5	intron	A	TAG.14.0.18.0.18.1.	1.961	6.001	3.223e-09
rs9583985	chr13:91998895	GPC5	intron	A	TAG.14.1.18.0.18.2.	2.397	6.776	2.719e-11
rs9583985	chr13:91998895	GPC5	intron	A	DAG.18.1.18.3.	2.261	5.633	2.607e-08
rs9583985	chr13:91998895	GPC5	intron	A	TAG.18.1.18.1.20.4.	3.165	7.651	6.97e-14
rs9583985	chr13:91998895	GPC5	intron	A	TAG.16.0.16.0.18.1...2	2.522	6.535	1.26e-10
rs9583985	chr13:91998895	GPC5	intron	A	TAG.15.0.16.0.18.1.	2.702	7.024	5.324e-12
rs9583985	chr13:91998895	GPC5	intron	A	TAG.16.0.16.1.17.0.	2.767	7.093	3.352e-12
rs9583985	chr13:91998895	GPC5	intron	A	TAG.18.0.18.2.18.2.	3.059	7.086	3.521e-12
rs9583985	chr13:91998895	GPC5	intron	A	TAG.14.1.16.0.18.1.	2.237	6.491	1.661e-10
rs9583985	chr13:91998895	GPC5	intron	A	TAG.16.1.16.1.18.0.	1.789	5.943	4.507e-09
rs9583985	chr13:91998895	GPC5	intron	A	TAG.16.1.16.1.18.1...1	2.484	6.538	1.235e-10
rs9583985	chr13:91998895	GPC5	intron	A	TAG.16.0.17.0.18.2.	2.822	7.026	5.266e-12
rs9583985	chr13:91998895	GPC5	intron	A	TAG.14.0.16.0.18.2.	2.217	6.099	1.804e-09
rs9583985	chr13:91998895	GPC5	intron	A	TAG.18.2.18.2.18.2.	4.042	8.263	7.654e-16
rs9583985	chr13:91998895	GPC5	intron	A	TAG.16.0.16.0.18.2.	2.089	5.591	3.286e-08
rs9583985	chr13:91998895	GPC5	intron	A	TAG.14.1.16.1.18.0.	2.304	6.395	3.026e-10
rs9583985	chr13:91998895	GPC5	intron	A	TAG.17.0.18.1.18.1.	2.583	6.536	1.254e-10
rs9583985	chr13:91998895	GPC5	intron	A	TAG.14.0.18.2.18.2.	3.978	8.276	6.919e-16
rs9583985	chr13:91998895	GPC5	intron	A	TAG.18.1.18.1.18.2.	2.399	5.869	6.908e-09
rs9583985	chr13:91998895	GPC5	intron	A	TAG.16.1.16.1.16.1.	3.184	7.892	1.222e-14
rs9583985	chr13:91998895	GPC5	intron	A	TAG.16.0.18.0.18.1...1	2.173	6.094	1.863e-09
rs9583985	chr13:91998895	GPC5	intron	A	TAG.14.0.16.1.18.2.	3.101	7.474	2.446e-13
rs9583985	chr13:91998895	GPC5	intron	A	TAG.18.2.18.2.20.4.	3.773	8.319	5.004e-16
rs9583985	chr13:91998895	GPC5	intron	A	TAG.18.1.18.2.18.2.	2.334	5.899	5.803e-09
rs9583985	chr13:91998895	GPC5	intron	A	TAG.16.1.18.1.18.2.	2.14	5.574	3.609e-08
rs9583985	chr13:91998895	GPC5	intron	A	TAG.14.0.17.0.18.1.	2.668	6.828	1.937e-11
rs9583985	chr13:91998895	GPC5	intron	A	TAG.16.1.17.0.18.1.	2.366	6.092	1.883e-09
rs9583985	chr13:91998895	GPC5	intron	A	TAG.16.0.18.2.18.2...1	2.446	6.136	1.449e-09
rs9583985	chr13:91998895	GPC5	intron	A	TAG.18.0.18.0.18.1.	2.449	6.995	6.451e-12
rs9583985	chr13:91998895	GPC5	intron	A	TAG.16.0.17.0.18.1.	2.686	7.006	6.02e-12
rs9583985	chr13:91998895	GPC5	intron	A	TAG.15.0.18.1.18.1.	2.838	6.742	3.38e-11
rs9583985	chr13:91998895	GPC5	intron	A	TAG.18.0.18.1.18.1...1	2.439	6.545	1.188e-10
rs9583985	chr13:91998895	GPC5	intron	A	TAG.18.1.18.1.22.6.	3.104	7.649	7.084e-14
rs17437994	chr14:30774693	RP11-159L20.2	intron	A	TAG.14.1.16.1.18.0.	0.8493	5.939	4.553e-09
rs17437994	chr14:30774693	RP11-159L20.2	intron	A	TAG.16.0.16.0.18.1...2	0.9242	6.038	2.548e-09
rs17437994	chr14:30774693	RP11-159L20.2	intron	A	TAG.14.0.17.0.18.1.	0.9907	6.4	2.861e-10
rs17437994	chr14:30774693	RP11-159L20.2	intron	A	TAG.18.2.18.2.18.2.	1.285	6.56	1.058e-10
rs17437994	chr14:30774693	RP11-159L20.2	intron	A	TAG.14.1.16.0.18.1.	0.8225	6.021	2.807e-09
rs17437994	chr14:30774693	RP11-159L20.2	intron	A	TAG.16.1.16.1.18.1...1	0.9099	6.026	2.738e-09
rs17437994	chr14:30774693	RP11-159L20.2	intron	A	TAG.17.0.18.1.18.1.	0.9408	5.962	3.981e-09
rs17437994	chr14:30774693	RP11-159L20.2	intron	A	TAG.16.0.17.0.18.1.	0.9616	6.301	5.261e-10
rs17437994	chr14:30774693	RP11-159L20.2	intron	A	TAG.14.0.16.0.18.2.	0.8585	5.966	3.88e-09
rs17437994	chr14:30774693	RP11-159L20.2	intron	A	TAG.18.2.18.2.20.4.	1.186	6.519	1.363e-10
rs17437994	chr14:30774693	RP11-159L20.2	intron	A	TAG.15.0.16.0.18.1.	0.9969	6.54	1.195e-10
rs17437994	chr14:30774693	RP11-159L20.2	intron	A	TAG.18.0.18.1.18.1...1	0.8509	5.719	1.594e-08
rs17437994	chr14:30774693	RP11-159L20.2	intron	A	TAG.18.1.18.1.20.4.	1.004	6.05	2.378e-09
rs17437994	chr14:30774693	RP11-159L20.2	intron	A	TAG.18.0.18.2.18.2.	1.01	5.868	6.849e-09
rs17437994	chr14:30774693	RP11-159L20.2	intron	A	DAG.18.1.18.3.	0.8956	5.639	2.493e-08
rs17437994	chr14:30774693	RP11-159L20.2	intron	A	TAG.14.0.18.2.18.2.	1.32	6.879	1.356e-11
rs17437994	chr14:30774693	RP11-159L20.2	intron	A	TAG.16.0.16.1.17.0.	1.003	6.48	1.743e-10
rs17437994	chr14:30774693	RP11-159L20.2	intron	A	TAG.16.1.16.1.16.1.	1.091	6.789	2.438e-11
rs17437994	chr14:30774693	RP11-159L20.2	intron	A	TAG.15.0.18.1.18.1.	1.024	6.127	1.506e-09
rs17437994	chr14:30774693	RP11-159L20.2	intron	A	TAG.16.1.17.0.18.1.	0.8627	5.588	3.313e-08
rs17437994	chr14:30774693	RP11-159L20.2	intron	A	TAG.16.0.18.0.18.1...1	0.7858	5.525	4.663e-08
rs17437994	chr14:30774693	RP11-159L20.2	intron	A	TAG.14.0.16.1.18.2.	1.135	6.901	1.166e-11
rs17437994	chr14:30774693	RP11-159L20.2	intron	A	TAG.16.0.17.0.18.2.	1	6.252	7.09e-10
rs17437994	chr14:30774693	RP11-159L20.2	intron	A	TAG.18.0.18.0.18.1.	0.7827	5.589	3.293e-08
rs17437994	chr14:30774693	RP11-159L20.2	intron	A	TAG.14.1.18.0.18.2.	0.8534	6.071	2.093e-09
rs11653054	chr17:7101608	ASGR2	synonymous	A	TAG.14.0.18.0.18.1.	1.477	6.448	2.122e-10
rs11653054	chr17:7101608	ASGR2	synonymous	A	TAG.14.0.16.1.18.1.	1.56	6.305	5.128e-10
rs11653054	chr17:7101608	ASGR2	synonymous	A	TAG.16.1.16.1.18.1...1	1.616	6.026	2.726e-09
rs11653054	chr17:7101608	ASGR2	synonymous	A	TAG.14.0.16.0.18.2.	1.617	6.347	3.964e-10
rs11653054	chr17:7101608	ASGR2	synonymous	A	TAG.14.0.18.2.18.2.	2.297	6.727	3.639e-11
rs11653054	chr17:7101608	ASGR2	synonymous	A	TAG.16.1.18.1.18.2.	1.57	5.832	8.394e-09
rs11653054	chr17:7101608	ASGR2	synonymous	A	TAG.17.0.18.1.18.1.	1.909	6.866	1.476e-11
rs11653054	chr17:7101608	ASGR2	synonymous	A	TAG.14.0.17.0.18.1.	1.996	7.325	6.69e-13
rs11653054	chr17:7101608	ASGR2	synonymous	A	TAG.18.2.18.2.18.2.	2.103	6.016	2.899e-09
rs11653054	chr17:7101608	ASGR2	synonymous	A	TAG.18.0.18.2.18.2.	1.754	5.729	1.512e-08
rs11653054	chr17:7101608	ASGR2	synonymous	A	TAG.14.0.16.0.18.1.	1.556	6.181	1.086e-09
rs11653054	chr17:7101608	ASGR2	synonymous	A	TAG.16.0.16.0.18.2.	1.45	5.521	4.779e-08
rs11653054	chr17:7101608	ASGR2	synonymous	A	TAG.15.0.16.0.18.1.	1.979	7.367	4.99e-13
rs11653054	chr17:7101608	ASGR2	synonymous	A	TAG.16.0.16.0.18.1...2	1.72	6.341	4.114e-10
rs11653054	chr17:7101608	ASGR2	synonymous	A	TAG.16.1.16.1.16.1.	1.882	6.582	9.174e-11
rs11653054	chr17:7101608	ASGR2	synonymous	A	TAG.18.0.18.1.18.1...1	1.561	5.918	5.116e-09
rs11653054	chr17:7101608	ASGR2	synonymous	A	TAG.16.0.17.0.18.1.	1.915	7.118	2.742e-12
rs11653054	chr17:7101608	ASGR2	synonymous	A	TAG.16.0.16.1.17.0.	1.924	7.035	4.8e-12
rs11653054	chr17:7101608	ASGR2	synonymous	A	TAG.16.1.16.1.18.0.	1.3	6.156	1.262e-09
rs11653054	chr17:7101608	ASGR2	synonymous	A	TAG.18.0.18.0.18.1.	1.505	6.074	2.059e-09
rs11653054	chr17:7101608	ASGR2	synonymous	A	DAG.18.1.18.3.	1.637	5.813	9.397e-09
rs11653054	chr17:7101608	ASGR2	synonymous	A	TAG.16.0.17.0.18.2.	1.885	6.656	5.736e-11
rs11653054	chr17:7101608	ASGR2	synonymous	A	TAG.15.0.18.1.18.1.	2.126	7.231	1.273e-12
rs11653054	chr17:7101608	ASGR2	synonymous	A	TAG.14.1.16.1.18.0.	1.583	6.25	7.184e-10
rs11653054	chr17:7101608	ASGR2	synonymous	A	TAG.14.1.18.0.18.2.	1.688	6.806	2.185e-11
rs11653054	chr17:7101608	ASGR2	synonymous	A	TAG.14.0.16.1.18.2.	1.923	6.564	1.027e-10
rs11653054	chr17:7101608	ASGR2	synonymous	A	TAG.14.1.16.0.18.1.	1.544	6.384	3.169e-10
rs11653054	chr17:7101608	ASGR2	synonymous	A	TAG.14.1.18.1.18.1.	1.616	6.225	8.352e-10
rs11653054	chr17:7101608	ASGR2	synonymous	A	TAG.16.0.18.0.18.1...1	1.49	5.916	5.204e-09
rs11653054	chr17:7101608	ASGR2	synonymous	A	TAG.16.1.17.0.18.1.	1.853	6.83	1.862e-11
rs6134687	chr20:12850131	BANF2	intergenic	A	TAG.14.0.16.1.18.2.	0.9007	5.991	3.351e-09
rs6134687	chr20:12850131	BANF2	intergenic	A	TAG.16.0.16.0.18.1...2	0.7939	5.703	1.751e-08
rs6134687	chr20:12850131	BANF2	intergenic	A	TAG.16.0.17.0.18.2.	0.8935	6.151	1.305e-09
rs6134687	chr20:12850131	BANF2	intergenic	A	TAG.18.2.18.2.18.2.	1.067	5.971	3.774e-09
rs6134687	chr20:12850131	BANF2	intergenic	A	TAG.15.0.18.1.18.1.	0.9513	6.281	5.947e-10
rs6134687	chr20:12850131	BANF2	intergenic	A	TAG.14.1.18.1.18.1.	0.7429	5.575	3.562e-08
rs6134687	chr20:12850131	BANF2	intergenic	A	TAG.16.0.17.0.18.1.	0.8698	6.283	5.886e-10
rs6134687	chr20:12850131	BANF2	intergenic	A	TAG.18.1.18.1.18.2.	0.813	5.524	4.694e-08
rs6134687	chr20:12850131	BANF2	intergenic	A	TAG.15.0.16.0.18.1.	0.8377	6.033	2.631e-09
rs6134687	chr20:12850131	BANF2	intergenic	A	TAG.14.0.18.0.18.1.	0.6884	5.858	7.259e-09
rs6134687	chr20:12850131	BANF2	intergenic	A	TAG.16.0.16.1.17.0.	0.8322	5.898	5.757e-09
rs6134687	chr20:12850131	BANF2	intergenic	A	TAG.14.0.17.0.18.1.	0.8415	5.972	3.757e-09
rs6134687	chr20:12850131	BANF2	intergenic	A	TAG.16.1.16.1.16.1.	0.8441	5.739	1.426e-08
rs6134687	chr20:12850131	BANF2	intergenic	A	TAG.14.1.18.0.18.2.	0.774	6.07	2.108e-09
rs6134687	chr20:12850131	BANF2	intergenic	A	TAG.14.1.16.0.18.1.	0.6882	5.533	4.485e-08
rs6134687	chr20:12850131	BANF2	intergenic	A	TAG.16.0.18.0.18.1...1	0.7922	6.175	1.131e-09
rs6134687	chr20:12850131	BANF2	intergenic	A	TAG.18.0.18.1.18.1...1	0.8775	6.549	1.136e-10
rs6134687	chr20:12850131	BANF2	intergenic	A	TAG.14.0.18.2.18.2.	1.07	6.105	1.721e-09
rs6134687	chr20:12850131	BANF2	intergenic	A	TAG.16.1.17.0.18.1.	0.8418	6.033	2.624e-09
rs6134687	chr20:12850131	BANF2	intergenic	A	TAG.17.0.18.1.18.1.	0.9	6.306	5.106e-10
rs6134687	chr20:12850131	BANF2	intergenic	A	TAG.18.0.18.2.18.2.	0.9563	6.138	1.413e-09
rs6134687	chr20:12850131	BANF2	intergenic	A	TAG.16.1.16.1.18.1...1	0.7675	5.583	3.402e-08
rs6134687	chr20:12850131	BANF2	intergenic	A	TAG.18.1.18.1.20.4.	0.839	5.549	4.102e-08
rs6134687	chr20:12850131	BANF2	intergenic	A	DAG.18.1.18.3.	0.8361	5.812	9.422e-09
rs6134687	chr20:12850131	BANF2	intergenic	A	TAG.16.1.16.1.18.0.	0.61	5.634	2.56e-08
rs6134687	chr20:12850131	BANF2	intergenic	A	TAG.18.0.18.0.18.1.	0.8284	6.575	9.631e-11
rs6134687	chr20:12850131	BANF2	intergenic	A	TAG.16.0.18.2.18.2...1	0.7923	5.517	4.89e-08
rs13039920	chr20:12874683	LINC01722	intron	C	TAG.15.0.18.1.18.1.	0.9648	6.223	8.461e-10
rs13039920	chr20:12874683	LINC01722	intron	C	TAG.14.0.16.1.18.2.	0.9103	5.915	5.218e-09
rs13039920	chr20:12874683	LINC01722	intron	C	TAG.14.1.16.0.18.1.	0.705	5.541	4.288e-08
rs13039920	chr20:12874683	LINC01722	intron	C	TAG.14.1.18.0.18.2.	0.7728	5.917	5.164e-09
rs13039920	chr20:12874683	LINC01722	intron	C	TAG.16.0.16.0.18.1...2	0.7895	5.535	4.413e-08
rs13039920	chr20:12874683	LINC01722	intron	C	TAG.15.0.16.0.18.1.	0.8413	5.917	5.178e-09
rs13039920	chr20:12874683	LINC01722	intron	C	TAG.18.0.18.0.18.1.	0.7963	6.155	1.272e-09
rs13039920	chr20:12874683	LINC01722	intron	C	TAG.16.0.17.0.18.1.	0.8699	6.134	1.439e-09
rs13039920	chr20:12874683	LINC01722	intron	C	TAG.16.0.17.0.18.2.	0.9018	6.064	2.185e-09
rs13039920	chr20:12874683	LINC01722	intron	C	DAG.18.1.18.3.	0.8567	5.822	8.934e-09
rs13039920	chr20:12874683	LINC01722	intron	C	TAG.16.0.18.0.18.1...1	0.7785	5.918	5.144e-09
rs13039920	chr20:12874683	LINC01722	intron	C	TAG.18.2.18.2.18.2.	1.087	5.946	4.355e-09
rs13039920	chr20:12874683	LINC01722	intron	C	TAG.16.1.17.0.18.1.	0.85	5.95	4.258e-09
rs13039920	chr20:12874683	LINC01722	intron	C	TAG.17.0.18.1.18.1.	0.9145	6.26	6.75e-10
rs13039920	chr20:12874683	LINC01722	intron	C	TAG.16.1.16.1.18.1...1	0.7901	5.62	2.77e-08
rs13039920	chr20:12874683	LINC01722	intron	C	TAG.16.0.16.1.17.0.	0.8386	5.805	9.791e-09
rs13039920	chr20:12874683	LINC01722	intron	C	TAG.14.1.18.1.18.1.	0.7607	5.58	3.463e-08
rs13039920	chr20:12874683	LINC01722	intron	C	TAG.14.0.18.0.18.1.	0.6747	5.599	3.112e-08
rs13039920	chr20:12874683	LINC01722	intron	C	TAG.14.0.18.2.18.2.	1.088	6.067	2.15e-09
rs13039920	chr20:12874683	LINC01722	intron	C	TAG.18.0.18.2.18.2.	0.9715	6.092	1.849e-09
rs13039920	chr20:12874683	LINC01722	intron	C	TAG.16.1.16.1.16.1.	0.8642	5.745	1.381e-08
rs13039920	chr20:12874683	LINC01722	intron	C	TAG.16.0.18.2.18.2...1	0.8156	5.552	4.025e-08
rs13039920	chr20:12874683	LINC01722	intron	C	TAG.14.0.17.0.18.1.	0.8442	5.85	7.604e-09
rs13039920	chr20:12874683	LINC01722	intron	C	TAG.18.0.18.1.18.1...1	0.8556	6.223	8.452e-10
rs6109595	chr20:12880455	LINC01722	intron	C	TAG.18.0.18.0.18.1.	0.7962	6.159	1.24e-09
rs6109595	chr20:12880455	LINC01722	intron	C	TAG.15.0.18.1.18.1.	0.9648	6.228	8.194e-10
rs6109595	chr20:12880455	LINC01722	intron	C	TAG.16.0.16.0.18.1...2	0.7895	5.54	4.295e-08
rs6109595	chr20:12880455	LINC01722	intron	C	TAG.14.0.16.1.18.2.	0.9103	5.919	5.087e-09
rs6109595	chr20:12880455	LINC01722	intron	C	TAG.18.2.18.2.18.2.	1.086	5.948	4.318e-09
rs6109595	chr20:12880455	LINC01722	intron	C	TAG.14.1.16.0.18.1.	0.7051	5.546	4.172e-08
rs6109595	chr20:12880455	LINC01722	intron	C	TAG.14.0.18.0.18.1.	0.6749	5.605	3.018e-08
rs6109595	chr20:12880455	LINC01722	intron	C	TAG.14.1.18.0.18.2.	0.7728	5.922	5.024e-09
rs6109595	chr20:12880455	LINC01722	intron	C	TAG.16.0.17.0.18.2.	0.9019	6.069	2.116e-09
rs6109595	chr20:12880455	LINC01722	intron	C	TAG.16.1.16.1.16.1.	0.8642	5.749	1.35e-08
rs6109595	chr20:12880455	LINC01722	intron	C	TAG.14.1.18.1.18.1.	0.7609	5.586	3.351e-08
rs6109595	chr20:12880455	LINC01722	intron	C	TAG.16.1.16.1.18.1...1	0.7904	5.626	2.674e-08
rs6109595	chr20:12880455	LINC01722	intron	C	TAG.16.0.17.0.18.1.	0.87	6.139	1.396e-09
rs6109595	chr20:12880455	LINC01722	intron	C	TAG.16.0.18.0.18.1...1	0.7787	5.924	4.962e-09
rs6109595	chr20:12880455	LINC01722	intron	C	TAG.16.1.17.0.18.1.	0.8503	5.957	4.101e-09
rs6109595	chr20:12880455	LINC01722	intron	C	TAG.17.0.18.1.18.1.	0.9146	6.265	6.538e-10
rs6109595	chr20:12880455	LINC01722	intron	C	TAG.18.0.18.1.18.1...1	0.8556	6.228	8.222e-10
rs6109595	chr20:12880455	LINC01722	intron	C	DAG.18.1.18.3.	0.8567	5.826	8.716e-09
rs6109595	chr20:12880455	LINC01722	intron	C	TAG.16.0.18.2.18.2...1	0.8156	5.556	3.936e-08
rs6109595	chr20:12880455	LINC01722	intron	C	TAG.16.0.16.1.17.0.	0.8386	5.81	9.546e-09
rs6109595	chr20:12880455	LINC01722	intron	C	TAG.15.0.16.0.18.1.	0.8413	5.921	5.042e-09
rs6109595	chr20:12880455	LINC01722	intron	C	TAG.14.0.17.0.18.1.	0.8442	5.854	7.409e-09
rs6109595	chr20:12880455	LINC01722	intron	C	TAG.18.0.18.2.18.2.	0.9711	6.094	1.827e-09
rs6109595	chr20:12880455	LINC01722	intron	C	TAG.14.0.18.2.18.2.	1.088	6.068	2.132e-09
rs509360	chr11:61781087	MYRF	intron	A	PC.35.4	0.3214	5.838	8.125e-09
rs509360	chr11:61781087	MYRF	intron	A	PI.38.2	-0.3324	-5.774	1.167e-08
rs509360	chr11:61781087	MYRF	intron	A	PC.39.4	0.3603	6.86	1.536e-11
rs509360	chr11:61781087	MYRF	intron	A	PC.36.4a	-0.3177	-5.732	1.485e-08
rs509360	chr11:61781087	MYRF	intron	A	PC.36.4b..2	0.3939	7.856	1.52e-14
rs509360	chr11:61781087	MYRF	intron	A	PC.38.4c..1	0.4629	9.345	1.245e-19
rs509360	chr11:61781087	MYRF	intron	A	DAG.18.1.20.3.	0.3982	7.333	6.331e-13
rs509360	chr11:61781087	MYRF	intron	A	LPC.20.4_sn1	0.3991	8.198	1.189e-15
rs509360	chr11:61781087	MYRF	intron	A	LPC.20.4_sn2	0.3436	6.73	3.56e-11
rs174534	chr11:61781986	MYRF	intron	G	PC.36.4a	0.4199	7.588	1.052e-13
rs174534	chr11:61781986	MYRF	intron	G	PC.37.4	-0.3943	-7.062	4.004e-12
rs174534	chr11:61781986	MYRF	intron	G	LPC.20.4_sn2	-0.4401	-8.669	3.092e-17
rs174534	chr11:61781986	MYRF	intron	G	LPC.22.5_sn2	-0.2874	-5.578	3.499e-08
rs174534	chr11:61781986	MYRF	intron	G	PC.39.4	-0.426	-8.088	2.722e-15
rs174534	chr11:61781986	MYRF	intron	G	LPE.18.2_sn1	0.2948	5.528	4.603e-08
rs174534	chr11:61781986	MYRF	intron	G	PC.P.38.5	-0.3093	-5.723	1.563e-08
rs174534	chr11:61781986	MYRF	intron	G	LPC.22.5_sn1	-0.2785	-5.561	3.83e-08
rs174534	chr11:61781986	MYRF	intron	G	PC.36.4b..2	-0.4969	-10.02	3.766e-22
rs174534	chr11:61781986	MYRF	intron	G	PC.P.40.4	-0.2942	-5.536	4.402e-08
rs174534	chr11:61781986	MYRF	intron	G	PC.O.40.3	0.2911	5.71	1.678e-08
rs174534	chr11:61781986	MYRF	intron	G	PC.35.3a	0.3608	6.629	6.835e-11
rs174534	chr11:61781986	MYRF	intron	G	PC.O.38.4a	0.3984	6.962	7.84e-12
rs174534	chr11:61781986	MYRF	intron	G	PC.38.5a..1	-0.4077	-7.928	8.971e-15
rs174534	chr11:61781986	MYRF	intron	G	PC.P.38.4b	-0.3278	-5.923	4.983e-09
rs174534	chr11:61781986	MYRF	intron	G	LPC.22.4_sn1	-0.3024	-5.933	4.694e-09
rs174534	chr11:61781986	MYRF	intron	G	PC.35.4	-0.4225	-7.695	4.892e-14
rs174534	chr11:61781986	MYRF	intron	G	PI.38.2	0.4064	7.042	4.591e-12
rs174534	chr11:61781986	MYRF	intron	G	DAG.18.1.20.3.	-0.4507	-8.265	7.179e-16
rs174534	chr11:61781986	MYRF	intron	G	PC.38.4c..1	-0.5638	-11.55	2.365e-28
rs174534	chr11:61781986	MYRF	intron	G	LPC.20.4_sn1	-0.4835	-10	4.368e-22
rs174534	chr11:61781986	MYRF	intron	G	PC.P.40.2	0.3074	5.98	3.584e-09
rs174534	chr11:61781986	MYRF	intron	G	PC.40.5a	-0.2894	-5.57	3.658e-08
rs174534	chr11:61781986	MYRF	intron	G	PC.O.36.3b	0.3163	5.525	4.661e-08
rs174570	chr11:61829740	FADS2	intron	A	PC.36.4b..2	-0.487	-8.442	1.834e-16
rs174570	chr11:61829740	FADS2	intron	A	PC.35.4	-0.3951	-6.218	8.734e-10
rs174570	chr11:61829740	FADS2	intron	A	PC.39.4	-0.374	-6.108	1.68e-09
rs174570	chr11:61829740	FADS2	intron	A	PC.38.5a..1	-0.3596	-6.019	2.854e-09
rs174570	chr11:61829740	FADS2	intron	A	LPC.20.4_sn2	-0.4743	-8.138	1.875e-15
rs174570	chr11:61829740	FADS2	intron	A	LPC.20.4_sn1	-0.5106	-9.157	5.934e-19
rs174570	chr11:61829740	FADS2	intron	A	PI.38.2	0.4994	7.618	8.494e-14
rs174570	chr11:61829740	FADS2	intron	A	PC.35.3a	0.4162	6.631	6.711e-11
rs174570	chr11:61829740	FADS2	intron	A	PC.37.4	-0.4173	-6.519	1.369e-10
rs174570	chr11:61829740	FADS2	intron	A	DAG.18.1.20.3.	-0.4159	-6.568	1.006e-10
rs174570	chr11:61829740	FADS2	intron	A	PC.38.4c..1	-0.5628	-9.879	1.288e-21
rs2851682	chr11:61848540	FADS2	intron	G	LPC.20.4_sn1	-0.5459	-9.17	5.355e-19
rs2851682	chr11:61848540	FADS2	intron	G	PC.37.4	-0.4647	-6.821	1.974e-11
rs2851682	chr11:61848540	FADS2	intron	G	PC.36.4b..2	-0.5007	-8.097	2.559e-15
rs2851682	chr11:61848540	FADS2	intron	G	PC.39.4	-0.4671	-7.221	1.363e-12
rs2851682	chr11:61848540	FADS2	intron	G	PC.38.4c..1	-0.6137	-10.12	1.561e-22
rs2851682	chr11:61848540	FADS2	intron	G	PC.36.4a	0.4451	6.542	1.184e-10
rs2851682	chr11:61848540	FADS2	intron	G	PI.38.2	0.4912	6.972	7.312e-12
rs2851682	chr11:61848540	FADS2	intron	G	DAG.18.1.20.3.	-0.4069	-5.989	3.4e-09
rs2851682	chr11:61848540	FADS2	intron	G	LPC.20.4_sn2	-0.5007	-8.036	4.016e-15
rs2851682	chr11:61848540	FADS2	intron	G	PC.38.5a..1	-0.3855	-6.043	2.476e-09
rs2851682	chr11:61848540	FADS2	intron	G	PC.35.3a	0.4285	6.392	3.014e-10
rs2851682	chr11:61848540	FADS2	intron	G	PC.35.4	-0.4073	-5.991	3.365e-09
rs174611	chr11:61860409	FADS2	intron	G	LPC.20.4_sn1	-0.3332	-5.963	3.946e-09
rs174611	chr11:61860409	FADS2	intron	G	DAG.18.1.20.3.	-0.373	-6.043	2.468e-09
rs174611	chr11:61860409	FADS2	intron	G	PC.36.4b..2	-0.3978	-7.002	5.992e-12
rs174611	chr11:61860409	FADS2	intron	G	PC.35.4	-0.382	-6.194	1.006e-09
rs174611	chr11:61860409	FADS2	intron	G	PC.38.4c..1	-0.3859	-6.746	3.21e-11
rs174449	chr11:61872907	FADS3	downstream	G	DAG.18.1.20.3.	-0.3116	-5.702	1.75e-08
rs174449	chr11:61872907	FADS3	downstream	G	PC.37.4	-0.3402	-6.186	1.055e-09
rs174449	chr11:61872907	FADS3	downstream	G	PC.38.4c..1	-0.4124	-8.293	5.782e-16
rs174449	chr11:61872907	FADS3	downstream	G	LPC.20.4_sn1	-0.383	-7.906	1.051e-14
rs174449	chr11:61872907	FADS3	downstream	G	PC.O.38.4a	0.3445	6.112	1.648e-09
rs174449	chr11:61872907	FADS3	downstream	G	PC.P.40.2	0.2795	5.538	4.353e-08
rs174449	chr11:61872907	FADS3	downstream	G	PC.36.4b..2	-0.3692	-7.387	4.343e-13
rs174449	chr11:61872907	FADS3	downstream	G	PC.38.5a..1	-0.3325	-6.523	1.329e-10
rs174449	chr11:61872907	FADS3	downstream	G	LPC.20.4_sn2	-0.337	-6.65	5.945e-11
rs174449	chr11:61872907	FADS3	downstream	G	PC.39.4	-0.3195	-6.091	1.86e-09
rs174449	chr11:61872907	FADS3	downstream	G	PI.38.2	0.3569	6.275	6.176e-10
rs174449	chr11:61872907	FADS3	downstream	G	PC.35.4	-0.3872	-7.174	1.876e-12
rs174450	chr11:61874070	FADS3	intron	C	PC.38.4c..1	-0.3966	-8.176	1.405e-15
rs174450	chr11:61874070	FADS3	intron	C	DAG.18.1.20.3.	-0.2958	-5.55	4.081e-08
rs174450	chr11:61874070	FADS3	intron	C	PC.38.5a..1	-0.2814	-5.626	2.681e-08
rs174450	chr11:61874070	FADS3	intron	C	LPC.20.4_sn1	-0.3515	-7.411	3.678e-13
rs174450	chr11:61874070	FADS3	intron	C	PC.36.4b..2	-0.3143	-6.397	2.921e-10
rs174450	chr11:61874070	FADS3	intron	C	PC.39.4	-0.3357	-6.598	8.27e-11
rs174450	chr11:61874070	FADS3	intron	C	LPC.20.4_sn2	-0.3161	-6.388	3.084e-10
rs174450	chr11:61874070	FADS3	intron	C	PC.35.4	-0.3091	-5.807	9.682e-09
rs13106855	chr4:47411505	GABRB1	intron	A	Glc.GalCer.d16.1.16.0.	0.3749	6.859	1.543e-11
rs16860198	chr4:47413795	GABRB1	intron	C	Glc.GalCer.d16.1.16.0.	0.3297	5.52	4.814e-08
rs10155173	chr4:47419634	GABRB1	intron	A	Glc.GalCer.d16.1.16.0.	0.3538	6.647	6.082e-11
rs13102764	chr4:47428910	GABRB1	downstream	A	Glc.GalCer.d16.1.16.0.	0.3347	6.288	5.704e-10
rs10938494	chr4:47561431	ATP10D	intron	A	Glc.GalCer.d18.1.23.0.	0.355	5.557	3.938e-08
rs10938494	chr4:47561431	ATP10D	intron	A	Glc.GalCer.d18.1.16.0.	0.4083	6.762	2.951e-11
rs2351791	chr4:47580370	ATP10D	intron	A	Glc.GalCer.d18.1.16.0.	0.3876	6.48	1.743e-10
rs9357054	chr6:27989301	ZFP57	intergenic	G	Glc.GalCer.d18.1.18.0.	0.5441	5.843	7.923e-09
rs8190423	chr22:42635651	CYB5R3	intron	A	LacCer.d18.1.22.0.	-0.4229	-6.399	2.876e-10
rs2285141	chr22:42636864	CYB5R3	5_prime_UTR	A	LacCer.d18.1.22.0.	-0.4235	-6.396	2.95e-10
rs736013	chr22:42688607	A4GALT	downstream	G	LacCer.d18.1.22.0.	-0.4389	-6.556	1.082e-10
rs13020072	chr2:85847389	ST3GAL5	intron	G	LacCer.d18.1.23.0.	-0.3123	-5.654	2.294e-08
rs2030275	chr2:85874776	ST3GAL5	intron	C	LacCer.d18.1.23.0.	-0.3133	-5.664	2.174e-08
rs16879442	chr8:32467026	NRG1	intron	G	PC.30.2	0.7768	6.3	5.296e-10
rs12676463	chr8:32482682	NRG1	intron	A	PC.30.2	0.7433	6.358	3.718e-10
rs11989919	chr8:32645107	NRG1	intron	G	PC.30.2	0.9071	6.9	1.176e-11
rs17165037	chr5:127358066	MEGF10	intron	A	PC.34.3a	0.5904	5.941	4.489e-09
rs4858015	chr3:21754976	ZNF385D	upstream	G	PC.35.2a	0.4882	6.016	2.891e-09
rs7652766	chr3:21756171	ZNF385D	upstream	C	PC.35.2a	0.4935	6.069	2.118e-09
rs9850363	chr3:21798379	ZNF385D	intron	A	PC.35.2a	0.4834	5.97	3.787e-09
rs174478	chr11:61911104	RAB3IL1	intron	C	PC.36.4b..2	0.3253	6.31	4.99e-10
rs174478	chr11:61911104	RAB3IL1	intron	C	LPC.20.4_sn1	0.2925	5.795	1.036e-08
rs174478	chr11:61911104	RAB3IL1	intron	C	PC.38.4c..1	0.3595	6.983	6.794e-12
rs13287938	chr9:274433	DOCK8	intron	A	PC.38.6c..1	-0.6035	-5.598	3.131e-08
rs433279	chr20:12963891	BANF2	intergenic	A	PC.O.40.2	0.4801	5.674	2.058e-08
rs433279	chr20:12963891	BANF2	intergenic	A	PC.39.2	0.4829	5.661	2.202e-08
rs6078856	chr20:12983015	BANF2	intergenic	A	PC.O.40.2	-0.3313	-6.488	1.66e-10
rs6078856	chr20:12983015	BANF2	intergenic	A	PC.39.2	-0.3196	-6.199	9.765e-10
rs6041755	chr20:12992969	BANF2	intergenic	A	PC.O.40.2	-0.3602	-7.152	2.178e-12
rs6041755	chr20:12992969	BANF2	intergenic	A	PC.39.2	-0.3501	-6.88	1.34e-11
rs2327450	chr20:12996858	BANF2	intergenic	A	PC.O.40.2	-0.323	-5.983	3.528e-09
rs2327450	chr20:12996858	BANF2	intergenic	A	PC.39.2	-0.3125	-5.733	1.484e-08
rs2327449	chr20:12997755	BANF2	intergenic	C	PC.39.2	-0.3192	-5.534	4.46e-08
rs2327449	chr20:12997755	BANF2	intergenic	C	PC.O.40.2	-0.3164	-5.527	4.632e-08
rs968567	chr11:61828092	FADS2	5_prime_UTR	A	PC.O.38.4a	0.5562	6.288	5.7e-10
rs968567	chr11:61828092	FADS2	5_prime_UTR	A	PC.P.40.2	0.445	5.613	2.878e-08
rs1000778	chr11:61887833	FADS3	intron	A	PC.O.38.4a	0.3628	5.562	3.815e-08
rs10873202	chr14:67499905	TMEM229B	intron	A	PC.P.32.0	0.3305	6.111	1.658e-09
rs1077989	chr14:67509105	TMEM229B	intron	C	PC.P.32.0	-0.4189	-8.283	6.234e-16
rs1077989	chr14:67509105	TMEM229B	intron	C	PC.P.32.1	-0.2609	-5.513	4.985e-08
rs1077989	chr14:67509105	TMEM229B	intron	C	PC.P.38.5	-0.3232	-6.296	5.441e-10
rs7144333	chr14:67517388	TMEM229B	intron	A	PC.P.32.0	-0.2985	-5.852	7.49e-09
rs1555397	chr14:67517823	TMEM229B	intron	A	PC.P.32.0	-0.2973	-5.881	6.369e-09
rs8019974	chr14:67519558	TMEM229B	intron	G	PC.P.32.0	-0.2955	-5.814	9.343e-09
rs6969739	chr7:39507974	POU6F2	intergenic	G	PC.P.36.5	1.42	5.93	4.788e-09
rs1926868	chr1:183986440	COLGALT2	intron	A	PI.32.0	0.9478	6.582	9.196e-11
rs1926868	chr1:183986440	COLGALT2	intron	A	PI.32.1	0.7252	5.846	7.756e-09
rs1926868	chr1:183986440	COLGALT2	intron	A	PE.32.1	0.7408	6.492	1.619e-10
rs1887283	chr1:184007775	COLGALT2	intron	A	PI.32.1	0.7252	5.846	7.756e-09
rs1887283	chr1:184007775	COLGALT2	intron	A	PI.32.0	0.9478	6.582	9.196e-11
rs1887283	chr1:184007775	COLGALT2	intron	A	PE.32.1	0.7408	6.492	1.619e-10
rs17601960	chr13:46176746	LCP1	intron	G	PI.32.0	0.632	5.924	4.967e-09
rs17601960	chr13:46176746	LCP1	intron	G	PI.34.0	0.6281	5.693	1.847e-08
rs17601960	chr13:46176746	LCP1	intron	G	PE.32.1	0.4803	5.675	2.044e-08
rs12423251	chr12:37613098	ZNF970P	intergenic	G	PE.34.1	1.424	6.308	5.139e-10
rs12423251	chr12:37613098	ZNF970P	intergenic	G	PE.34.2	1.397	5.907	5.561e-09
rs12423251	chr12:37613098	ZNF970P	intergenic	G	PE.40.7	1.247	5.726	1.551e-08
rs12423251	chr12:37613098	ZNF970P	intergenic	G	PE.34.3	1.681	6.553	1.126e-10
rs16859030	chr1:167432017	CD247	intron	A	PE.34.3	0.4965	5.57	3.657e-08
rs6716622	chr2:45754287	PRKCE	intron	A	PE.34.3	0.6546	5.892	5.969e-09
rs17141325	chr6:920274	RP11-157J24.2	intergenic	A	PI.34.0	0.9937	6.922	1.035e-11
rs17141325	chr6:920274	RP11-157J24.2	intergenic	A	PE.34.3	0.8485	5.783	1.12e-08
rs9505514	chr6:922407	RP11-157J24.2	intergenic	A	PI.34.0	0.9937	6.981	6.912e-12
rs9505514	chr6:922407	RP11-157J24.2	intergenic	A	PI.32.0	0.7733	5.538	4.343e-08
rs9505514	chr6:922407	RP11-157J24.2	intergenic	A	PE.34.3	0.8524	5.862	7.076e-09
rs9505521	chr6:925332	RP11-157J24.2	intergenic	A	PE.34.3	0.8353	5.786	1.095e-08
rs9505521	chr6:925332	RP11-157J24.2	intergenic	A	PI.34.0	0.9671	6.837	1.778e-11
rs442030	chr7:102170189	CUX1	intron	A	PE.36.1	0.6507	5.573	3.593e-08
rs442030	chr7:102170189	CUX1	intron	A	PE.34.3	0.7163	5.522	4.737e-08
rs12730287	chr1:238310682	RNU6-725P	intergenic	A	TAG.14.0.17.0.18.1.	1.313	5.739	1.428e-08
rs12730287	chr1:238310682	RNU6-725P	intergenic	A	TAG.18.0.18.0.18.1.	1.238	6.035	2.603e-09
rs12730287	chr1:238310682	RNU6-725P	intergenic	A	TAG.16.0.16.1.17.0.	1.346	5.888	6.099e-09
rs12730287	chr1:238310682	RNU6-725P	intergenic	A	TAG.16.0.17.0.18.1.	1.304	5.789	1.073e-08
rs12730287	chr1:238310682	RNU6-725P	intergenic	A	TAG.16.0.18.0.18.1...1	1.257	6.037	2.564e-09
rs12730287	chr1:238310682	RNU6-725P	intergenic	A	TAG.18.0.18.1.18.1...1	1.246	5.698	1.793e-08
rs12730287	chr1:238310682	RNU6-725P	intergenic	A	TAG.14.0.16.0.18.2.	1.229	5.802	9.996e-09
rs12730287	chr1:238310682	RNU6-725P	intergenic	A	TAG.16.1.16.1.18.0.	1.054	6.026	2.74e-09
rs12730287	chr1:238310682	RNU6-725P	intergenic	A	TAG.14.0.16.0.18.1.	1.241	5.949	4.286e-09
rs12730287	chr1:238310682	RNU6-725P	intergenic	A	TAG.14.0.16.1.18.1.	1.163	5.648	2.376e-08
rs12730287	chr1:238310682	RNU6-725P	intergenic	A	PE.36.1	1.055	5.621	2.765e-08
rs12730287	chr1:238310682	RNU6-725P	intergenic	A	TAG.14.1.16.1.18.0.	1.166	5.529	4.584e-08
rs12730287	chr1:238310682	RNU6-725P	intergenic	A	TAG.18.1.18.1.20.4.	1.382	5.646	2.405e-08
rs12730287	chr1:238310682	RNU6-725P	intergenic	A	TAG.16.0.16.0.18.1...2	1.357	6.032	2.65e-09
rs12730287	chr1:238310682	RNU6-725P	intergenic	A	TAG.14.1.16.0.18.1.	1.134	5.63	2.623e-08
rs12730287	chr1:238310682	RNU6-725P	intergenic	A	TAG.15.0.16.0.18.1.	1.322	5.867	6.889e-09
rs12730287	chr1:238310682	RNU6-725P	intergenic	A	TAG.16.0.16.0.16.0...1	1.14	5.798	1.02e-08
rs12730287	chr1:238310682	RNU6-725P	intergenic	A	TAG.16.0.17.0.18.2.	1.333	5.64	2.484e-08
rs12730287	chr1:238310682	RNU6-725P	intergenic	A	TAG.14.0.18.0.18.1.	1.209	6.373	3.394e-10
rs10468017	chr15:58386313	ALDH1A2	intron	A	PE.36.4	0.279	5.534	4.438e-08
rs10468017	chr15:58386313	ALDH1A2	intron	A	PE.38.4b	0.3068	5.76	1.266e-08
rs13353012	chr1:55190415	USP24	intron	G	PE.42.7	1.531	7.245	1.163e-12
rs13353012	chr1:55190415	USP24	intron	G	PE.38.1	1.26	5.672	2.072e-08
rs13353012	chr1:55190415	USP24	intron	G	PE.40.7	1.083	5.58	3.456e-08
rs13353012	chr1:55190415	USP24	intron	G	PE.38.5b	1.193	5.913	5.288e-09
rs13353012	chr1:55190415	USP24	intron	G	PE.38.2	1.524	6.808	2.158e-11
rs2921429	chr15:57447321	CGNL1	intron	G	PE.38.1	0.582	5.547	4.133e-08
rs2921429	chr15:57447321	CGNL1	intron	G	PE.40.6	0.5455	5.585	3.37e-08
rs2921429	chr15:57447321	CGNL1	intron	G	PE.42.7	0.6106	6.059	2.252e-09
rs6712795	chr2:69480545	AAK1	intron	G	PE.38.2	0.9943	6.39	3.045e-10
rs1811779	chr15:21404286	POTEB	downstream	C	PE.38.6	1.376	5.752	1.338e-08
rs1811779	chr15:21404286	POTEB	downstream	C	PE.40.7	1.297	5.566	3.766e-08
rs11076546	chr16:50998004	LINC02127	intergenic	A	PE.40.7	0.8045	5.784	1.11e-08
rs13187882	chr5:157247617	ITK	intron	G	PE.42.7	1.006	6.029	2.692e-09
rs16967993	chr18:36601100	FHOD3	intron	A	PE.42.7	1.514	6.451	2.09e-10
rs10750731	chr11:105623378	GRIA4	intron	A	PE.O.38.4	0.962	5.749	1.35e-08
rs11603217	chr11:131450767	NTM	intron	G	PE.O.38.4	0.8463	5.672	2.082e-08
rs7295371	chr12:82768303	TMTC2	intron	A	PE.O.38.6	0.5217	6.385	3.151e-10
rs10862504	chr12:82773177	TMTC2	intron	G	PE.O.38.6	0.5217	6.385	3.151e-10
rs10047619	chr12:82774837	TMTC2	intron	A	PE.O.38.6	0.5226	6.392	3.011e-10
rs11115415	chr12:82776099	TMTC2	intron	G	PE.O.38.6	0.5312	6.463	1.936e-10
rs11592824	chr10:128113128	MKI67	intron	A	PG.34.1	0.8289	5.553	3.999e-08
rs4396968	chr4:47087167	GABRB1	intron	A	PI.32.0	0.541	5.611	2.917e-08
rs457920	chr21:41422831	MX1	5_prime_UTR	A	PI.32.0	1.149	5.577	3.519e-08
rs1861089	chr12:9711372	CLECL1	downstream	G	PI.34.0	0.941	5.719	1.599e-08
rs3219487	chr1:45332883	MUTYH	intron	A	PI.36.4	0.9629	5.616	2.842e-08
rs641738	chr19:54173068	TMC4	missense	A	PI.40.5a	0.2928	5.709	1.685e-08
rs11666866	chr19:8220723	CERS4	intron	A	SM.38.2	0.2853	5.526	4.636e-08
rs1466448	chr19:8224635	CERS4	intron	C	SM.38.2	-0.3125	-5.913	5.292e-09
rs7338174	chr13:51350239	SERPINE3	intron	A	SM.38.3b	1.17	5.772	1.187e-08
rs10851796	chr15:68999161	NOX5	intron	A	SM.41.0	1.413	5.651	2.333e-08
rs17652819	chr5:97743514	RP11-72K17.1	downstream	A	TAG.14.0.16.0.18.1.	1.802	5.764	1.249e-08
rs17652819	chr5:97743514	RP11-72K17.1	downstream	A	TAG.18.1.18.1.20.4.	2.262	6.172	1.17e-09
rs17652819	chr5:97743514	RP11-72K17.1	downstream	A	TAG.16.0.18.1.18.2...2	2.013	5.892	6.032e-09
rs17652819	chr5:97743514	RP11-72K17.1	downstream	A	TAG.14.0.16.1.18.1.	1.728	5.603	3.081e-08
rs17652819	chr5:97743514	RP11-72K17.1	downstream	A	TAG.16.0.16.1.17.0.	2.338	6.902	1.187e-11
rs17652819	chr5:97743514	RP11-72K17.1	downstream	A	TAG.15.0.16.0.18.1.	2.279	6.826	1.962e-11
rs17652819	chr5:97743514	RP11-72K17.1	downstream	A	TAG.15.0.18.1.18.1.	2.454	6.687	4.794e-11
rs17652819	chr5:97743514	RP11-72K17.1	downstream	A	TAG.16.1.18.1.18.2.	1.862	5.555	3.997e-08
rs17652819	chr5:97743514	RP11-72K17.1	downstream	A	TAG.18.1.18.1.22.6.	2.346	6.485	1.718e-10
rs17652819	chr5:97743514	RP11-72K17.1	downstream	A	TAG.14.1.18.1.18.1.	1.905	5.898	5.843e-09
rs17652819	chr5:97743514	RP11-72K17.1	downstream	A	TAG.16.1.16.1.18.1...1	2.14	6.453	2.108e-10
rs17652819	chr5:97743514	RP11-72K17.1	downstream	A	TAG.16.1.16.1.16.1.	2.554	7.245	1.187e-12
rs17652819	chr5:97743514	RP11-72K17.1	downstream	A	TAG.14.1.18.0.18.2.	2.043	6.619	7.419e-11
rs17652819	chr5:97743514	RP11-72K17.1	downstream	A	TAG.16.1.16.1.18.0.	1.575	6.047	2.446e-09
rs17652819	chr5:97743514	RP11-72K17.1	downstream	A	TAG.16.0.18.1.18.1...2	1.802	5.568	3.731e-08
rs17652819	chr5:97743514	RP11-72K17.1	downstream	A	TAG.18.2.18.2.20.4.	2.756	6.889	1.295e-11
rs17652819	chr5:97743514	RP11-72K17.1	downstream	A	TAG.16.0.17.0.18.1.	2.25	6.728	3.687e-11
rs17652819	chr5:97743514	RP11-72K17.1	downstream	A	TAG.16.1.17.0.18.1.	2.172	6.434	2.364e-10
rs17652819	chr5:97743514	RP11-72K17.1	downstream	A	TAG.16.0.16.1.18.1...1	1.761	5.593	3.251e-08
rs17652819	chr5:97743514	RP11-72K17.1	downstream	A	TAG.17.0.18.1.18.1.	2.197	6.331	4.45e-10
rs17652819	chr5:97743514	RP11-72K17.1	downstream	A	TAG.18.0.18.2.18.2.	2.505	6.636	6.645e-11
rs17652819	chr5:97743514	RP11-72K17.1	downstream	A	TAG.18.1.18.1.18.2.	2.047	5.719	1.615e-08
rs17652819	chr5:97743514	RP11-72K17.1	downstream	A	TAG.16.0.17.0.18.2.	2.445	6.984	6.908e-12
rs17652819	chr5:97743514	RP11-72K17.1	downstream	A	TAG.14.0.16.1.18.2.	2.501	6.913	1.103e-11
rs17652819	chr5:97743514	RP11-72K17.1	downstream	A	TAG.14.1.16.0.18.1.	1.9	6.339	4.235e-10
rs17652819	chr5:97743514	RP11-72K17.1	downstream	A	TAG.14.0.18.2.18.2.	3.077	7.291	8.684e-13
rs17652819	chr5:97743514	RP11-72K17.1	downstream	A	TAG.18.0.18.1.18.1...1	2.057	6.311	5.026e-10
rs17652819	chr5:97743514	RP11-72K17.1	downstream	A	TAG.16.0.18.2.18.2...1	2.072	5.953	4.243e-09
rs17652819	chr5:97743514	RP11-72K17.1	downstream	A	TAG.14.1.16.1.18.0.	2.009	6.408	2.777e-10
rs17652819	chr5:97743514	RP11-72K17.1	downstream	A	TAG.14.0.18.0.18.1.	1.732	6.12	1.591e-09
rs17652819	chr5:97743514	RP11-72K17.1	downstream	A	TAG.18.0.18.0.18.1.	1.863	6.146	1.362e-09
rs17652819	chr5:97743514	RP11-72K17.1	downstream	A	TAG.16.0.18.0.18.1...1	1.917	6.167	1.199e-09
rs17652819	chr5:97743514	RP11-72K17.1	downstream	A	TAG.16.0.16.0.18.1...2	2.289	6.854	1.632e-11
rs17652819	chr5:97743514	RP11-72K17.1	downstream	A	TAG.14.0.17.0.18.1.	2.282	6.733	3.573e-11
rs17652819	chr5:97743514	RP11-72K17.1	downstream	A	TAG.14.0.16.0.18.2.	1.956	6.198	1.001e-09
rs17652819	chr5:97743514	RP11-72K17.1	downstream	A	TAG.18.2.18.2.18.2.	3.085	7.165	2.051e-12
rs17652819	chr5:97743514	RP11-72K17.1	downstream	A	TAG.16.0.16.0.18.2.	2.028	6.274	6.322e-10
rs7827310	chr8:55493291	XKR4	intron	C	TAG.16.0.18.0.18.1...1	1.546	6.13	1.478e-09
rs7827310	chr8:55493291	XKR4	intron	C	TAG.14.1.16.0.18.1.	1.649	6.82	1.987e-11
rs7827310	chr8:55493291	XKR4	intron	C	TAG.14.0.17.0.18.1.	1.769	6.412	2.67e-10
rs7827310	chr8:55493291	XKR4	intron	C	TAG.14.0.16.1.18.2.	1.665	5.619	2.779e-08
rs7827310	chr8:55493291	XKR4	intron	C	TAG.14.0.16.0.18.1.	1.524	6.028	2.707e-09
rs7827310	chr8:55493291	XKR4	intron	C	TAG.16.0.16.0.16.0...1	1.511	6.366	3.544e-10
rs7827310	chr8:55493291	XKR4	intron	C	TAG.14.0.16.1.18.1.	1.395	5.582	3.421e-08
rs7827310	chr8:55493291	XKR4	intron	C	TAG.16.0.16.1.17.0.	1.821	6.608	7.792e-11
rs7827310	chr8:55493291	XKR4	intron	C	TAG.16.1.17.0.18.1.	1.522	5.527	4.628e-08
rs7827310	chr8:55493291	XKR4	intron	C	TAG.16.0.17.0.18.2.	1.741	6.098	1.783e-09
rs7827310	chr8:55493291	XKR4	intron	C	TAG.16.1.16.1.16.1.	1.682	5.825	8.737e-09
rs7827310	chr8:55493291	XKR4	intron	C	TAG.15.0.16.0.18.1.	1.726	6.341	4.117e-10
rs7827310	chr8:55493291	XKR4	intron	C	TAG.18.0.18.0.18.1.	1.421	5.696	1.814e-08
rs7827310	chr8:55493291	XKR4	intron	C	TAG.16.1.16.1.18.0.	1.273	6.002	3.153e-09
rs7827310	chr8:55493291	XKR4	intron	C	TAG.14.0.18.2.18.2.	1.918	5.542	4.252e-08
rs7827310	chr8:55493291	XKR4	intron	C	TAG.16.0.16.0.18.1...2	1.687	6.193	1.015e-09
rs7827310	chr8:55493291	XKR4	intron	C	TAG.16.0.17.0.18.1.	1.752	6.451	2.091e-10
rs7827310	chr8:55493291	XKR4	intron	C	TAG.14.0.18.0.18.1.	1.408	6.107	1.69e-09
rs7827310	chr8:55493291	XKR4	intron	C	TAG.14.1.18.0.18.2.	1.472	5.865	6.961e-09
rs7827310	chr8:55493291	XKR4	intron	C	TAG.14.1.16.1.18.0.	1.589	6.249	7.234e-10
rs7827310	chr8:55493291	XKR4	intron	C	TAG.14.0.16.0.18.2.	1.643	6.433	2.337e-10
rs7951370	chr11:33030876	DEPDC7	intron	G	TAG.14.0.18.0.18.1.	1.196	5.612	2.933e-08
rs7951370	chr11:33030876	DEPDC7	intron	G	TAG.14.0.16.0.18.2.	1.357	5.732	1.5e-08
rs7951370	chr11:33030876	DEPDC7	intron	G	TAG.16.0.17.0.18.2.	1.539	5.83	8.648e-09
rs7951370	chr11:33030876	DEPDC7	intron	G	TAG.16.0.16.1.17.0.	1.551	6.052	2.384e-09
rs7951370	chr11:33030876	DEPDC7	intron	G	TAG.16.0.18.1.18.2...2	1.45	5.671	2.113e-08
rs7951370	chr11:33030876	DEPDC7	intron	G	TAG.14.1.16.0.18.1.	1.322	5.881	6.439e-09
rs7951370	chr11:33030876	DEPDC7	intron	G	TAG.18.1.18.1.18.2.	1.494	5.579	3.52e-08
rs7951370	chr11:33030876	DEPDC7	intron	G	TAG.16.0.16.0.18.2.	1.439	5.919	5.186e-09
rs7951370	chr11:33030876	DEPDC7	intron	G	TAG.16.0.16.1.18.1...1	1.299	5.535	4.476e-08
rs7951370	chr11:33030876	DEPDC7	intron	G	TAG.14.0.17.0.18.1.	1.533	5.98	3.632e-09
rs7951370	chr11:33030876	DEPDC7	intron	G	TAG.16.1.16.1.18.1...1	1.408	5.641	2.499e-08
rs7951370	chr11:33030876	DEPDC7	intron	G	TAG.16.1.17.0.18.1.	1.46	5.762	1.272e-08
rs7951370	chr11:33030876	DEPDC7	intron	G	TAG.17.0.18.1.18.1.	1.455	5.589	3.326e-08
rs7951370	chr11:33030876	DEPDC7	intron	G	TAG.16.0.18.2.18.2...1	1.492	5.712	1.685e-08
rs7951370	chr11:33030876	DEPDC7	intron	G	TAG.18.2.18.2.18.2.	1.828	5.594	3.236e-08
rs7951370	chr11:33030876	DEPDC7	intron	G	TAG.14.1.18.0.18.2.	1.328	5.723	1.583e-08
rs7951370	chr11:33030876	DEPDC7	intron	G	TAG.16.0.17.0.18.1.	1.493	5.916	5.257e-09
rs7951370	chr11:33030876	DEPDC7	intron	G	TAG.16.1.18.1.18.2.	1.398	5.58	3.504e-08
rs7951370	chr11:33030876	DEPDC7	intron	G	TAG.16.0.16.0.18.1...2	1.49	5.906	5.583e-09
rs7951370	chr11:33030876	DEPDC7	intron	G	TAG.15.0.16.0.18.1.	1.506	5.957	4.148e-09
rs7951370	chr11:33030876	DEPDC7	intron	G	TAG.18.0.18.2.18.2.	1.641	5.765	1.25e-08
rs7951370	chr11:33030876	DEPDC7	intron	G	TAG.15.0.18.1.18.1.	1.586	5.735	1.478e-08
rs7951370	chr11:33030876	DEPDC7	intron	G	TAG.14.0.16.0.18.1.	1.291	5.528	4.634e-08
rs7951370	chr11:33030876	DEPDC7	intron	G	TAG.14.0.18.2.18.2.	1.842	5.748	1.373e-08
rs7951370	chr11:33030876	DEPDC7	intron	G	TAG.16.0.18.0.18.1...1	1.292	5.53	4.597e-08
rs7951370	chr11:33030876	DEPDC7	intron	G	TAG.14.0.16.1.18.2.	1.55	5.653	2.339e-08
rs7951370	chr11:33030876	DEPDC7	intron	G	TAG.16.1.16.1.18.0.	1.118	5.703	1.769e-08
rs7951370	chr11:33030876	DEPDC7	intron	G	TAG.16.1.16.1.16.1.	1.524	5.688	1.918e-08
rs11151295	chr18:66679183	AC091643.1	intergenic	A	TAG.16.0.16.0.18.2.	0.5386	5.529	4.575e-08
rs11151295	chr18:66679183	AC091643.1	intergenic	A	TAG.14.0.16.0.18.1.	0.5175	5.516	4.905e-08
rs8089263	chr18:66775930	AC091643.1	intergenic	A	TAG.14.0.16.0.18.1.	0.5181	5.553	4.013e-08
rs1156282	chr20:12897778	LINC01722	intron	G	TAG.16.1.16.1.16.1.	1.188	6.88	1.344e-11
rs1156282	chr20:12897778	LINC01722	intron	G	TAG.18.2.18.2.20.4.	1.258	6.424	2.468e-10
rs1156282	chr20:12897778	LINC01722	intron	G	TAG.15.0.18.1.18.1.	1.273	7.144	2.317e-12
rs1156282	chr20:12897778	LINC01722	intron	G	TAG.14.0.16.1.18.1.	0.8939	5.953	4.198e-09
rs1156282	chr20:12897778	LINC01722	intron	G	TAG.16.0.18.0.18.1...1	0.9231	6.064	2.19e-09
rs1156282	chr20:12897778	LINC01722	intron	G	TAG.18.0.18.2.18.2.	1.206	6.554	1.101e-10
rs1156282	chr20:12897778	LINC01722	intron	G	TAG.14.0.18.0.18.1.	0.8622	6.207	9.326e-10
rs1156282	chr20:12897778	LINC01722	intron	G	TAG.14.1.16.0.18.1.	0.9769	6.693	4.535e-11
rs1156282	chr20:12897778	LINC01722	intron	G	TAG.18.1.18.1.22.6.	1.008	5.684	1.942e-08
rs1156282	chr20:12897778	LINC01722	intron	G	TAG.18.0.18.1.18.1...1	1.002	6.295	5.485e-10
rs1156282	chr20:12897778	LINC01722	intron	G	TAG.14.0.16.1.18.2.	1.211	6.848	1.664e-11
rs1156282	chr20:12897778	LINC01722	intron	G	TAG.16.0.16.1.18.1...1	0.8846	5.767	1.219e-08
rs1156282	chr20:12897778	LINC01722	intron	G	TAG.16.0.16.0.18.1...2	1.097	6.707	4.133e-11
rs1156282	chr20:12897778	LINC01722	intron	G	TAG.18.1.18.1.20.4.	1.096	6.147	1.334e-09
rs1156282	chr20:12897778	LINC01722	intron	G	TAG.14.0.16.0.18.2.	0.9663	6.266	6.53e-10
rs1156282	chr20:12897778	LINC01722	intron	G	TAG.18.1.18.1.18.2.	1.016	5.84	8.027e-09
rs1156282	chr20:12897778	LINC01722	intron	G	TAG.18.0.18.0.18.1.	0.9198	6.135	1.438e-09
rs1156282	chr20:12897778	LINC01722	intron	G	TAG.14.1.18.0.18.2.	1.025	6.829	1.878e-11
rs1156282	chr20:12897778	LINC01722	intron	G	TAG.16.0.16.1.17.0.	1.185	7.163	2.03e-12
rs1156282	chr20:12897778	LINC01722	intron	G	TAG.16.0.18.1.18.2...2	0.97	5.826	8.7e-09
rs1156282	chr20:12897778	LINC01722	intron	G	TAG.16.0.17.0.18.1.	1.152	7.067	3.888e-12
rs1156282	chr20:12897778	LINC01722	intron	G	TAG.16.1.17.0.18.1.	1.112	6.768	2.803e-11
rs1156282	chr20:12897778	LINC01722	intron	G	TAG.15.0.16.0.18.1.	1.183	7.267	1.002e-12
rs1156282	chr20:12897778	LINC01722	intron	G	TAG.16.1.16.1.18.0.	0.7664	5.989	3.405e-09
rs1156282	chr20:12897778	LINC01722	intron	G	TAG.16.1.16.1.18.1...1	1.032	6.373	3.387e-10
rs1156282	chr20:12897778	LINC01722	intron	G	TAG.18.1.18.2.18.2.	0.955	5.667	2.131e-08
rs1156282	chr20:12897778	LINC01722	intron	G	TAG.16.1.18.1.18.2.	0.9497	5.827	8.673e-09
rs1156282	chr20:12897778	LINC01722	intron	G	TAG.14.0.18.2.18.2.	1.466	7.117	2.773e-12
rs1156282	chr20:12897778	LINC01722	intron	G	TAG.16.0.17.0.18.2.	1.184	6.924	1.007e-11
rs1156282	chr20:12897778	LINC01722	intron	G	TAG.14.0.16.0.18.1.	0.9301	6.108	1.688e-09
rs1156282	chr20:12897778	LINC01722	intron	G	TAG.14.0.17.0.18.1.	1.192	7.218	1.393e-12
rs1156282	chr20:12897778	LINC01722	intron	G	TAG.16.0.16.0.18.2.	0.9717	6.142	1.376e-09
rs1156282	chr20:12897778	LINC01722	intron	G	TAG.17.0.18.1.18.1.	1.129	6.699	4.356e-11
rs1156282	chr20:12897778	LINC01722	intron	G	TAG.18.2.18.2.18.2.	1.456	6.935	9.364e-12
rs1156282	chr20:12897778	LINC01722	intron	G	TAG.14.1.18.1.18.1.	0.9567	6.082	1.97e-09
rs1156282	chr20:12897778	LINC01722	intron	G	TAG.16.0.18.2.18.2...1	1.044	6.162	1.222e-09
rs1156282	chr20:12897778	LINC01722	intron	G	TAG.14.1.16.1.18.0.	0.9374	6.109	1.675e-09
rs12030788	chr1:66302446	PDE4B	intron	G	TAG.14.1.16.1.18.0.	1.944	5.911	5.329e-09
rs12030788	chr1:66302446	PDE4B	intron	G	TAG.14.0.16.0.18.2.	1.914	5.777	1.148e-08
rs12030788	chr1:66302446	PDE4B	intron	G	TAG.14.0.18.2.18.2.	3.275	7.465	2.51e-13
rs12030788	chr1:66302446	PDE4B	intron	G	TAG.16.0.17.0.18.2.	2.358	6.421	2.521e-10
rs12030788	chr1:66302446	PDE4B	intron	G	TAG.17.0.18.1.18.1.	2.096	5.77	1.198e-08
rs12030788	chr1:66302446	PDE4B	intron	G	TAG.14.0.17.0.18.1.	2.333	6.569	9.992e-11
rs12030788	chr1:66302446	PDE4B	intron	G	TAG.15.0.16.0.18.1.	2.332	6.664	5.436e-11
rs12030788	chr1:66302446	PDE4B	intron	G	TAG.18.2.18.2.18.2.	3.179	7.093	3.247e-12
rs12030788	chr1:66302446	PDE4B	intron	G	TAG.18.0.18.1.18.1...1	2.013	5.895	5.859e-09
rs12030788	chr1:66302446	PDE4B	intron	G	TAG.18.0.18.2.18.2.	2.361	5.973	3.724e-09
rs12030788	chr1:66302446	PDE4B	intron	G	TAG.16.1.17.0.18.1.	2.031	5.73	1.503e-08
rs12030788	chr1:66302446	PDE4B	intron	G	TAG.18.1.18.1.22.6.	2.149	5.669	2.116e-08
rs12030788	chr1:66302446	PDE4B	intron	G	TAG.14.0.18.0.18.1.	1.792	6.025	2.746e-09
rs12030788	chr1:66302446	PDE4B	intron	G	TAG.16.1.16.1.18.0.	1.618	5.91	5.376e-09
rs12030788	chr1:66302446	PDE4B	intron	G	TAG.18.1.18.1.20.4.	2.238	5.856	7.321e-09
rs12030788	chr1:66302446	PDE4B	intron	G	TAG.14.1.16.0.18.1.	1.938	6.183	1.074e-09
rs12030788	chr1:66302446	PDE4B	intron	G	TAG.16.0.18.0.18.1...1	1.919	5.888	6.113e-09
rs12030788	chr1:66302446	PDE4B	intron	G	TAG.16.0.16.0.18.1...2	2.173	6.185	1.065e-09
rs12030788	chr1:66302446	PDE4B	intron	G	TAG.18.2.18.2.20.4.	3.025	7.289	8.551e-13
rs12030788	chr1:66302446	PDE4B	intron	G	TAG.14.0.16.1.18.2.	2.584	6.833	1.831e-11
rs12030788	chr1:66302446	PDE4B	intron	G	TAG.16.0.17.0.18.1.	2.307	6.596	8.423e-11
rs12030788	chr1:66302446	PDE4B	intron	G	TAG.16.1.16.1.18.1...1	2.102	6.059	2.245e-09
rs12030788	chr1:66302446	PDE4B	intron	G	TAG.18.0.18.0.18.1.	2.037	6.37	3.458e-10
rs12030788	chr1:66302446	PDE4B	intron	G	TAG.16.0.16.1.17.0.	2.39	6.734	3.485e-11
rs12030788	chr1:66302446	PDE4B	intron	G	TAG.16.1.16.1.16.1.	2.703	7.359	5.293e-13
rs12030788	chr1:66302446	PDE4B	intron	G	TAG.15.0.18.1.18.1.	2.325	6.046	2.429e-09
rs12030788	chr1:66302446	PDE4B	intron	G	TAG.14.1.18.0.18.2.	2.081	6.463	1.936e-10
rs17017931	chr1:106910981	LINC01661	intergenic	G	TAG.14.1.18.1.18.1.	1.167	5.683	1.954e-08
rs17017931	chr1:106910981	LINC01661	intergenic	G	TAG.14.0.16.0.18.2.	1.13	5.602	3.066e-08
rs17017931	chr1:106910981	LINC01661	intergenic	G	TAG.14.1.16.1.18.0.	1.162	5.803	9.924e-09
rs17017931	chr1:106910981	LINC01661	intergenic	G	TAG.14.0.17.0.18.1.	1.218	5.59	3.277e-08
rs17017931	chr1:106910981	LINC01661	intergenic	G	TAG.16.0.16.1.17.0.	1.206	5.529	4.581e-08
rs17017931	chr1:106910981	LINC01661	intergenic	G	TAG.14.1.16.0.18.1.	1.106	5.778	1.145e-08
rs17017931	chr1:106910981	LINC01661	intergenic	G	TAG.16.0.17.0.18.2.	1.266	5.628	2.657e-08
rs17017931	chr1:106910981	LINC01661	intergenic	G	TAG.14.0.16.1.18.2.	1.368	5.9	5.706e-09
rs17017931	chr1:106910981	LINC01661	intergenic	G	TAG.16.1.16.1.18.1...1	1.228	5.808	9.643e-09
rs17017931	chr1:106910981	LINC01661	intergenic	G	TAG.16.1.17.0.18.1.	1.207	5.593	3.225e-08
rs17017931	chr1:106910981	LINC01661	intergenic	G	TAG.16.1.16.1.16.1.	1.346	5.947	4.338e-09
rs17017931	chr1:106910981	LINC01661	intergenic	G	TAG.14.0.16.1.18.1.	1.102	5.625	2.701e-08
rs17017931	chr1:106910981	LINC01661	intergenic	G	TAG.14.1.18.0.18.2.	1.152	5.851	7.562e-09
rs6711607	chr2:167608849	RNU7-148P	intergenic	A	TAG.18.1.18.1.18.2.	1.512	5.653	2.316e-08
rs6711607	chr2:167608849	RNU7-148P	intergenic	A	TAG.16.1.16.1.16.1.	1.62	6.073	2.081e-09
rs6711607	chr2:167608849	RNU7-148P	intergenic	A	TAG.16.0.17.0.18.1.	1.494	5.913	5.276e-09
rs6711607	chr2:167608849	RNU7-148P	intergenic	A	TAG.16.0.16.0.18.1...2	1.491	5.895	5.861e-09
rs6711607	chr2:167608849	RNU7-148P	intergenic	A	TAG.14.0.17.0.18.1.	1.544	6.028	2.713e-09
rs6711607	chr2:167608849	RNU7-148P	intergenic	A	TAG.16.0.16.0.18.2.	1.443	5.931	4.758e-09
rs6711607	chr2:167608849	RNU7-148P	intergenic	A	TAG.16.0.18.2.18.2...1	1.515	5.814	9.311e-09
rs6711607	chr2:167608849	RNU7-148P	intergenic	A	TAG.15.0.16.0.18.1.	1.526	6.044	2.468e-09
rs6711607	chr2:167608849	RNU7-148P	intergenic	A	TAG.14.1.16.0.18.1.	1.266	5.6	3.102e-08
rs6711607	chr2:167608849	RNU7-148P	intergenic	A	TAG.14.0.18.0.18.1.	1.261	5.901	5.677e-09
rs6711607	chr2:167608849	RNU7-148P	intergenic	A	TAG.16.0.18.1.18.2...2	1.415	5.528	4.601e-08
rs6711607	chr2:167608849	RNU7-148P	intergenic	A	TAG.14.1.18.0.18.2.	1.349	5.802	9.996e-09
rs6711607	chr2:167608849	RNU7-148P	intergenic	A	TAG.14.0.16.0.18.2.	1.316	5.524	4.703e-08
rs6711607	chr2:167608849	RNU7-148P	intergenic	A	TAG.16.0.16.1.17.0.	1.541	6.011	2.996e-09
rs6711607	chr2:167608849	RNU7-148P	intergenic	A	TAG.16.0.17.0.18.2.	1.538	5.805	9.8e-09
rs6711607	chr2:167608849	RNU7-148P	intergenic	A	TAG.16.1.16.1.18.0.	1.183	6.025	2.754e-09
rs6711607	chr2:167608849	RNU7-148P	intergenic	A	TAG.16.1.17.0.18.1.	1.417	5.563	3.797e-08
rs6711607	chr2:167608849	RNU7-148P	intergenic	A	TAG.14.0.16.1.18.2.	1.672	6.12	1.572e-09
rs6711607	chr2:167608849	RNU7-148P	intergenic	A	TAG.18.1.18.1.20.4.	1.679	6.133	1.454e-09
rs6711607	chr2:167608849	RNU7-148P	intergenic	A	TAG.18.0.18.1.18.1...1	1.359	5.529	4.581e-08
rs6711607	chr2:167608849	RNU7-148P	intergenic	A	TAG.18.2.18.2.20.4.	1.766	5.851	7.573e-09
rs6711607	chr2:167608849	RNU7-148P	intergenic	A	TAG.15.0.18.1.18.1.	1.592	5.755	1.308e-08
rs6711607	chr2:167608849	RNU7-148P	intergenic	A	TAG.14.0.18.2.18.2.	1.969	6.178	1.112e-09
rs6711607	chr2:167608849	RNU7-148P	intergenic	A	TAG.18.0.18.2.18.2.	1.778	6.281	5.963e-10
rs6711607	chr2:167608849	RNU7-148P	intergenic	A	TAG.18.2.18.2.18.2.	1.982	6.108	1.683e-09
rs7822526	chr8:73401206	STAU2-AS1	intergenic	A	TAG.16.0.17.0.18.1.	1.577	5.731	1.493e-08
rs7822526	chr8:73401206	STAU2-AS1	intergenic	A	TAG.14.0.18.2.18.2.	2.102	6.057	2.282e-09
rs7822526	chr8:73401206	STAU2-AS1	intergenic	A	TAG.18.0.18.0.18.1.	1.434	5.711	1.673e-08
rs7822526	chr8:73401206	STAU2-AS1	intergenic	A	TAG.14.0.18.0.18.1.	1.356	5.825	8.747e-09
rs7822526	chr8:73401206	STAU2-AS1	intergenic	A	TAG.14.0.17.0.18.1.	1.603	5.737	1.442e-08
rs7822526	chr8:73401206	STAU2-AS1	intergenic	A	TAG.15.0.16.0.18.1.	1.608	5.841	7.996e-09
rs7822526	chr8:73401206	STAU2-AS1	intergenic	A	TAG.14.0.16.1.18.2.	1.769	5.944	4.424e-09
rs7822526	chr8:73401206	STAU2-AS1	intergenic	A	TAG.14.0.16.0.18.2.	1.431	5.52	4.798e-08
rs7822526	chr8:73401206	STAU2-AS1	intergenic	A	TAG.16.0.16.0.18.1...2	1.558	5.651	2.338e-08
rs7822526	chr8:73401206	STAU2-AS1	intergenic	A	TAG.14.1.16.0.18.1.	1.404	5.709	1.684e-08
rs7822526	chr8:73401206	STAU2-AS1	intergenic	A	TAG.16.0.16.1.17.0.	1.629	5.832	8.425e-09
rs7822526	chr8:73401206	STAU2-AS1	intergenic	A	TAG.16.1.16.1.16.1.	1.683	5.783	1.113e-08
rs7822526	chr8:73401206	STAU2-AS1	intergenic	A	TAG.18.2.18.2.18.2.	2.016	5.691	1.872e-08
rs7822526	chr8:73401206	STAU2-AS1	intergenic	A	TAG.14.1.18.0.18.2.	1.458	5.761	1.259e-08
rs2065079	chr14:50784059	NIN	intron	C	TAG.16.0.18.0.18.1...1	1.82	5.862	7.106e-09
rs2065079	chr14:50784059	NIN	intron	C	TAG.15.0.16.0.18.1.	2.184	6.551	1.125e-10
rs2065079	chr14:50784059	NIN	intron	C	TAG.18.1.18.1.20.4.	2.092	5.744	1.393e-08
rs2065079	chr14:50784059	NIN	intron	C	TAG.18.0.18.1.18.1...1	1.98	6.108	1.695e-09
rs2065079	chr14:50784059	NIN	intron	C	TAG.16.1.18.1.18.2.	1.912	5.757	1.297e-08
rs2065079	chr14:50784059	NIN	intron	C	TAG.16.0.18.2.18.2...1	2.24	6.514	1.425e-10
rs2065079	chr14:50784059	NIN	intron	C	TAG.15.0.18.1.18.1.	2.286	6.251	7.209e-10
rs2065079	chr14:50784059	NIN	intron	C	TAG.18.2.18.2.18.2.	3.179	7.472	2.424e-13
rs2065079	chr14:50784059	NIN	intron	C	TAG.18.1.18.1.18.2.	2.12	6.004	3.128e-09
rs2065079	chr14:50784059	NIN	intron	C	TAG.16.1.16.1.18.1...1	2.159	6.564	1.039e-10
rs2065079	chr14:50784059	NIN	intron	C	TAG.16.0.17.0.18.2.	2.32	6.645	6.219e-11
rs2065079	chr14:50784059	NIN	intron	C	TAG.16.1.16.1.16.1.	2.506	7.155	2.172e-12
rs2065079	chr14:50784059	NIN	intron	C	TAG.16.0.18.1.18.2...2	1.964	5.797	1.033e-08
rs2065079	chr14:50784059	NIN	intron	C	TAG.14.1.16.1.18.0.	1.884	6.024	2.786e-09
rs2065079	chr14:50784059	NIN	intron	C	TAG.16.0.17.0.18.1.	2.155	6.46	1.995e-10
rs2065079	chr14:50784059	NIN	intron	C	TAG.16.0.16.1.17.0.	2.244	6.634	6.661e-11
rs2065079	chr14:50784059	NIN	intron	C	TAG.18.2.18.2.20.4.	2.625	6.6	8.258e-11
rs2065079	chr14:50784059	NIN	intron	C	TAG.16.1.17.0.18.1.	1.997	5.923	5.001e-09
rs2065079	chr14:50784059	NIN	intron	C	TAG.14.1.16.0.18.1.	1.839	6.158	1.259e-09
rs2065079	chr14:50784059	NIN	intron	C	TAG.18.0.18.2.18.2.	2.491	6.667	5.394e-11
rs2065079	chr14:50784059	NIN	intron	C	TAG.16.0.16.0.18.1...2	2.138	6.397	2.94e-10
rs2065079	chr14:50784059	NIN	intron	C	TAG.14.0.17.0.18.1.	2.161	6.38	3.271e-10
rs2065079	chr14:50784059	NIN	intron	C	TAG.14.0.16.1.18.2.	2.518	7.01	5.745e-12
rs2065079	chr14:50784059	NIN	intron	C	TAG.14.1.18.1.18.1.	1.823	5.672	2.089e-08
rs2065079	chr14:50784059	NIN	intron	C	TAG.18.1.18.2.18.2.	2.037	5.958	4.1e-09
rs2065079	chr14:50784059	NIN	intron	C	TAG.14.1.18.0.18.2.	1.93	6.284	5.876e-10
rs2065079	chr14:50784059	NIN	intron	C	TAG.16.0.16.0.18.2.	1.859	5.752	1.333e-08
rs2065079	chr14:50784059	NIN	intron	C	TAG.14.0.16.0.18.2.	1.902	6.044	2.479e-09
rs2065079	chr14:50784059	NIN	intron	C	TAG.17.0.18.1.18.1.	2.115	6.133	1.456e-09
rs2065079	chr14:50784059	NIN	intron	C	TAG.18.0.18.0.18.1.	1.953	6.419	2.571e-10
rs2065079	chr14:50784059	NIN	intron	C	TAG.14.0.18.2.18.2.	3.082	7.366	5.089e-13
rs11071063	chr15:54239225	UNC13C	intron	A	TAG.14.0.17.0.18.1.	1.868	6.38	3.26e-10
rs11071063	chr15:54239225	UNC13C	intron	A	TAG.18.2.18.2.18.2.	2.458	6.638	6.481e-11
rs11071063	chr15:54239225	UNC13C	intron	A	TAG.14.1.16.0.18.1.	1.57	6.08	2e-09
rs11071063	chr15:54239225	UNC13C	intron	A	TAG.18.2.18.2.20.4.	2.271	6.608	7.83e-11
rs11071063	chr15:54239225	UNC13C	intron	A	TAG.18.0.18.2.18.2.	2.027	6.244	7.456e-10
rs11071063	chr15:54239225	UNC13C	intron	A	TAG.16.1.16.1.16.1.	1.996	6.554	1.098e-10
rs11071063	chr15:54239225	UNC13C	intron	A	TAG.14.0.18.2.18.2.	2.459	6.765	2.853e-11
rs11071063	chr15:54239225	UNC13C	intron	A	TAG.16.0.16.0.18.1...2	1.722	5.945	4.401e-09
rs11071063	chr15:54239225	UNC13C	intron	A	TAG.18.0.18.1.18.1...1	1.706	6.08	1.997e-09
rs11071063	chr15:54239225	UNC13C	intron	A	TAG.15.0.16.0.18.1.	1.866	6.469	1.872e-10
rs11071063	chr15:54239225	UNC13C	intron	A	TAG.14.0.16.0.18.2.	1.608	5.906	5.511e-09
rs11071063	chr15:54239225	UNC13C	intron	A	TAG.14.1.16.1.18.0.	1.593	5.889	6.081e-09
rs11071063	chr15:54239225	UNC13C	intron	A	TAG.14.0.16.1.18.2.	2.015	6.452	2.084e-10
rs11071063	chr15:54239225	UNC13C	intron	A	TAG.14.0.18.0.18.1.	1.493	6.105	1.724e-09
rs11071063	chr15:54239225	UNC13C	intron	A	TAG.16.0.18.0.18.1...1	1.49	5.541	4.301e-08
rs11071063	chr15:54239225	UNC13C	intron	A	TAG.18.1.18.1.20.4.	1.857	5.905	5.549e-09
rs11071063	chr15:54239225	UNC13C	intron	A	TAG.16.0.16.1.17.0.	1.888	6.448	2.134e-10
rs11071063	chr15:54239225	UNC13C	intron	A	TAG.17.0.18.1.18.1.	1.799	6.032	2.653e-09
rs11071063	chr15:54239225	UNC13C	intron	A	TAG.16.0.17.0.18.2.	1.857	6.131	1.477e-09
rs11071063	chr15:54239225	UNC13C	intron	A	TAG.16.0.17.0.18.1.	1.845	6.399	2.89e-10
rs11071063	chr15:54239225	UNC13C	intron	A	TAG.14.1.18.0.18.2.	1.7	6.414	2.634e-10
rs11071063	chr15:54239225	UNC13C	intron	A	TAG.15.0.18.1.18.1.	1.986	6.289	5.689e-10
rs11071063	chr15:54239225	UNC13C	intron	A	TAG.18.0.18.0.18.1.	1.631	6.186	1.06e-09
rs11071063	chr15:54239225	UNC13C	intron	A	TAG.16.1.17.0.18.1.	1.721	5.911	5.36e-09
rs11071063	chr15:54239225	UNC13C	intron	A	TAG.16.1.16.1.18.1...1	1.673	5.85	7.607e-09
rs11071063	chr15:54239225	UNC13C	intron	A	TAG.16.1.16.1.18.0.	1.425	6.347	3.981e-10
rs11071063	chr15:54239225	UNC13C	intron	A	TAG.14.1.18.1.18.1.	1.55	5.578	3.497e-08
rs7544681	chr1:105288606	CDK4P1	intergenic	C	TAG.14.0.18.2.18.2.	1.984	5.788	1.092e-08
rs7544681	chr1:105288606	CDK4P1	intergenic	C	TAG.16.1.16.1.16.1.	1.618	5.634	2.598e-08
rs7544681	chr1:105288606	CDK4P1	intergenic	C	TAG.14.0.16.1.18.2.	1.638	5.581	3.478e-08
rs7544681	chr1:105288606	CDK4P1	intergenic	C	TAG.18.2.18.2.18.2.	1.999	5.713	1.673e-08
rs7544681	chr1:105288606	CDK4P1	intergenic	C	TAG.18.2.18.2.20.4.	1.856	5.721	1.598e-08
rs41309633	chr1:212973496	VASH2	intron	A	TAG.16.1.16.1.16.1.	1.79	5.981	3.553e-09
rs41309633	chr1:212973496	VASH2	intron	A	TAG.18.1.18.1.20.4.	1.757	5.707	1.713e-08
rs41309633	chr1:212973496	VASH2	intron	A	TAG.16.0.16.0.18.1...2	1.685	5.945	4.394e-09
rs41309633	chr1:212973496	VASH2	intron	A	TAG.16.0.17.0.18.1.	1.774	6.285	5.827e-10
rs41309633	chr1:212973496	VASH2	intron	A	TAG.14.0.18.2.18.2.	2.09	5.835	8.294e-09
rs41309633	chr1:212973496	VASH2	intron	A	TAG.16.0.18.0.18.1...1	1.575	6.01	3.006e-09
rs41309633	chr1:212973496	VASH2	intron	A	TAG.14.0.18.0.18.1.	1.397	5.828	8.634e-09
rs41309633	chr1:212973496	VASH2	intron	A	TAG.17.0.18.1.18.1.	1.643	5.614	2.87e-08
rs41309633	chr1:212973496	VASH2	intron	A	TAG.16.1.17.0.18.1.	1.604	5.618	2.805e-08
rs41309633	chr1:212973496	VASH2	intron	A	TAG.14.1.16.1.18.0.	1.519	5.73	1.499e-08
rs41309633	chr1:212973496	VASH2	intron	A	TAG.18.2.18.2.18.2.	2.05	5.611	2.911e-08
rs41309633	chr1:212973496	VASH2	intron	A	TAG.14.1.18.0.18.2.	1.562	6.003	3.13e-09
rs41309633	chr1:212973496	VASH2	intron	A	TAG.14.0.16.1.18.2.	1.754	5.71	1.684e-08
rs41309633	chr1:212973496	VASH2	intron	A	TAG.15.0.16.0.18.1.	1.74	6.149	1.318e-09
rs41309633	chr1:212973496	VASH2	intron	A	TAG.18.2.18.2.20.4.	1.905	5.621	2.759e-08
rs41309633	chr1:212973496	VASH2	intron	A	TAG.18.0.18.1.18.1...1	1.643	5.986	3.463e-09
rs41309633	chr1:212973496	VASH2	intron	A	TAG.16.0.16.1.17.0.	1.785	6.222	8.516e-10
rs41309633	chr1:212973496	VASH2	intron	A	TAG.14.0.17.0.18.1.	1.738	6.05	2.374e-09
rs41309633	chr1:212973496	VASH2	intron	A	TAG.16.0.17.0.18.2.	1.808	6.101	1.761e-09
rs41309633	chr1:212973496	VASH2	intron	A	TAG.14.1.16.0.18.1.	1.518	6.007	3.053e-09
rs41309633	chr1:212973496	VASH2	intron	A	TAG.15.0.18.1.18.1.	1.783	5.748	1.354e-08
rs41309633	chr1:212973496	VASH2	intron	A	TAG.18.0.18.0.18.1.	1.589	6.162	1.223e-09
rs853443	chr1:230546167	LINC01737	intergenic	G	TAG.16.0.17.0.18.1.	1.692	5.838	8.153e-09
rs853443	chr1:230546167	LINC01737	intergenic	G	TAG.14.0.18.2.18.2.	2.189	5.983	3.528e-09
rs853443	chr1:230546167	LINC01737	intergenic	G	TAG.18.2.18.2.18.2.	2.144	5.743	1.392e-08
rs853443	chr1:230546167	LINC01737	intergenic	G	TAG.15.0.16.0.18.1.	1.719	5.93	4.797e-09
rs853443	chr1:230546167	LINC01737	intergenic	G	TAG.16.1.16.1.16.1.	1.898	6.215	8.878e-10
rs853443	chr1:230546167	LINC01737	intergenic	G	TAG.14.1.18.0.18.2.	1.506	5.645	2.414e-08
rs853443	chr1:230546167	LINC01737	intergenic	G	TAG.14.0.16.1.18.2.	1.796	5.718	1.604e-08
rs853443	chr1:230546167	LINC01737	intergenic	G	TAG.18.0.18.0.18.1.	1.644	6.239	7.701e-10
rs853443	chr1:230546167	LINC01737	intergenic	G	TAG.16.0.16.1.17.0.	1.735	5.899	5.741e-09
rs853443	chr1:230546167	LINC01737	intergenic	G	TAG.14.0.17.0.18.1.	1.713	5.823	8.883e-09
rs853443	chr1:230546167	LINC01737	intergenic	G	TAG.16.0.17.0.18.2.	1.718	5.648	2.375e-08
rs853443	chr1:230546167	LINC01737	intergenic	G	TAG.18.2.18.2.20.4.	1.93	5.566	3.741e-08
rs11485849	chr1:248606934	RP11-438F14.10	intergenic	G	TAG.16.1.16.1.16.1.	1.818	6.257	6.941e-10
rs11485849	chr1:248606934	RP11-438F14.10	intergenic	G	TAG.14.0.18.2.18.2.	2.116	6.08	2.008e-09
rs11485849	chr1:248606934	RP11-438F14.10	intergenic	G	TAG.14.1.18.0.18.2.	1.415	5.576	3.554e-08
rs11485849	chr1:248606934	RP11-438F14.10	intergenic	G	TAG.16.0.17.0.18.1.	1.545	5.593	3.245e-08
rs11485849	chr1:248606934	RP11-438F14.10	intergenic	G	TAG.14.0.17.0.18.1.	1.644	5.876	6.575e-09
rs11485849	chr1:248606934	RP11-438F14.10	intergenic	G	TAG.15.0.16.0.18.1.	1.642	5.956	4.157e-09
rs11485849	chr1:248606934	RP11-438F14.10	intergenic	G	TAG.16.0.16.1.17.0.	1.634	5.835	8.307e-09
rs11485849	chr1:248606934	RP11-438F14.10	intergenic	G	TAG.16.0.17.0.18.2.	1.643	5.681	1.992e-08
rs11485849	chr1:248606934	RP11-438F14.10	intergenic	G	TAG.18.2.18.2.18.2.	2.09	5.89	6.079e-09
rs11485849	chr1:248606934	RP11-438F14.10	intergenic	G	TAG.18.2.18.2.20.4.	1.913	5.806	9.818e-09
rs11485849	chr1:248606934	RP11-438F14.10	intergenic	G	TAG.14.0.16.1.18.2.	1.745	5.846	7.811e-09
rs11485849	chr1:248606934	RP11-438F14.10	intergenic	G	TAG.15.0.18.1.18.1.	1.757	5.824	8.844e-09
rs964910	chr3:20747383	SGO1-AS1	intron	A	TAG.16.0.18.2.18.2...1	0.9043	5.879	6.441e-09
rs964910	chr3:20747383	SGO1-AS1	intron	A	TAG.18.1.18.1.18.2.	0.9061	5.742	1.404e-08
rs964910	chr3:20747383	SGO1-AS1	intron	A	TAG.18.0.18.1.18.1...1	0.9041	6.265	6.554e-10
rs964910	chr3:20747383	SGO1-AS1	intron	A	TAG.14.0.17.0.18.1.	0.9235	6.108	1.679e-09
rs964910	chr3:20747383	SGO1-AS1	intron	A	TAG.16.0.18.1.18.2...2	0.8602	5.696	1.813e-08
rs964910	chr3:20747383	SGO1-AS1	intron	A	TAG.18.2.18.2.18.2.	1.302	6.836	1.796e-11
rs964910	chr3:20747383	SGO1-AS1	intron	A	TAG.14.0.16.1.18.2.	0.9965	6.181	1.09e-09
rs964910	chr3:20747383	SGO1-AS1	intron	A	TAG.18.1.18.2.18.2.	0.8693	5.694	1.839e-08
rs964910	chr3:20747383	SGO1-AS1	intron	A	TAG.16.0.16.0.18.2.	0.8535	5.942	4.456e-09
rs964910	chr3:20747383	SGO1-AS1	intron	A	TAG.16.0.17.0.18.1.	0.9538	6.422	2.504e-10
rs964910	chr3:20747383	SGO1-AS1	intron	A	TAG.16.1.16.1.18.0.	0.67	5.766	1.223e-08
rs964910	chr3:20747383	SGO1-AS1	intron	A	TAG.16.0.16.1.17.0.	0.9417	6.231	8.065e-10
rs964910	chr3:20747383	SGO1-AS1	intron	A	TAG.14.1.16.1.18.0.	0.7745	5.541	4.289e-08
rs964910	chr3:20747383	SGO1-AS1	intron	A	TAG.18.1.18.1.20.4.	1.099	6.843	1.715e-11
rs964910	chr3:20747383	SGO1-AS1	intron	A	TAG.16.1.18.1.18.2.	0.8445	5.713	1.651e-08
rs964910	chr3:20747383	SGO1-AS1	intron	A	TAG.15.0.16.0.18.1.	0.9266	6.223	8.473e-10
rs964910	chr3:20747383	SGO1-AS1	intron	A	TAG.18.0.18.0.18.1.	0.8294	6.104	1.725e-09
rs964910	chr3:20747383	SGO1-AS1	intron	A	TAG.18.0.18.2.18.2.	1.087	6.517	1.382e-10
rs964910	chr3:20747383	SGO1-AS1	intron	A	TAG.16.1.16.1.18.1...1	0.8871	6.03	2.666e-09
rs964910	chr3:20747383	SGO1-AS1	intron	A	TAG.14.0.18.2.18.2.	1.283	6.861	1.519e-11
rs964910	chr3:20747383	SGO1-AS1	intron	A	TAG.18.1.18.1.22.6.	0.9698	6.052	2.344e-09
rs964910	chr3:20747383	SGO1-AS1	intron	A	TAG.14.1.18.0.18.2.	0.8366	6.111	1.658e-09
rs964910	chr3:20747383	SGO1-AS1	intron	A	TAG.16.1.17.0.18.1.	0.8824	5.88	6.394e-09
rs964910	chr3:20747383	SGO1-AS1	intron	A	TAG.16.1.16.1.16.1.	1.023	6.517	1.387e-10
rs964910	chr3:20747383	SGO1-AS1	intron	A	TAG.14.1.16.0.18.1.	0.7531	5.642	2.458e-08
rs964910	chr3:20747383	SGO1-AS1	intron	A	TAG.16.0.18.0.18.1...1	0.8211	5.946	4.364e-09
rs964910	chr3:20747383	SGO1-AS1	intron	A	TAG.14.0.18.0.18.1.	0.7147	5.652	2.326e-08
rs964910	chr3:20747383	SGO1-AS1	intron	A	TAG.16.0.16.0.18.1...2	0.917	6.155	1.274e-09
rs964910	chr3:20747383	SGO1-AS1	intron	A	TAG.18.2.18.2.20.4.	1.258	7.137	2.412e-12
rs964910	chr3:20747383	SGO1-AS1	intron	A	TAG.16.0.17.0.18.2.	0.9895	6.353	3.83e-10
rs964910	chr3:20747383	SGO1-AS1	intron	A	TAG.17.0.18.1.18.1.	0.9664	6.303	5.189e-10
rs964910	chr3:20747383	SGO1-AS1	intron	A	TAG.15.0.18.1.18.1.	0.9943	6.102	1.74e-09
rs12630840	chr3:71898826	LINC02050	intergenic	A	TAG.18.2.18.2.20.4.	1.036	5.794	1.047e-08
rs12630840	chr3:71898826	LINC02050	intergenic	A	TAG.18.1.18.1.18.2.	0.8815	5.561	3.826e-08
rs12630840	chr3:71898826	LINC02050	intergenic	A	TAG.18.0.18.1.18.1...1	0.8183	5.624	2.705e-08
rs12630840	chr3:71898826	LINC02050	intergenic	A	TAG.14.1.18.0.18.2.	0.7677	5.567	3.721e-08
rs12630840	chr3:71898826	LINC02050	intergenic	A	TAG.18.1.18.1.20.4.	0.9011	5.532	4.503e-08
rs12630840	chr3:71898826	LINC02050	intergenic	A	TAG.18.2.18.2.18.2.	1.203	6.264	6.581e-10
rs12630840	chr3:71898826	LINC02050	intergenic	A	TAG.16.0.18.2.18.2...1	0.8558	5.532	4.502e-08
rs12630840	chr3:71898826	LINC02050	intergenic	A	TAG.14.0.18.2.18.2.	1.19	6.311	4.946e-10
rs12630840	chr3:71898826	LINC02050	intergenic	A	TAG.14.0.16.1.18.2.	0.9747	6.02	2.832e-09
rs12630840	chr3:71898826	LINC02050	intergenic	A	TAG.18.0.18.2.18.2.	1.009	6.002	3.149e-09
rs12630840	chr3:71898826	LINC02050	intergenic	A	TAG.18.0.18.0.18.1.	0.7571	5.53	4.548e-08
rs12630840	chr3:71898826	LINC02050	intergenic	A	TAG.16.1.16.1.16.1.	0.9138	5.769	1.2e-08
rs12630840	chr3:71898826	LINC02050	intergenic	A	TAG.16.0.16.0.18.1...2	0.8396	5.593	3.218e-08
rs6784945	chr3:71903201	LINC02050	intergenic	A	TAG.14.0.16.1.18.2.	0.9608	5.976	3.671e-09
rs6784945	chr3:71903201	LINC02050	intergenic	A	TAG.18.2.18.2.18.2.	1.184	6.213	8.978e-10
rs6784945	chr3:71903201	LINC02050	intergenic	A	TAG.18.0.18.2.18.2.	0.9886	5.933	4.717e-09
rs6784945	chr3:71903201	LINC02050	intergenic	A	TAG.16.1.16.1.16.1.	0.9018	5.73	1.5e-08
rs6784945	chr3:71903201	LINC02050	intergenic	A	TAG.14.1.18.0.18.2.	0.7578	5.531	4.533e-08
rs6784945	chr3:71903201	LINC02050	intergenic	A	TAG.14.0.18.2.18.2.	1.172	6.26	6.781e-10
rs6784945	chr3:71903201	LINC02050	intergenic	A	TAG.18.2.18.2.20.4.	1.015	5.711	1.67e-08
rs6784945	chr3:71903201	LINC02050	intergenic	A	TAG.18.0.18.1.18.1...1	0.7988	5.525	4.688e-08
rs12639641	chr4:101118934	PPP3CA	intron	G	TAG.15.0.16.0.18.1.	0.9261	5.784	1.105e-08
rs12639641	chr4:101118934	PPP3CA	intron	G	TAG.14.0.17.0.18.1.	0.9181	5.647	2.384e-08
rs12639641	chr4:101118934	PPP3CA	intron	G	TAG.16.1.16.1.16.1.	1.05	6.229	8.165e-10
rs12639641	chr4:101118934	PPP3CA	intron	G	TAG.16.0.16.0.18.1...2	0.9026	5.631	2.612e-08
rs12639641	chr4:101118934	PPP3CA	intron	G	TAG.14.0.18.2.18.2.	1.304	6.485	1.688e-10
rs12639641	chr4:101118934	PPP3CA	intron	G	TAG.14.1.18.0.18.2.	0.8151	5.531	4.526e-08
rs12639641	chr4:101118934	PPP3CA	intron	G	TAG.18.2.18.2.20.4.	1.156	6.066	2.164e-09
rs12639641	chr4:101118934	PPP3CA	intron	G	TAG.16.0.17.0.18.1.	0.8984	5.608	2.96e-08
rs12639641	chr4:101118934	PPP3CA	intron	G	TAG.14.1.16.0.18.1.	0.7974	5.573	3.598e-08
rs12639641	chr4:101118934	PPP3CA	intron	G	TAG.18.0.18.2.18.2.	1.012	5.622	2.736e-08
rs12639641	chr4:101118934	PPP3CA	intron	G	TAG.16.0.17.0.18.2.	0.9281	5.524	4.687e-08
rs12639641	chr4:101118934	PPP3CA	intron	G	TAG.18.2.18.2.18.2.	1.308	6.387	3.108e-10
rs12639641	chr4:101118934	PPP3CA	intron	G	TAG.16.0.16.1.17.0.	0.9564	5.89	6.018e-09
rs12639641	chr4:101118934	PPP3CA	intron	G	TAG.14.0.16.1.18.2.	1.048	6.062	2.206e-09
rs9293243	chr5:26636185	CTD-2533K21.1	intergenic	A	TAG.18.2.18.2.20.4.	1.902	6.108	1.709e-09
rs9293243	chr5:26636185	CTD-2533K21.1	intergenic	A	TAG.14.0.16.1.18.2.	1.663	5.874	6.677e-09
rs9293243	chr5:26636185	CTD-2533K21.1	intergenic	A	TAG.16.1.16.1.16.1.	1.756	6.372	3.465e-10
rs9293243	chr5:26636185	CTD-2533K21.1	intergenic	A	TAG.18.2.18.2.18.2.	1.919	5.689	1.904e-08
rs9293243	chr5:26636185	CTD-2533K21.1	intergenic	A	TAG.14.0.18.2.18.2.	2.003	6.061	2.25e-09
rs16876602	chr6:47836700	OPN5	downstream	G	TAG.18.2.18.2.18.2.	1.341	6.955	8.201e-12
rs16876602	chr6:47836700	OPN5	downstream	G	TAG.15.0.16.0.18.1.	0.8415	5.545	4.19e-08
rs16876602	chr6:47836700	OPN5	downstream	G	TAG.14.1.18.0.18.2.	0.7775	5.579	3.476e-08
rs16876602	chr6:47836700	OPN5	downstream	G	TAG.18.2.18.2.20.4.	1.182	6.586	8.972e-11
rs16876602	chr6:47836700	OPN5	downstream	G	TAG.16.0.17.0.18.1.	0.8378	5.525	4.676e-08
rs16876602	chr6:47836700	OPN5	downstream	G	TAG.18.0.18.2.18.2.	1.031	6.076	2.038e-09
rs16876602	chr6:47836700	OPN5	downstream	G	TAG.14.0.16.1.18.2.	1.002	6.13	1.475e-09
rs16876602	chr6:47836700	OPN5	downstream	G	TAG.16.1.16.1.16.1.	1.025	6.44	2.237e-10
rs16876602	chr6:47836700	OPN5	downstream	G	TAG.14.1.16.0.18.1.	0.7568	5.591	3.244e-08
rs16876602	chr6:47836700	OPN5	downstream	G	TAG.14.0.18.2.18.2.	1.285	6.774	2.678e-11
rs16876602	chr6:47836700	OPN5	downstream	G	TAG.16.0.16.1.17.0.	0.881	5.728	1.519e-08
rs4732025	chr7:134416136	RP11-38M8.1	downstream	A	TAG.16.0.16.1.17.0.	1.411	5.579	3.469e-08
rs4732025	chr7:134416136	RP11-38M8.1	downstream	A	TAG.14.0.16.1.18.2.	1.499	5.557	3.927e-08
rs4732025	chr7:134416136	RP11-38M8.1	downstream	A	TAG.18.0.18.1.18.1...1	1.347	5.575	3.551e-08
rs4732025	chr7:134416136	RP11-38M8.1	downstream	A	TAG.15.0.18.1.18.1.	1.578	5.802	9.972e-09
rs4732025	chr7:134416136	RP11-38M8.1	downstream	A	TAG.16.1.16.1.18.0.	1.074	5.54	4.295e-08
rs4732025	chr7:134416136	RP11-38M8.1	downstream	A	TAG.14.0.18.2.18.2.	1.742	5.53	4.533e-08
rs4732025	chr7:134416136	RP11-38M8.1	downstream	A	TAG.14.0.18.0.18.1.	1.262	6.014	2.933e-09
rs4732025	chr7:134416136	RP11-38M8.1	downstream	A	TAG.14.1.18.0.18.2.	1.276	5.577	3.522e-08
rs4732025	chr7:134416136	RP11-38M8.1	downstream	A	TAG.14.0.17.0.18.1.	1.469	5.822	8.914e-09
rs4732025	chr7:134416136	RP11-38M8.1	downstream	A	TAG.18.0.18.0.18.1.	1.256	5.526	4.652e-08
rs4732025	chr7:134416136	RP11-38M8.1	downstream	A	TAG.16.0.17.0.18.1.	1.409	5.663	2.183e-08
rs4732025	chr7:134416136	RP11-38M8.1	downstream	A	TAG.15.0.16.0.18.1.	1.442	5.798	1.02e-08
rs7003067	chr8:3648053	CSMD1	intron	G	TAG.16.0.17.0.18.1.	0.85	5.792	1.058e-08
rs7003067	chr8:3648053	CSMD1	intron	G	TAG.14.0.16.1.18.2.	0.8843	5.552	4.033e-08
rs7003067	chr8:3648053	CSMD1	intron	G	TAG.18.2.18.2.18.2.	1.094	5.791	1.06e-08
rs7003067	chr8:3648053	CSMD1	intron	G	TAG.15.0.18.1.18.1.	0.9521	5.936	4.614e-09
rs7003067	chr8:3648053	CSMD1	intron	G	TAG.14.1.18.0.18.2.	0.7596	5.622	2.744e-08
rs7003067	chr8:3648053	CSMD1	intron	G	TAG.17.0.18.1.18.1.	0.877	5.795	1.04e-08
rs7003067	chr8:3648053	CSMD1	intron	G	TAG.14.0.17.0.18.1.	0.847	5.679	1.993e-08
rs7003067	chr8:3648053	CSMD1	intron	G	TAG.16.0.17.0.18.2.	0.8822	5.732	1.483e-08
rs7003067	chr8:3648053	CSMD1	intron	G	TAG.14.0.18.2.18.2.	1.084	5.843	7.883e-09
rs7003067	chr8:3648053	CSMD1	intron	G	TAG.16.1.16.1.16.1.	0.9	5.8	1.012e-08
rs7003067	chr8:3648053	CSMD1	intron	G	TAG.15.0.16.0.18.1.	0.8372	5.695	1.826e-08
rs7003067	chr8:3648053	CSMD1	intron	G	TAG.16.0.16.1.17.0.	0.8382	5.614	2.865e-08
rs6474421	chr8:42801955	CHRNA6	intergenic	G	TAG.18.2.18.2.18.2.	1.408	6.982	6.824e-12
rs6474421	chr8:42801955	CHRNA6	intergenic	G	TAG.14.0.18.2.18.2.	1.318	6.63	6.757e-11
rs6474421	chr8:42801955	CHRNA6	intergenic	G	TAG.18.2.18.2.20.4.	1.239	6.598	8.271e-11
rs6474421	chr8:42801955	CHRNA6	intergenic	G	TAG.18.0.18.2.18.2.	0.9849	5.523	4.733e-08
rs6474421	chr8:42801955	CHRNA6	intergenic	G	TAG.16.1.16.1.16.1.	1.1	6.614	7.505e-11
rs6474421	chr8:42801955	CHRNA6	intergenic	G	TAG.14.0.16.1.18.2.	1.031	6.024	2.765e-09
rs17720022	chr8:138248313	FAM135B	intron	A	TAG.17.0.18.1.18.1.	0.7447	5.579	3.472e-08
rs17720022	chr8:138248313	FAM135B	intron	A	TAG.18.0.18.2.18.2.	0.8294	5.706	1.713e-08
rs17720022	chr8:138248313	FAM135B	intron	A	TAG.18.2.18.2.18.2.	0.9612	5.779	1.137e-08
rs17720022	chr8:138248313	FAM135B	intron	A	TAG.16.0.18.2.18.2...1	0.748	5.607	2.984e-08
rs17720022	chr8:138248313	FAM135B	intron	A	TAG.16.1.18.1.18.2.	0.707	5.518	4.84e-08
rs17720022	chr8:138248313	FAM135B	intron	A	TAG.16.0.18.1.18.2...2	0.735	5.62	2.764e-08
rs17720022	chr8:138248313	FAM135B	intron	A	TAG.16.0.16.0.18.2.	0.6978	5.598	3.124e-08
rs17720022	chr8:138248313	FAM135B	intron	A	TAG.14.0.16.1.18.2.	0.8216	5.874	6.621e-09
rs17720022	chr8:138248313	FAM135B	intron	A	TAG.16.1.16.1.16.1.	0.8044	5.892	5.978e-09
rs17720022	chr8:138248313	FAM135B	intron	A	TAG.16.0.16.0.18.1...2	0.7565	5.852	7.498e-09
rs17720022	chr8:138248313	FAM135B	intron	A	TAG.16.0.17.0.18.2.	0.7658	5.648	2.369e-08
rs17720022	chr8:138248313	FAM135B	intron	A	TAG.16.0.18.1.18.1...2	0.6973	5.636	2.53e-08
rs17720022	chr8:138248313	FAM135B	intron	A	TAG.16.0.16.1.17.0.	0.7284	5.538	4.346e-08
rs17720022	chr8:138248313	FAM135B	intron	A	TAG.18.2.18.2.20.4.	0.8784	5.687	1.904e-08
rs17720022	chr8:138248313	FAM135B	intron	A	TAG.16.0.18.0.18.1...1	0.67	5.59	3.267e-08
rs17720022	chr8:138248313	FAM135B	intron	A	TAG.14.0.18.2.18.2.	0.9936	6.096	1.807e-09
rs17720022	chr8:138248313	FAM135B	intron	A	TAG.18.1.18.1.20.4.	0.8023	5.716	1.625e-08
rs17720022	chr8:138248313	FAM135B	intron	A	TAG.15.0.18.1.18.1.	0.8075	5.708	1.695e-08
rs17720022	chr8:138248313	FAM135B	intron	A	TAG.18.1.18.1.22.6.	0.7973	5.734	1.462e-08
rs17720022	chr8:138248313	FAM135B	intron	A	TAG.14.0.17.0.18.1.	0.7256	5.52	4.812e-08
rs17720022	chr8:138248313	FAM135B	intron	A	TAG.15.0.16.0.18.1.	0.7226	5.578	3.496e-08
rs17720022	chr8:138248313	FAM135B	intron	A	TAG.18.0.18.1.18.1...1	0.6981	5.558	3.907e-08
rs3905248	chr9:15297030	TTC39B	intron	A	TAG.18.0.18.0.18.1.	0.8394	5.709	1.689e-08
rs3905248	chr9:15297030	TTC39B	intron	A	TAG.16.1.16.1.16.1.	1.023	6.019	2.853e-09
rs3905248	chr9:15297030	TTC39B	intron	A	TAG.15.0.18.1.18.1.	1.073	6.105	1.711e-09
rs3905248	chr9:15297030	TTC39B	intron	A	TAG.18.1.18.2.18.2.	0.9246	5.611	2.912e-08
rs3905248	chr9:15297030	TTC39B	intron	A	TAG.14.0.16.1.18.2.	1.036	5.948	4.32e-09
rs3905248	chr9:15297030	TTC39B	intron	A	TAG.16.0.18.2.18.2...1	0.942	5.668	2.125e-08
rs3905248	chr9:15297030	TTC39B	intron	A	TAG.15.0.16.0.18.1.	0.8937	5.533	4.47e-08
rs3905248	chr9:15297030	TTC39B	intron	A	TAG.18.1.18.1.18.2.	1.026	6.042	2.494e-09
rs3905248	chr9:15297030	TTC39B	intron	A	TAG.17.0.18.1.18.1.	0.9998	6.032	2.642e-09
rs3905248	chr9:15297030	TTC39B	intron	A	TAG.18.0.18.2.18.2.	1.203	6.699	4.365e-11
rs3905248	chr9:15297030	TTC39B	intron	A	TAG.18.2.18.2.18.2.	1.511	7.398	4.03e-13
rs3905248	chr9:15297030	TTC39B	intron	A	TAG.14.1.18.0.18.2.	0.8614	5.819	9.054e-09
rs3905248	chr9:15297030	TTC39B	intron	A	TAG.16.0.17.0.18.2.	0.962	5.695	1.827e-08
rs3905248	chr9:15297030	TTC39B	intron	A	TAG.18.2.18.2.20.4.	1.373	7.231	1.273e-12
rs3905248	chr9:15297030	TTC39B	intron	A	TAG.18.0.18.1.18.1...1	0.8867	5.669	2.106e-08
rs3905248	chr9:15297030	TTC39B	intron	A	TAG.18.1.18.1.20.4.	1.133	6.52	1.361e-10
rs3905248	chr9:15297030	TTC39B	intron	A	TAG.16.0.17.0.18.1.	0.9014	5.588	3.301e-08
rs3905248	chr9:15297030	TTC39B	intron	A	TAG.14.0.18.2.18.2.	1.409	6.991	6.45e-12
rs4259499	chr9:15301238	TTC39B	intron	A	TAG.16.1.16.1.16.1.	1.023	6.019	2.853e-09
rs4259499	chr9:15301238	TTC39B	intron	A	TAG.17.0.18.1.18.1.	0.9998	6.032	2.642e-09
rs4259499	chr9:15301238	TTC39B	intron	A	TAG.18.2.18.2.20.4.	1.373	7.231	1.273e-12
rs4259499	chr9:15301238	TTC39B	intron	A	TAG.15.0.18.1.18.1.	1.073	6.105	1.711e-09
rs4259499	chr9:15301238	TTC39B	intron	A	TAG.18.1.18.2.18.2.	0.9246	5.611	2.912e-08
rs4259499	chr9:15301238	TTC39B	intron	A	TAG.18.0.18.0.18.1.	0.8394	5.709	1.689e-08
rs4259499	chr9:15301238	TTC39B	intron	A	TAG.16.0.18.2.18.2...1	0.942	5.668	2.125e-08
rs4259499	chr9:15301238	TTC39B	intron	A	TAG.14.1.18.0.18.2.	0.8614	5.819	9.054e-09
rs4259499	chr9:15301238	TTC39B	intron	A	TAG.18.1.18.1.20.4.	1.133	6.52	1.361e-10
rs4259499	chr9:15301238	TTC39B	intron	A	TAG.16.0.17.0.18.1.	0.9014	5.588	3.301e-08
rs4259499	chr9:15301238	TTC39B	intron	A	TAG.16.0.17.0.18.2.	0.962	5.695	1.827e-08
rs4259499	chr9:15301238	TTC39B	intron	A	TAG.14.0.16.1.18.2.	1.036	5.948	4.32e-09
rs4259499	chr9:15301238	TTC39B	intron	A	TAG.14.0.18.2.18.2.	1.409	6.991	6.45e-12
rs4259499	chr9:15301238	TTC39B	intron	A	TAG.18.2.18.2.18.2.	1.511	7.398	4.03e-13
rs4259499	chr9:15301238	TTC39B	intron	A	TAG.15.0.16.0.18.1.	0.8937	5.533	4.47e-08
rs4259499	chr9:15301238	TTC39B	intron	A	TAG.18.0.18.2.18.2.	1.203	6.699	4.365e-11
rs4259499	chr9:15301238	TTC39B	intron	A	TAG.18.0.18.1.18.1...1	0.8867	5.669	2.106e-08
rs4259499	chr9:15301238	TTC39B	intron	A	TAG.18.1.18.1.18.2.	1.026	6.042	2.494e-09
rs10986211	chr9:124100867	LHX2	intergenic	C	TAG.15.0.18.1.18.1.	2.023	5.963	3.945e-09
rs10986211	chr9:124100867	LHX2	intergenic	C	TAG.15.0.16.0.18.1.	1.791	5.761	1.259e-08
rs10986211	chr9:124100867	LHX2	intergenic	C	TAG.16.1.16.1.16.1.	2.071	6.333	4.329e-10
rs10986211	chr9:124100867	LHX2	intergenic	C	TAG.16.1.16.1.18.1...1	1.702	5.54	4.303e-08
rs10986211	chr9:124100867	LHX2	intergenic	C	TAG.14.1.18.0.18.2.	1.708	5.991	3.359e-09
rs10986211	chr9:124100867	LHX2	intergenic	C	TAG.18.2.18.2.20.4.	2.682	7.332	6.385e-13
rs10986211	chr9:124100867	LHX2	intergenic	C	TAG.18.0.18.2.18.2.	2.136	6.138	1.412e-09
rs10986211	chr9:124100867	LHX2	intergenic	C	TAG.18.2.18.2.18.2.	2.827	7.159	2.084e-12
rs10986211	chr9:124100867	LHX2	intergenic	C	TAG.16.0.17.0.18.2.	1.909	5.869	6.801e-09
rs10986211	chr9:124100867	LHX2	intergenic	C	TAG.18.0.18.0.18.1.	1.577	5.556	3.954e-08
rs10986211	chr9:124100867	LHX2	intergenic	C	TAG.17.0.18.1.18.1.	1.886	5.895	5.854e-09
rs10986211	chr9:124100867	LHX2	intergenic	C	TAG.14.0.17.0.18.1.	1.801	5.708	1.698e-08
rs10986211	chr9:124100867	LHX2	intergenic	C	TAG.18.0.18.1.18.1...1	1.754	5.823	8.879e-09
rs10986211	chr9:124100867	LHX2	intergenic	C	TAG.16.0.16.1.17.0.	1.82	5.767	1.22e-08
rs10986211	chr9:124100867	LHX2	intergenic	C	TAG.18.1.18.1.18.2.	1.829	5.565	3.756e-08
rs10986211	chr9:124100867	LHX2	intergenic	C	TAG.16.1.17.0.18.1.	1.727	5.518	4.863e-08
rs10986211	chr9:124100867	LHX2	intergenic	C	TAG.14.0.18.2.18.2.	2.706	6.96	7.92e-12
rs10986211	chr9:124100867	LHX2	intergenic	C	TAG.18.1.18.1.20.4.	2.084	6.2	9.726e-10
rs10986211	chr9:124100867	LHX2	intergenic	C	TAG.16.0.17.0.18.1.	1.8	5.796	1.031e-08
rs10986211	chr9:124100867	LHX2	intergenic	C	TAG.14.0.16.1.18.2.	2.066	6.159	1.24e-09
rs7915972	chr10:45338927	OR13A1	intergenic	A	TAG.16.0.17.0.18.2.	0.9851	5.867	6.88e-09
rs7915972	chr10:45338927	OR13A1	intergenic	A	TAG.14.0.17.0.18.1.	0.9444	5.804	9.854e-09
rs7915972	chr10:45338927	OR13A1	intergenic	A	TAG.15.0.16.0.18.1.	0.9471	5.909	5.414e-09
rs7915972	chr10:45338927	OR13A1	intergenic	A	TAG.14.0.16.1.18.2.	1.08	6.244	7.435e-10
rs7915972	chr10:45338927	OR13A1	intergenic	A	TAG.14.0.18.2.18.2.	1.37	6.819	2.004e-11
rs7915972	chr10:45338927	OR13A1	intergenic	A	TAG.16.0.17.0.18.1.	0.9521	5.947	4.336e-09
rs7915972	chr10:45338927	OR13A1	intergenic	A	TAG.18.1.18.1.20.4.	1.012	5.815	9.268e-09
rs7915972	chr10:45338927	OR13A1	intergenic	A	TAG.18.2.18.2.18.2.	1.376	6.723	3.727e-11
rs7915972	chr10:45338927	OR13A1	intergenic	A	TAG.15.0.18.1.18.1.	1.033	5.897	5.791e-09
rs7915972	chr10:45338927	OR13A1	intergenic	A	TAG.16.0.16.1.17.0.	0.9522	5.85	7.578e-09
rs7915972	chr10:45338927	OR13A1	intergenic	A	TAG.14.1.18.0.18.2.	0.8467	5.743	1.395e-08
rs7915972	chr10:45338927	OR13A1	intergenic	A	TAG.16.1.16.1.16.1.	1.114	6.622	7.14e-11
rs7915972	chr10:45338927	OR13A1	intergenic	A	TAG.18.0.18.2.18.2.	1.004	5.564	3.775e-08
rs7915972	chr10:45338927	OR13A1	intergenic	A	TAG.18.2.18.2.20.4.	1.301	6.861	1.524e-11
rs7915972	chr10:45338927	OR13A1	intergenic	A	TAG.17.0.18.1.18.1.	0.9798	5.934	4.673e-09
rs7110514	chr11:7239713	SYT9	intron	A	TAG.14.0.18.2.18.2.	2.067	5.966	3.886e-09
rs7110514	chr11:7239713	SYT9	intron	A	TAG.16.0.17.0.18.2.	1.672	5.815	9.27e-09
rs7110514	chr11:7239713	SYT9	intron	A	TAG.18.0.18.2.18.2.	1.766	5.721	1.58e-08
rs7110514	chr11:7239713	SYT9	intron	A	TAG.18.1.18.1.20.4.	1.661	5.564	3.768e-08
rs7110514	chr11:7239713	SYT9	intron	A	TAG.15.0.16.0.18.1.	1.665	6.074	2.057e-09
rs7110514	chr11:7239713	SYT9	intron	A	TAG.14.0.17.0.18.1.	1.67	6.004	3.102e-09
rs7110514	chr11:7239713	SYT9	intron	A	TAG.16.0.16.1.17.0.	1.656	5.947	4.34e-09
rs7110514	chr11:7239713	SYT9	intron	A	TAG.16.1.17.0.18.1.	1.534	5.545	4.177e-08
rs7110514	chr11:7239713	SYT9	intron	A	TAG.14.0.16.1.18.2.	1.703	5.727	1.527e-08
rs7110514	chr11:7239713	SYT9	intron	A	TAG.17.0.18.1.18.1.	1.642	5.802	9.969e-09
rs7110514	chr11:7239713	SYT9	intron	A	TAG.16.0.16.0.18.1...2	1.537	5.586	3.342e-08
rs7110514	chr11:7239713	SYT9	intron	A	TAG.14.1.18.0.18.2.	1.452	5.754	1.309e-08
rs7110514	chr11:7239713	SYT9	intron	A	TAG.15.0.18.1.18.1.	1.814	6.055	2.301e-09
rs7110514	chr11:7239713	SYT9	intron	A	TAG.18.2.18.2.18.2.	2.02	5.717	1.612e-08
rs7110514	chr11:7239713	SYT9	intron	A	TAG.16.1.16.1.16.1.	1.747	6.032	2.631e-09
rs7110514	chr11:7239713	SYT9	intron	A	TAG.16.0.17.0.18.1.	1.651	6.028	2.696e-09
rs263096	chr11:35950200	LDLRAD3	intron	A	TAG.18.2.18.2.20.4.	0.9297	5.955	4.151e-09
rs263096	chr11:35950200	LDLRAD3	intron	A	TAG.14.0.16.1.18.2.	0.7964	5.608	2.957e-08
rs263096	chr11:35950200	LDLRAD3	intron	A	TAG.16.0.17.0.18.2.	0.7812	5.689	1.886e-08
rs263096	chr11:35950200	LDLRAD3	intron	A	TAG.15.0.16.0.18.1.	0.7593	5.795	1.038e-08
rs263096	chr11:35950200	LDLRAD3	intron	A	TAG.14.0.17.0.18.1.	0.7677	5.776	1.157e-08
rs263096	chr11:35950200	LDLRAD3	intron	A	TAG.16.0.16.1.17.0.	0.7632	5.736	1.446e-08
rs263096	chr11:35950200	LDLRAD3	intron	A	TAG.14.0.18.2.18.2.	0.9486	5.728	1.517e-08
rs263096	chr11:35950200	LDLRAD3	intron	A	TAG.15.0.18.1.18.1.	0.8192	5.717	1.617e-08
rs263096	chr11:35950200	LDLRAD3	intron	A	TAG.18.1.18.1.22.6.	0.7899	5.602	3.058e-08
rs263096	chr11:35950200	LDLRAD3	intron	A	TAG.16.0.17.0.18.1.	0.7405	5.65	2.341e-08
rs263096	chr11:35950200	LDLRAD3	intron	A	TAG.18.1.18.1.20.4.	0.9217	6.526	1.307e-10
rs263096	chr11:35950200	LDLRAD3	intron	A	TAG.14.1.18.0.18.2.	0.6704	5.56	3.851e-08
rs263096	chr11:35950200	LDLRAD3	intron	A	TAG.16.1.16.1.16.1.	0.8358	6.051	2.364e-09
rs7931462	chr11:93051037	RPL26P31	downstream	A	TAG.14.0.18.2.18.2.	1.859	5.925	4.937e-09
rs7931462	chr11:93051037	RPL26P31	downstream	A	TAG.15.0.16.0.18.1.	1.417	5.696	1.818e-08
rs7931462	chr11:93051037	RPL26P31	downstream	A	TAG.16.0.17.0.18.2.	1.453	5.57	3.642e-08
rs7931462	chr11:93051037	RPL26P31	downstream	A	TAG.18.2.18.2.20.4.	1.854	6.274	6.206e-10
rs7931462	chr11:93051037	RPL26P31	downstream	A	TAG.14.0.16.1.18.2.	1.633	6.083	1.953e-09
rs7931462	chr11:93051037	RPL26P31	downstream	A	TAG.16.0.16.1.17.0.	1.431	5.664	2.168e-08
rs7931462	chr11:93051037	RPL26P31	downstream	A	TAG.14.0.17.0.18.1.	1.424	5.64	2.475e-08
rs7931462	chr11:93051037	RPL26P31	downstream	A	TAG.18.2.18.2.18.2.	1.838	5.748	1.358e-08
rs7931462	chr11:93051037	RPL26P31	downstream	A	TAG.16.1.16.1.16.1.	1.518	5.779	1.136e-08
rs7931462	chr11:93051037	RPL26P31	downstream	A	TAG.16.0.17.0.18.1.	1.436	5.778	1.144e-08
rs688410	chr12:3939078	RP11-664D1.1	intergenic	A	TAG.16.0.16.1.17.0.	0.7985	5.607	3e-08
rs688410	chr12:3939078	RP11-664D1.1	intergenic	A	TAG.14.1.18.0.18.2.	0.7136	5.532	4.529e-08
rs688410	chr12:3939078	RP11-664D1.1	intergenic	A	TAG.16.1.16.1.16.1.	0.9096	6.162	1.232e-09
rs688410	chr12:3939078	RP11-664D1.1	intergenic	A	TAG.14.0.18.2.18.2.	1.087	6.158	1.264e-09
rs688410	chr12:3939078	RP11-664D1.1	intergenic	A	TAG.14.0.16.1.18.2.	0.9256	6.119	1.591e-09
rs688410	chr12:3939078	RP11-664D1.1	intergenic	A	TAG.18.2.18.2.18.2.	1.112	6.19	1.041e-09
rs688410	chr12:3939078	RP11-664D1.1	intergenic	A	TAG.15.0.16.0.18.1.	0.7872	5.609	2.958e-08
rs688410	chr12:3939078	RP11-664D1.1	intergenic	A	TAG.18.2.18.2.20.4.	1.024	6.141	1.398e-09
rs11833552	chr12:78134991	NAV3	intron	A	TAG.16.1.16.1.16.1.	0.8636	5.695	1.824e-08
rs11833552	chr12:78134991	NAV3	intron	A	TAG.16.0.17.0.18.1.	0.8257	5.761	1.258e-08
rs11833552	chr12:78134991	NAV3	intron	A	TAG.18.1.18.2.18.2.	0.8526	5.825	8.748e-09
rs11833552	chr12:78134991	NAV3	intron	A	TAG.14.1.18.0.18.2.	0.7591	5.761	1.261e-08
rs11833552	chr12:78134991	NAV3	intron	A	TAG.14.0.18.0.18.1.	0.6767	5.572	3.61e-08
rs11833552	chr12:78134991	NAV3	intron	A	TAG.18.0.18.2.18.2.	1.021	6.369	3.464e-10
rs11833552	chr12:78134991	NAV3	intron	A	TAG.15.0.16.0.18.1.	0.8309	5.794	1.047e-08
rs11833552	chr12:78134991	NAV3	intron	A	TAG.18.2.18.2.20.4.	0.9534	5.561	3.827e-08
rs11833552	chr12:78134991	NAV3	intron	A	TAG.14.0.16.1.18.2.	0.9328	6.021	2.816e-09
rs11833552	chr12:78134991	NAV3	intron	A	TAG.14.0.18.2.18.2.	1.13	6.26	6.761e-10
rs11833552	chr12:78134991	NAV3	intron	A	TAG.16.1.18.1.18.2.	0.8064	5.683	1.954e-08
rs11833552	chr12:78134991	NAV3	intron	A	TAG.18.0.18.1.18.1...1	0.8061	5.798	1.021e-08
rs11833552	chr12:78134991	NAV3	intron	A	TAG.14.1.16.0.18.1.	0.7235	5.648	2.376e-08
rs11833552	chr12:78134991	NAV3	intron	A	TAG.16.0.17.0.18.2.	0.8493	5.649	2.36e-08
rs11833552	chr12:78134991	NAV3	intron	A	TAG.16.0.16.1.17.0.	0.8504	5.845	7.814e-09
rs11833552	chr12:78134991	NAV3	intron	A	TAG.18.2.18.2.18.2.	1.131	6.15	1.31e-09
rs11833552	chr12:78134991	NAV3	intron	A	TAG.18.1.18.1.20.4.	0.8776	5.634	2.562e-08
rs11833552	chr12:78134991	NAV3	intron	A	TAG.16.0.16.0.18.1...2	0.8505	5.937	4.592e-09
rs11833552	chr12:78134991	NAV3	intron	A	TAG.16.0.16.0.18.2.	0.7696	5.566	3.73e-08
rs11833552	chr12:78134991	NAV3	intron	A	TAG.16.0.18.2.18.2...1	0.8698	5.893	5.936e-09
rs11833552	chr12:78134991	NAV3	intron	A	TAG.18.0.18.0.18.1.	0.7693	5.889	6.079e-09
rs11833552	chr12:78134991	NAV3	intron	A	TAG.14.0.17.0.18.1.	0.8266	5.677	2.016e-08
rs11833552	chr12:78134991	NAV3	intron	A	TAG.18.1.18.1.18.2.	0.84	5.538	4.361e-08
rs12582851	chr12:96568651	CFAP54	intron	A	TAG.18.2.18.2.20.4.	2.256	6.075	2.051e-09
rs12582851	chr12:96568651	CFAP54	intron	A	TAG.16.0.16.1.17.0.	1.977	6.267	6.475e-10
rs12582851	chr12:96568651	CFAP54	intron	A	TAG.16.1.16.1.16.1.	2.144	6.551	1.119e-10
rs12582851	chr12:96568651	CFAP54	intron	A	TAG.16.0.17.0.18.1.	1.89	6.076	2.036e-09
rs12582851	chr12:96568651	CFAP54	intron	A	TAG.14.1.18.0.18.2.	1.607	5.597	3.147e-08
rs12582851	chr12:96568651	CFAP54	intron	A	TAG.15.0.16.0.18.1.	1.967	6.329	4.434e-10
rs12582851	chr12:96568651	CFAP54	intron	A	TAG.14.0.16.1.18.2.	2.122	6.311	4.951e-10
rs12582851	chr12:96568651	CFAP54	intron	A	TAG.14.0.18.2.18.2.	2.559	6.53	1.276e-10
rs12582851	chr12:96568651	CFAP54	intron	A	TAG.14.1.16.0.18.1.	1.601	5.75	1.339e-08
rs12582851	chr12:96568651	CFAP54	intron	A	TAG.14.0.17.0.18.1.	1.973	6.258	6.865e-10
rs12582851	chr12:96568651	CFAP54	intron	A	TAG.16.0.16.0.18.1...2	1.791	5.737	1.443e-08
rs12582851	chr12:96568651	CFAP54	intron	A	TAG.16.0.17.0.18.2.	1.922	5.887	6.144e-09
rs12582851	chr12:96568651	CFAP54	intron	A	TAG.15.0.18.1.18.1.	1.899	5.556	3.949e-08
rs12582851	chr12:96568651	CFAP54	intron	A	TAG.18.2.18.2.18.2.	2.427	6.059	2.251e-09
rs11059385	chr12:127847505	RP11-749H20.2	intergenic	G	TAG.16.0.17.0.18.2.	0.8544	5.795	1.039e-08
rs11059385	chr12:127847505	RP11-749H20.2	intergenic	G	TAG.16.1.16.1.16.1.	0.8664	5.826	8.708e-09
rs11059385	chr12:127847505	RP11-749H20.2	intergenic	G	TAG.16.0.17.0.18.1.	0.7806	5.538	4.36e-08
rs11059385	chr12:127847505	RP11-749H20.2	intergenic	G	TAG.16.0.16.1.17.0.	0.7917	5.528	4.583e-08
rs11059385	chr12:127847505	RP11-749H20.2	intergenic	G	TAG.15.0.16.0.18.1.	0.7782	5.515	4.943e-08
rs11059385	chr12:127847505	RP11-749H20.2	intergenic	G	TAG.14.0.18.2.18.2.	1.037	5.83	8.51e-09
rs11059385	chr12:127847505	RP11-749H20.2	intergenic	G	TAG.14.1.18.0.18.2.	0.7181	5.541	4.269e-08
rs11059385	chr12:127847505	RP11-749H20.2	intergenic	G	TAG.15.0.18.1.18.1.	0.8633	5.6	3.088e-08
rs11059385	chr12:127847505	RP11-749H20.2	intergenic	G	TAG.18.2.18.2.18.2.	1.007	5.554	3.995e-08
rs11059385	chr12:127847505	RP11-749H20.2	intergenic	G	TAG.14.0.16.1.18.2.	0.8714	5.715	1.634e-08
rs12366983	chr12:127856533	RP11-749H20.3	intergenic	A	TAG.18.0.18.2.18.2.	0.917	5.534	4.463e-08
rs12366983	chr12:127856533	RP11-749H20.3	intergenic	A	TAG.17.0.18.1.18.1.	0.8655	5.702	1.754e-08
rs12366983	chr12:127856533	RP11-749H20.3	intergenic	A	TAG.16.1.17.0.18.1.	0.8267	5.579	3.484e-08
rs12366983	chr12:127856533	RP11-749H20.3	intergenic	A	TAG.16.0.17.0.18.1.	0.8456	5.765	1.23e-08
rs12366983	chr12:127856533	RP11-749H20.3	intergenic	A	TAG.14.1.18.0.18.2.	0.7776	5.753	1.317e-08
rs12366983	chr12:127856533	RP11-749H20.3	intergenic	A	TAG.16.0.17.0.18.2.	0.9292	6.049	2.401e-09
rs12366983	chr12:127856533	RP11-749H20.3	intergenic	A	TAG.14.0.16.1.18.2.	0.9267	5.827	8.659e-09
rs12366983	chr12:127856533	RP11-749H20.3	intergenic	A	TAG.18.2.18.2.18.2.	1.088	5.742	1.402e-08
rs12366983	chr12:127856533	RP11-749H20.3	intergenic	A	TAG.14.0.17.0.18.1.	0.842	5.655	2.291e-08
rs12366983	chr12:127856533	RP11-749H20.3	intergenic	A	TAG.14.0.18.2.18.2.	1.109	5.967	3.86e-09
rs12366983	chr12:127856533	RP11-749H20.3	intergenic	A	TAG.16.1.16.1.18.1...1	0.8151	5.607	2.982e-08
rs12366983	chr12:127856533	RP11-749H20.3	intergenic	A	TAG.15.0.18.1.18.1.	0.9358	5.814	9.343e-09
rs12366983	chr12:127856533	RP11-749H20.3	intergenic	A	TAG.16.0.16.1.17.0.	0.8557	5.746	1.376e-08
rs12366983	chr12:127856533	RP11-749H20.3	intergenic	A	TAG.16.1.16.1.16.1.	0.9351	6.025	2.756e-09
rs12366983	chr12:127856533	RP11-749H20.3	intergenic	A	TAG.15.0.16.0.18.1.	0.8408	5.728	1.518e-08
rs2043202	chr12:127874227	RP11-749H20.3	downstream	G	TAG.14.0.18.2.18.2.	1.073	5.919	5.108e-09
rs2043202	chr12:127874227	RP11-749H20.3	downstream	G	TAG.16.1.17.0.18.1.	0.7984	5.522	4.738e-08
rs2043202	chr12:127874227	RP11-749H20.3	downstream	G	TAG.16.0.17.0.18.1.	0.817	5.688	1.903e-08
rs2043202	chr12:127874227	RP11-749H20.3	downstream	G	TAG.15.0.16.0.18.1.	0.8115	5.642	2.451e-08
rs2043202	chr12:127874227	RP11-749H20.3	downstream	G	TAG.17.0.18.1.18.1.	0.8364	5.65	2.354e-08
rs2043202	chr12:127874227	RP11-749H20.3	downstream	G	TAG.15.0.18.1.18.1.	0.9015	5.744	1.39e-08
rs2043202	chr12:127874227	RP11-749H20.3	downstream	G	TAG.16.0.17.0.18.2.	0.896	5.966	3.878e-09
rs2043202	chr12:127874227	RP11-749H20.3	downstream	G	TAG.18.2.18.2.18.2.	1.047	5.663	2.184e-08
rs2043202	chr12:127874227	RP11-749H20.3	downstream	G	TAG.14.1.18.0.18.2.	0.7514	5.694	1.842e-08
rs2043202	chr12:127874227	RP11-749H20.3	downstream	G	TAG.16.1.16.1.16.1.	0.9011	5.946	4.374e-09
rs2043202	chr12:127874227	RP11-749H20.3	downstream	G	TAG.14.0.16.1.18.2.	0.9004	5.793	1.049e-08
rs2043202	chr12:127874227	RP11-749H20.3	downstream	G	TAG.14.0.17.0.18.1.	0.8127	5.569	3.672e-08
rs2043202	chr12:127874227	RP11-749H20.3	downstream	G	TAG.16.0.16.1.17.0.	0.8251	5.652	2.322e-08
rs16953867	chr13:97119353	LINC00456	intergenic	G	TAG.16.1.16.1.16.1.	1.82	5.764	1.236e-08
rs16953867	chr13:97119353	LINC00456	intergenic	G	TAG.18.2.18.2.20.4.	2.246	6.334	4.303e-10
rs16953867	chr13:97119353	LINC00456	intergenic	G	TAG.18.0.18.2.18.2.	1.951	5.814	9.302e-09
rs16953867	chr13:97119353	LINC00456	intergenic	G	TAG.18.1.18.1.22.6.	1.86	5.824	8.804e-09
rs16953867	chr13:97119353	LINC00456	intergenic	G	TAG.14.0.16.1.18.2.	1.897	5.87	6.756e-09
rs16953867	chr13:97119353	LINC00456	intergenic	G	TAG.14.0.18.2.18.2.	2.367	6.297	5.415e-10
rs16953867	chr13:97119353	LINC00456	intergenic	G	TAG.18.2.18.2.18.2.	2.461	6.439	2.247e-10
rs7988970	chr13:97164326	LINC00456	intergenic	A	TAG.14.0.18.2.18.2.	2.367	6.301	5.265e-10
rs7988970	chr13:97164326	LINC00456	intergenic	A	TAG.18.2.18.2.18.2.	2.461	6.444	2.182e-10
rs7988970	chr13:97164326	LINC00456	intergenic	A	TAG.18.0.18.2.18.2.	1.951	5.819	9.076e-09
rs7988970	chr13:97164326	LINC00456	intergenic	A	TAG.14.0.16.1.18.2.	1.897	5.875	6.59e-09
rs7988970	chr13:97164326	LINC00456	intergenic	A	TAG.16.1.16.1.16.1.	1.82	5.769	1.207e-08
rs7988970	chr13:97164326	LINC00456	intergenic	A	TAG.18.2.18.2.20.4.	2.247	6.334	4.294e-10
rs7988970	chr13:97164326	LINC00456	intergenic	A	TAG.18.1.18.1.22.6.	1.861	5.8	1.011e-08
rs4982050	chr14:33102824	NPAS3	intron	G	TAG.14.0.17.0.18.1.	0.7734	5.533	4.48e-08
rs4982050	chr14:33102824	NPAS3	intron	G	TAG.14.1.18.0.18.2.	0.7246	5.733	1.474e-08
rs4982050	chr14:33102824	NPAS3	intron	G	TAG.14.0.18.2.18.2.	1.047	6.038	2.547e-09
rs4982050	chr14:33102824	NPAS3	intron	G	TAG.17.0.18.1.18.1.	0.8227	5.807	9.731e-09
rs4982050	chr14:33102824	NPAS3	intron	G	TAG.18.2.18.2.18.2.	1.026	5.801	1.005e-08
rs4982050	chr14:33102824	NPAS3	intron	G	TAG.16.1.16.1.16.1.	0.8535	5.878	6.473e-09
rs4982050	chr14:33102824	NPAS3	intron	G	TAG.16.0.17.0.18.2.	0.8168	5.666	2.15e-08
rs4982050	chr14:33102824	NPAS3	intron	G	TAG.16.0.17.0.18.1.	0.7745	5.629	2.633e-08
rs4982050	chr14:33102824	NPAS3	intron	G	TAG.16.1.17.0.18.1.	0.7879	5.696	1.814e-08
rs4982050	chr14:33102824	NPAS3	intron	G	TAG.15.0.18.1.18.1.	0.8755	5.826	8.739e-09
rs4982050	chr14:33102824	NPAS3	intron	G	TAG.18.0.18.2.18.2.	0.8588	5.549	4.092e-08
rs4982050	chr14:33102824	NPAS3	intron	G	TAG.14.0.16.1.18.2.	0.8849	5.953	4.195e-09
rs8072843	chr17:56561587	RPL39P33	intergenic	A	TAG.16.0.18.0.18.1...1	1.404	5.528	4.585e-08
rs8072843	chr17:56561587	RPL39P33	intergenic	A	TAG.16.0.16.0.18.1...2	1.521	5.542	4.26e-08
rs8072843	chr17:56561587	RPL39P33	intergenic	A	TAG.16.1.16.1.18.1...1	1.567	5.798	1.02e-08
rs8072843	chr17:56561587	RPL39P33	intergenic	A	TAG.14.0.17.0.18.1.	1.576	5.664	2.165e-08
rs8072843	chr17:56561587	RPL39P33	intergenic	A	TAG.18.0.18.0.18.1.	1.414	5.657	2.261e-08
rs8072843	chr17:56561587	RPL39P33	intergenic	A	TAG.15.0.16.0.18.1.	1.571	5.733	1.476e-08
rs8072843	chr17:56561587	RPL39P33	intergenic	A	TAG.14.0.18.2.18.2.	2.068	5.984	3.499e-09
rs8072843	chr17:56561587	RPL39P33	intergenic	A	TAG.16.0.16.1.17.0.	1.623	5.839	8.089e-09
rs8072843	chr17:56561587	RPL39P33	intergenic	A	TAG.14.1.18.0.18.2.	1.458	5.794	1.044e-08
rs8072843	chr17:56561587	RPL39P33	intergenic	A	TAG.14.0.16.1.18.2.	1.698	5.723	1.562e-08
rs8072843	chr17:56561587	RPL39P33	intergenic	A	TAG.18.2.18.2.18.2.	2.08	5.91	5.362e-09
rs8072843	chr17:56561587	RPL39P33	intergenic	A	TAG.16.0.17.0.18.1.	1.647	6.028	2.707e-09
rs8072843	chr17:56561587	RPL39P33	intergenic	A	TAG.16.0.17.0.18.2.	1.743	6.091	1.858e-09
rs8072843	chr17:56561587	RPL39P33	intergenic	A	TAG.18.0.18.1.18.1...1	1.512	5.689	1.892e-08
rs8072843	chr17:56561587	RPL39P33	intergenic	A	TAG.18.2.18.2.20.4.	1.961	6.009	3.014e-09
rs8072843	chr17:56561587	RPL39P33	intergenic	A	TAG.17.0.18.1.18.1.	1.633	5.784	1.108e-08
rs8072843	chr17:56561587	RPL39P33	intergenic	A	TAG.18.1.18.1.20.4.	1.683	5.656	2.272e-08
rs8072843	chr17:56561587	RPL39P33	intergenic	A	TAG.16.1.16.1.16.1.	1.785	6.188	1.043e-09
rs3937010	chr18:49930057	MYO5B	intron	G	TAG.18.2.18.2.18.2.	1.139	6.094	1.829e-09
[truncated: 342 more rows]

## Sheet: Table 3S
Table 3S: Genomic loci associated with molecular lipid species at study-wide significance (1.1e--10). Sets of unique SNPs (n=65) are highlighted with blocks of same colour.
SNP	Position	Gene	Consequence	a1	Lipid	EFFECT (BETA)	STAT	P
rs10042022	chr5:113956	PLEKHG4B	intron	A	TAG.18.2.18.2.20.4.	2.296	7.091	3.291e-12
rs10042022	chr5:113956	PLEKHG4B	intron	A	TAG.18.1.18.1.22.6.	1.994	6.82	1.988e-11
rs10042022	chr5:113956	PLEKHG4B	intron	A	TAG.16.1.16.1.16.1.	1.946	6.768	2.781e-11
rs10155173	chr4:47419634	GABRB1	intron	A	Glc.GalCer.d16.1.16.0.	0.3538	6.647	6.082e-11
rs102275	chr11:61790331	TMEM258	intron	G	PC.38.4c..1	-0.6678	-15.06	1.536e-44
rs102275	chr11:61790331	TMEM258	intron	G	LPC.20.4_sn1	-0.588	-13.29	4.578e-36
rs102275	chr11:61790331	TMEM258	intron	G	PC.36.4b..2	-0.5769	-12.57	8.735e-33
rs102275	chr11:61790331	TMEM258	intron	G	LPC.20.4_sn2	-0.5388	-11.48	4.896e-28
rs102275	chr11:61790331	TMEM258	intron	G	PC.39.4	-0.5202	-10.64	1.439e-24
rs102275	chr11:61790331	TMEM258	intron	G	PC.35.4	-0.5148	-10.05	2.731e-22
rs102275	chr11:61790331	TMEM258	intron	G	PC.38.5a..1	-0.4566	-9.428	6.202e-20
rs102275	chr11:61790331	TMEM258	intron	G	DAG.18.1.20.3.	-0.4849	-9.397	8.015e-20
rs102275	chr11:61790331	TMEM258	intron	G	PC.36.4a	0.4644	8.888	5.352e-18
rs102275	chr11:61790331	TMEM258	intron	G	PI.38.2	0.4764	8.765	1.441e-17
rs102275	chr11:61790331	TMEM258	intron	G	PC.37.4	-0.4569	-8.691	2.592e-17
rs102275	chr11:61790331	TMEM258	intron	G	PC.P.38.4b	-0.4183	-8.054	3.522e-15
rs102275	chr11:61790331	TMEM258	intron	G	PC.P.38.5	-0.392	-7.714	4.261e-14
rs102275	chr11:61790331	TMEM258	intron	G	PC.35.3a	0.4019	7.708	4.47e-14
rs102275	chr11:61790331	TMEM258	intron	G	PC.O.38.4a	0.4095	7.509	1.844e-13
rs102275	chr11:61790331	TMEM258	intron	G	LPC.22.5_sn2	-0.337	-6.909	1.112e-11
rs102275	chr11:61790331	TMEM258	intron	G	PC.P.40.4	-0.3463	-6.885	1.301e-11
rs102275	chr11:61790331	TMEM258	intron	G	LPC.22.5_sn1	-0.3217	-6.778	2.614e-11
rs102275	chr11:61790331	TMEM258	intron	G	PC.O.40.3	0.3278	6.762	2.891e-11
rs102275	chr11:61790331	TMEM258	intron	G	PC.P.36.3	-0.3385	-6.748	3.169e-11
rs102275	chr11:61790331	TMEM258	intron	G	PC.P.40.2	0.3269	6.672	5.189e-11
rs102275	chr11:61790331	TMEM258	intron	G	PC.40.5a	-0.3236	-6.554	1.096e-10
rs10258334	chr7:15731926	RPL36AP26	intergenic	A	TAG.18.2.18.2.18.2.	1.709	7.528	1.616e-13
rs10258334	chr7:15731926	RPL36AP26	intergenic	A	TAG.14.0.18.2.18.2.	1.638	7.326	6.667e-13
rs10258334	chr7:15731926	RPL36AP26	intergenic	A	TAG.16.0.17.0.18.2.	1.34	7.218	1.393e-12
rs10258334	chr7:15731926	RPL36AP26	intergenic	A	TAG.16.1.16.1.16.1.	1.35	7.207	1.501e-12
rs10258334	chr7:15731926	RPL36AP26	intergenic	A	TAG.16.0.16.0.18.1...2	1.272	7.172	1.908e-12
rs10258334	chr7:15731926	RPL36AP26	intergenic	A	TAG.16.0.16.1.17.0.	1.289	7.161	2.055e-12
rs10258334	chr7:15731926	RPL36AP26	intergenic	A	TAG.18.0.18.1.18.1...1	1.228	7.141	2.364e-12
rs10258334	chr7:15731926	RPL36AP26	intergenic	A	TAG.15.0.16.0.18.1.	1.265	7.128	2.583e-12
rs10258334	chr7:15731926	RPL36AP26	intergenic	A	TAG.15.0.18.1.18.1.	1.377	7.094	3.237e-12
rs10258334	chr7:15731926	RPL36AP26	intergenic	A	TAG.16.1.16.1.18.1...1	1.242	7.092	3.294e-12
rs10258334	chr7:15731926	RPL36AP26	intergenic	A	TAG.16.0.17.0.18.1.	1.251	7.053	4.26e-12
rs10258334	chr7:15731926	RPL36AP26	intergenic	A	TAG.18.0.18.0.18.1.	1.138	7.025	5.162e-12
rs10258334	chr7:15731926	RPL36AP26	intergenic	A	TAG.18.2.18.2.20.4.	1.483	6.997	6.212e-12
rs10258334	chr7:15731926	RPL36AP26	intergenic	A	TAG.14.0.17.0.18.1.	1.247	6.913	1.085e-11
rs10258334	chr7:15731926	RPL36AP26	intergenic	A	TAG.18.0.18.2.18.2.	1.376	6.902	1.162e-11
rs10258334	chr7:15731926	RPL36AP26	intergenic	A	TAG.17.0.18.1.18.1.	1.26	6.877	1.373e-11
rs10258334	chr7:15731926	RPL36AP26	intergenic	A	TAG.14.1.18.0.18.2.	1.112	6.803	2.227e-11
rs10258334	chr7:15731926	RPL36AP26	intergenic	A	TAG.14.0.16.1.18.2.	1.3	6.75	3.145e-11
rs10258334	chr7:15731926	RPL36AP26	intergenic	A	TAG.18.1.18.1.20.4.	1.299	6.721	3.785e-11
rs10258334	chr7:15731926	RPL36AP26	intergenic	A	TAG.16.1.17.0.18.1.	1.201	6.706	4.168e-11
rs1077989	chr14:67509105	TMEM229B	intron	C	PC.P.32.0	-0.4189	-8.283	6.234e-16
rs10938494	chr4:47561431	ATP10D	intron	A	Glc.GalCer.d18.1.16.0.	0.4083	6.762	2.951e-11
rs10986211	chr9:124100867	LHX2	intergenic	C	TAG.18.2.18.2.20.4.	2.682	7.332	6.385e-13
rs10986211	chr9:124100867	LHX2	intergenic	C	TAG.18.2.18.2.18.2.	2.827	7.159	2.084e-12
rs10986211	chr9:124100867	LHX2	intergenic	C	TAG.14.0.18.2.18.2.	2.706	6.96	7.92e-12
rs11071063	chr15:54239225	UNC13C	intron	A	TAG.14.0.18.2.18.2.	2.459	6.765	2.853e-11
rs11071063	chr15:54239225	UNC13C	intron	A	TAG.18.2.18.2.18.2.	2.458	6.638	6.481e-11
rs11071063	chr15:54239225	UNC13C	intron	A	TAG.18.2.18.2.20.4.	2.271	6.608	7.83e-11
rs11071063	chr15:54239225	UNC13C	intron	A	TAG.16.1.16.1.16.1.	1.996	6.554	1.098e-10
rs11118256	chr1:206492504	IKBKE	intron	A	TAG.16.1.16.1.16.1.	2.051	6.758	2.981e-11
rs11118256	chr1:206492504	IKBKE	intron	A	TAG.16.0.16.1.17.0.	1.944	6.663	5.486e-11
rs11118256	chr1:206492504	IKBKE	intron	A	TAG.14.1.16.0.18.1.	1.694	6.601	8.124e-11
rs11118256	chr1:206492504	IKBKE	intron	A	TAG.16.0.17.0.18.1.	1.896	6.597	8.349e-11
rs11252236	chr10:3980862	RP11-433J20.2	intergenic	A	TAG.18.2.18.2.18.2.	2.091	8.924	4.005e-18
rs11252236	chr10:3980862	RP11-433J20.2	intergenic	A	TAG.18.2.18.2.20.4.	1.901	8.726	1.97e-17
rs11252236	chr10:3980862	RP11-433J20.2	intergenic	A	TAG.14.0.18.2.18.2.	1.913	8.249	8.044e-16
rs11252236	chr10:3980862	RP11-433J20.2	intergenic	A	TAG.18.1.18.1.20.4.	1.627	8.161	1.577e-15
rs11252236	chr10:3980862	RP11-433J20.2	intergenic	A	TAG.18.0.18.2.18.2.	1.654	8.002	5.175e-15
rs11252236	chr10:3980862	RP11-433J20.2	intergenic	A	TAG.18.1.18.1.22.6.	1.582	7.997	5.374e-15
rs11252236	chr10:3980862	RP11-433J20.2	intergenic	A	DAG.18.1.18.3.	1.492	7.82	1.979e-14
rs11252236	chr10:3980862	RP11-433J20.2	intergenic	A	TAG.18.1.18.2.18.2.	1.469	7.801	2.265e-14
rs11252236	chr10:3980862	RP11-433J20.2	intergenic	A	TAG.18.1.18.1.18.2.	1.519	7.8	2.293e-14
rs11252236	chr10:3980862	RP11-433J20.2	intergenic	A	TAG.15.0.18.1.18.1.	1.559	7.723	4.01e-14
rs11252236	chr10:3980862	RP11-433J20.2	intergenic	A	TAG.16.0.18.2.18.2...1	1.452	7.629	7.854e-14
rs11252236	chr10:3980862	RP11-433J20.2	intergenic	A	TAG.16.1.16.1.16.1.	1.482	7.584	1.081e-13
rs11252236	chr10:3980862	RP11-433J20.2	intergenic	A	TAG.17.0.18.1.18.1.	1.412	7.399	4.004e-13
rs11252236	chr10:3980862	RP11-433J20.2	intergenic	A	TAG.14.0.16.1.18.2.	1.444	7.188	1.708e-12
rs11252236	chr10:3980862	RP11-433J20.2	intergenic	A	TAG.15.0.16.0.18.1.	1.33	7.165	2.001e-12
rs11252236	chr10:3980862	RP11-433J20.2	intergenic	A	TAG.16.0.17.0.18.1.	1.314	7.077	3.619e-12
rs11252236	chr10:3980862	RP11-433J20.2	intergenic	A	TAG.16.0.17.0.18.2.	1.366	7.014	5.537e-12
rs11252236	chr10:3980862	RP11-433J20.2	intergenic	A	TAG.14.0.17.0.18.1.	1.319	6.993	6.357e-12
rs11252236	chr10:3980862	RP11-433J20.2	intergenic	A	TAG.16.0.16.1.17.0.	1.319	6.989	6.544e-12
rs11252236	chr10:3980862	RP11-433J20.2	intergenic	A	TAG.16.0.18.1.18.2...2	1.303	6.932	9.503e-12
rs11252236	chr10:3980862	RP11-433J20.2	intergenic	A	TAG.16.1.18.1.18.2.	1.269	6.898	1.193e-11
rs11252236	chr10:3980862	RP11-433J20.2	intergenic	A	TAG.16.1.16.1.18.1...1	1.239	6.74	3.344e-11
rs11252236	chr10:3980862	RP11-433J20.2	intergenic	A	TAG.14.1.18.0.18.2.	1.15	6.717	3.87e-11
rs11252236	chr10:3980862	RP11-433J20.2	intergenic	A	TAG.16.1.17.0.18.1.	1.25	6.667	5.352e-11
rs11252236	chr10:3980862	RP11-433J20.2	intergenic	A	TAG.18.0.18.1.18.1...1	1.196	6.614	7.498e-11
rs1156282	chr20:12897778	LINC01722	intron	G	TAG.15.0.16.0.18.1.	1.183	7.267	1.002e-12
rs1156282	chr20:12897778	LINC01722	intron	G	TAG.14.0.17.0.18.1.	1.192	7.218	1.393e-12
rs1156282	chr20:12897778	LINC01722	intron	G	TAG.16.0.16.1.17.0.	1.185	7.163	2.03e-12
rs1156282	chr20:12897778	LINC01722	intron	G	TAG.15.0.18.1.18.1.	1.273	7.144	2.317e-12
rs1156282	chr20:12897778	LINC01722	intron	G	TAG.14.0.18.2.18.2.	1.466	7.117	2.773e-12
rs1156282	chr20:12897778	LINC01722	intron	G	TAG.16.0.17.0.18.1.	1.152	7.067	3.888e-12
rs1156282	chr20:12897778	LINC01722	intron	G	TAG.18.2.18.2.18.2.	1.456	6.935	9.364e-12
rs1156282	chr20:12897778	LINC01722	intron	G	TAG.16.0.17.0.18.2.	1.184	6.924	1.007e-11
rs1156282	chr20:12897778	LINC01722	intron	G	TAG.16.1.16.1.16.1.	1.188	6.88	1.344e-11
rs1156282	chr20:12897778	LINC01722	intron	G	TAG.14.0.16.1.18.2.	1.211	6.848	1.664e-11
rs1156282	chr20:12897778	LINC01722	intron	G	TAG.14.1.18.0.18.2.	1.025	6.829	1.878e-11
rs1156282	chr20:12897778	LINC01722	intron	G	TAG.16.1.17.0.18.1.	1.112	6.768	2.803e-11
rs1156282	chr20:12897778	LINC01722	intron	G	TAG.16.0.16.0.18.1...2	1.097	6.707	4.133e-11
rs1156282	chr20:12897778	LINC01722	intron	G	TAG.17.0.18.1.18.1.	1.129	6.699	4.356e-11
rs1156282	chr20:12897778	LINC01722	intron	G	TAG.14.1.16.0.18.1.	0.9769	6.693	4.535e-11
rs11653054	chr17:7101608	ASGR2	synonymous	A	TAG.15.0.16.0.18.1.	1.979	7.367	4.99e-13
rs11653054	chr17:7101608	ASGR2	synonymous	A	TAG.14.0.17.0.18.1.	1.996	7.325	6.69e-13
rs11653054	chr17:7101608	ASGR2	synonymous	A	TAG.15.0.18.1.18.1.	2.126	7.231	1.273e-12
rs11653054	chr17:7101608	ASGR2	synonymous	A	TAG.16.0.17.0.18.1.	1.915	7.118	2.742e-12
rs11653054	chr17:7101608	ASGR2	synonymous	A	TAG.16.0.16.1.17.0.	1.924	7.035	4.8e-12
rs11653054	chr17:7101608	ASGR2	synonymous	A	TAG.17.0.18.1.18.1.	1.909	6.866	1.476e-11
rs11653054	chr17:7101608	ASGR2	synonymous	A	TAG.16.1.17.0.18.1.	1.853	6.83	1.862e-11
rs11653054	chr17:7101608	ASGR2	synonymous	A	TAG.14.1.18.0.18.2.	1.688	6.806	2.185e-11
rs11653054	chr17:7101608	ASGR2	synonymous	A	TAG.14.0.18.2.18.2.	2.297	6.727	3.639e-11
rs11653054	chr17:7101608	ASGR2	synonymous	A	TAG.16.0.17.0.18.2.	1.885	6.656	5.736e-11
rs11653054	chr17:7101608	ASGR2	synonymous	A	TAG.16.1.16.1.16.1.	1.882	6.582	9.174e-11
rs11653054	chr17:7101608	ASGR2	synonymous	A	TAG.14.0.16.1.18.2.	1.923	6.564	1.027e-10
rs11978191	chr7:140493059	MKRN1	intergenic	A	TAG.14.0.18.2.18.2.	2.822	7.064	3.956e-12
rs11978191	chr7:140493059	MKRN1	intergenic	A	TAG.16.1.16.1.16.1.	2.308	6.899	1.189e-11
rs11978191	chr7:140493059	MKRN1	intergenic	A	TAG.16.0.17.0.18.1.	2.164	6.835	1.804e-11
rs11978191	chr7:140493059	MKRN1	intergenic	A	TAG.16.0.16.1.17.0.	2.194	6.822	1.968e-11
rs11978191	chr7:140493059	MKRN1	intergenic	A	TAG.18.2.18.2.18.2.	2.773	6.804	2.209e-11
rs11978191	chr7:140493059	MKRN1	intergenic	A	TAG.16.0.17.0.18.2.	2.243	6.756	3.021e-11
rs11978191	chr7:140493059	MKRN1	intergenic	A	TAG.15.0.16.0.18.1.	2.131	6.717	3.878e-11
rs11978191	chr7:140493059	MKRN1	intergenic	A	TAG.14.0.17.0.18.1.	2.149	6.675	5.07e-11
rs11978191	chr7:140493059	MKRN1	intergenic	A	TAG.17.0.18.1.18.1.	2.176	6.654	5.813e-11
rs11978191	chr7:140493059	MKRN1	intergenic	A	TAG.15.0.18.1.18.1.	2.295	6.612	7.587e-11
rs11989919	chr8:32645107	NRG1	intron	G	PC.30.2	0.9071	6.9	1.176e-11
rs12030788	chr1:66302446	PDE4B	intron	G	TAG.14.0.18.2.18.2.	3.275	7.465	2.51e-13
rs12030788	chr1:66302446	PDE4B	intron	G	TAG.16.1.16.1.16.1.	2.703	7.359	5.293e-13
rs12030788	chr1:66302446	PDE4B	intron	G	TAG.18.2.18.2.20.4.	3.025	7.289	8.551e-13
rs12030788	chr1:66302446	PDE4B	intron	G	TAG.18.2.18.2.18.2.	3.179	7.093	3.247e-12
rs12030788	chr1:66302446	PDE4B	intron	G	TAG.14.0.16.1.18.2.	2.584	6.833	1.831e-11
rs12030788	chr1:66302446	PDE4B	intron	G	TAG.16.0.16.1.17.0.	2.39	6.734	3.485e-11
rs12030788	chr1:66302446	PDE4B	intron	G	TAG.15.0.16.0.18.1.	2.332	6.664	5.436e-11
rs12030788	chr1:66302446	PDE4B	intron	G	TAG.16.0.17.0.18.1.	2.307	6.596	8.423e-11
rs12030788	chr1:66302446	PDE4B	intron	G	TAG.14.0.17.0.18.1.	2.333	6.569	9.992e-11
rs12217980	chr10:3961148	RP11-464C19.3	intergenic	G	TAG.18.2.18.2.18.2.	2.594	6.783	2.537e-11
rs12217980	chr10:3961148	RP11-464C19.3	intergenic	G	DAG.18.1.18.3.	2.065	6.709	4.095e-11
rs12317948	chr12:31731898	AMN1	upstream	A	TAG.18.2.18.2.18.2.	3.164	7.49	2.119e-13
rs12317948	chr12:31731898	AMN1	upstream	A	TAG.18.0.18.2.18.2.	2.712	7.339	6.076e-13
rs12317948	chr12:31731898	AMN1	upstream	A	TAG.14.0.18.2.18.2.	3.005	7.223	1.353e-12
rs12317948	chr12:31731898	AMN1	upstream	A	TAG.16.0.18.2.18.2...1	2.446	7.207	1.503e-12
rs12317948	chr12:31731898	AMN1	upstream	A	TAG.18.1.18.1.20.4.	2.575	7.207	1.509e-12
rs12317948	chr12:31731898	AMN1	upstream	A	TAG.18.1.18.1.18.1...1	2.349	7.202	1.556e-12
rs12317948	chr12:31731898	AMN1	upstream	A	TAG.18.1.18.2.18.2.	2.407	7.155	2.148e-12
rs12317948	chr12:31731898	AMN1	upstream	A	TAG.15.0.18.1.18.1.	2.573	7.143	2.334e-12
rs12317948	chr12:31731898	AMN1	upstream	A	TAG.18.1.18.1.18.2.	2.428	6.969	7.48e-12
rs12317948	chr12:31731898	AMN1	upstream	A	TAG.16.1.18.1.18.2.	2.27	6.954	8.235e-12
rs12317948	chr12:31731898	AMN1	upstream	A	TAG.16.0.17.0.18.2.	2.404	6.953	8.303e-12
rs12317948	chr12:31731898	AMN1	upstream	A	TAG.17.0.18.1.18.1.	2.363	6.947	8.636e-12
rs12317948	chr12:31731898	AMN1	upstream	A	TAG.16.1.16.1.16.1.	2.422	6.942	8.94e-12
rs12317948	chr12:31731898	AMN1	upstream	A	TAG.15.0.16.0.18.1.	2.274	6.882	1.325e-11
rs12317948	chr12:31731898	AMN1	upstream	A	TAG.16.0.16.1.17.0.	2.308	6.881	1.34e-11
rs12317948	chr12:31731898	AMN1	upstream	A	TAG.16.0.18.1.18.2...2	2.289	6.861	1.526e-11
rs12317948	chr12:31731898	AMN1	upstream	A	TAG.16.0.17.0.18.1.	2.264	6.856	1.572e-11
rs12317948	chr12:31731898	AMN1	upstream	A	TAG.16.1.17.0.18.1.	2.271	6.835	1.804e-11
rs12317948	chr12:31731898	AMN1	upstream	A	TAG.18.2.18.2.20.4.	2.689	6.816	2.053e-11
rs12317948	chr12:31731898	AMN1	upstream	A	TAG.16.0.16.0.18.1...2	2.252	6.812	2.104e-11
rs12317948	chr12:31731898	AMN1	upstream	A	TAG.14.0.17.0.18.1.	2.284	6.811	2.112e-11
rs12317948	chr12:31731898	AMN1	upstream	A	TAG.16.1.16.1.18.1...1	2.207	6.763	2.888e-11
rs12317948	chr12:31731898	AMN1	upstream	A	TAG.16.0.18.1.18.1...2	2.136	6.761	2.932e-11
rs12317948	chr12:31731898	AMN1	upstream	A	TAG.14.1.18.0.18.2.	2.049	6.74	3.34e-11
rs12317948	chr12:31731898	AMN1	upstream	A	TAG.14.0.16.1.18.2.	2.392	6.676	5.058e-11
rs12317948	chr12:31731898	AMN1	upstream	A	TAG.18.0.18.1.18.1...1	2.13	6.635	6.577e-11
rs12317948	chr12:31731898	AMN1	upstream	A	TAG.16.0.16.0.18.2.	2.103	6.595	8.481e-11
rs13106855	chr4:47411505	GABRB1	intron	A	Glc.GalCer.d16.1.16.0.	0.3749	6.859	1.543e-11
rs13216190	chr6:36737907	RAB44	downstream	A	TAG.17.0.18.1.18.1.	2.07	6.995	6.27e-12
rs13216190	chr6:36737907	RAB44	downstream	A	TAG.18.0.18.2.18.2.	2.245	6.955	8.203e-12
rs13216190	chr6:36737907	RAB44	downstream	A	TAG.18.2.18.2.18.2.	2.568	6.949	8.508e-12
rs13216190	chr6:36737907	RAB44	downstream	A	TAG.18.1.18.2.18.2.	2.03	6.916	1.058e-11
rs13216190	chr6:36737907	RAB44	downstream	A	TAG.14.0.18.2.18.2.	2.502	6.887	1.288e-11
rs13216190	chr6:36737907	RAB44	downstream	A	TAG.18.1.18.1.18.2.	2.071	6.817	2.032e-11
rs13216190	chr6:36737907	RAB44	downstream	A	TAG.14.1.18.0.18.2.	1.794	6.786	2.477e-11
rs13216190	chr6:36737907	RAB44	downstream	A	DAG.18.1.18.3.	1.99	6.681	4.907e-11
rs13216190	chr6:36737907	RAB44	downstream	A	TAG.16.1.18.1.18.2.	1.886	6.619	7.247e-11
rs13216190	chr6:36737907	RAB44	downstream	A	TAG.16.0.17.0.18.2.	1.983	6.567	1.007e-10
rs13353012	chr1:55190415	USP24	intron	G	PE.42.7	1.531	7.245	1.163e-12
rs13353012	chr1:55190415	USP24	intron	G	PE.38.2	1.524	6.808	2.158e-11
rs1535	chr11:61830500	FADS2	intron	G	PC.38.4c..1	-0.6682	-14.88	1.207e-43
rs1535	chr11:61830500	FADS2	intron	G	LPC.20.4_sn1	-0.5889	-13.15	1.989e-35
rs1535	chr11:61830500	FADS2	intron	G	PC.36.4b..2	-0.5825	-12.57	8.9e-33
rs1535	chr11:61830500	FADS2	intron	G	LPC.20.4_sn2	-0.5405	-11.39	1.186e-27
rs1535	chr11:61830500	FADS2	intron	G	PC.39.4	-0.5156	-10.41	1.175e-23
rs1535	chr11:61830500	FADS2	intron	G	PC.35.4	-0.5144	-9.933	8.002e-22
rs1535	chr11:61830500	FADS2	intron	G	DAG.18.1.20.3.	-0.4931	-9.472	4.264e-20
rs1535	chr11:61830500	FADS2	intron	G	PC.38.5a..1	-0.4617	-9.442	5.513e-20
rs1535	chr11:61830500	FADS2	intron	G	PI.38.2	0.4824	8.792	1.161e-17
rs1535	chr11:61830500	FADS2	intron	G	PC.37.4	-0.4639	-8.744	1.708e-17
rs1535	chr11:61830500	FADS2	intron	G	PC.36.4a	0.4606	8.714	2.166e-17
rs1535	chr11:61830500	FADS2	intron	G	PC.35.3a	0.4046	7.681	5.417e-14
rs1535	chr11:61830500	FADS2	intron	G	PC.O.38.4a	0.4192	7.622	8.291e-14
rs1535	chr11:61830500	FADS2	intron	G	PC.P.38.4b	-0.4007	-7.604	9.43e-14
rs1535	chr11:61830500	FADS2	intron	G	PC.P.38.5	-0.3753	-7.28	9.115e-13
rs1535	chr11:61830500	FADS2	intron	G	LPC.22.5_sn2	-0.34	-6.902	1.163e-11
rs1535	chr11:61830500	FADS2	intron	G	LPC.22.5_sn1	-0.3264	-6.813	2.088e-11
rs1535	chr11:61830500	FADS2	intron	G	PC.P.40.2	0.3355	6.788	2.449e-11
rs1535	chr11:61830500	FADS2	intron	G	PC.O.40.3	0.3285	6.708	4.106e-11
rs1535	chr11:61830500	FADS2	intron	G	LPC.20.5_sn1	-0.3552	-6.698	4.386e-11
rs1535	chr11:61830500	FADS2	intron	G	PC.40.5a	-0.3312	-6.649	5.998e-11
rs1535	chr11:61830500	FADS2	intron	G	PC.38.5b..1	-0.3725	-6.639	6.373e-11
rs1535	chr11:61830500	FADS2	intron	G	PC.P.40.4	-0.337	-6.618	7.321e-11
rs155594	chr2:157413630	CYTIP	downstream	A	TAG.18.2.18.2.18.2.	2.12	6.676	5.045e-11
rs155594	chr2:157413630	CYTIP	downstream	A	TAG.18.0.18.2.18.2.	1.849	6.665	5.416e-11
rs157237	chr5:90093880	CTD-2151A2.3	intergenic	G	TAG.14.0.18.2.18.2.	2.168	9.069	1.232e-18
rs157237	chr5:90093880	CTD-2151A2.3	intergenic	G	TAG.18.2.18.2.20.4.	1.995	8.809	1.011e-17
rs157237	chr5:90093880	CTD-2151A2.3	intergenic	G	TAG.18.2.18.2.18.2.	2.148	8.804	1.057e-17
rs157237	chr5:90093880	CTD-2151A2.3	intergenic	G	TAG.16.1.16.1.16.1.	1.663	8.242	8.486e-16
rs157237	chr5:90093880	CTD-2151A2.3	intergenic	G	TAG.15.0.18.1.18.1.	1.72	8.24	8.654e-16
rs157237	chr5:90093880	CTD-2151A2.3	intergenic	G	TAG.14.0.16.1.18.2.	1.676	8.097	2.541e-15
rs157237	chr5:90093880	CTD-2151A2.3	intergenic	G	TAG.16.0.17.0.18.1.	1.537	8.036	4.025e-15
rs157237	chr5:90093880	CTD-2151A2.3	intergenic	G	TAG.16.0.17.0.18.2.	1.594	7.944	7.941e-15
rs157237	chr5:90093880	CTD-2151A2.3	intergenic	G	TAG.17.0.18.1.18.1.	1.567	7.939	8.237e-15
rs157237	chr5:90093880	CTD-2151A2.3	intergenic	G	TAG.14.0.17.0.18.1.	1.542	7.933	8.651e-15
rs157237	chr5:90093880	CTD-2151A2.3	intergenic	G	TAG.15.0.16.0.18.1.	1.519	7.928	8.927e-15
rs157237	chr5:90093880	CTD-2151A2.3	intergenic	G	TAG.18.0.18.2.18.2.	1.703	7.91	1.019e-14
rs157237	chr5:90093880	CTD-2151A2.3	intergenic	G	TAG.16.0.16.1.17.0.	1.531	7.868	1.393e-14
rs157237	chr5:90093880	CTD-2151A2.3	intergenic	G	TAG.18.1.18.1.20.4.	1.636	7.865	1.427e-14
rs157237	chr5:90093880	CTD-2151A2.3	intergenic	G	TAG.14.1.18.0.18.2.	1.351	7.655	6.522e-14
rs157237	chr5:90093880	CTD-2151A2.3	intergenic	G	TAG.16.1.17.0.18.1.	1.439	7.438	3.048e-13
rs157237	chr5:90093880	CTD-2151A2.3	intergenic	G	TAG.18.0.18.0.18.1.	1.277	7.263	1.021e-12
rs157237	chr5:90093880	CTD-2151A2.3	intergenic	G	TAG.16.0.18.2.18.2...1	1.432	7.203	1.547e-12
rs157237	chr5:90093880	CTD-2151A2.3	intergenic	G	TAG.16.1.16.1.18.1...1	1.362	7.149	2.225e-12
rs157237	chr5:90093880	CTD-2151A2.3	intergenic	G	TAG.18.0.18.1.18.1...1	1.326	7.076	3.654e-12
rs157237	chr5:90093880	CTD-2151A2.3	intergenic	G	TAG.16.0.16.0.18.1...2	1.365	7.062	4.016e-12
rs157237	chr5:90093880	CTD-2151A2.3	intergenic	G	TAG.14.1.16.0.18.1.	1.215	7.046	4.46e-12
rs157237	chr5:90093880	CTD-2151A2.3	intergenic	G	TAG.18.1.18.1.18.2.	1.385	6.77	2.755e-11
rs157237	chr5:90093880	CTD-2151A2.3	intergenic	G	TAG.14.1.16.1.18.0.	1.224	6.766	2.821e-11
rs157237	chr5:90093880	CTD-2151A2.3	intergenic	G	TAG.14.1.18.1.18.1.	1.253	6.761	2.916e-11
rs157237	chr5:90093880	CTD-2151A2.3	intergenic	G	TAG.14.0.16.0.18.2.	1.221	6.704	4.215e-11
rs157237	chr5:90093880	CTD-2151A2.3	intergenic	G	TAG.14.0.18.0.18.1.	1.096	6.686	4.747e-11
rs157237	chr5:90093880	CTD-2151A2.3	intergenic	G	TAG.16.1.18.1.18.2.	1.281	6.68	4.905e-11
rs157237	chr5:90093880	CTD-2151A2.3	intergenic	G	TAG.18.1.18.2.18.2.	1.322	6.673	5.145e-11
rs157237	chr5:90093880	CTD-2151A2.3	intergenic	G	TAG.18.1.18.1.22.6.	1.388	6.658	5.648e-11
rs157237	chr5:90093880	CTD-2151A2.3	intergenic	G	TAG.16.0.18.0.18.1...1	1.195	6.656	5.716e-11
rs157237	chr5:90093880	CTD-2151A2.3	intergenic	G	TAG.16.0.18.1.18.2...2	1.297	6.617	7.347e-11
rs16876602	chr6:47836700	OPN5	downstream	G	TAG.18.2.18.2.18.2.	1.341	6.955	8.201e-12
rs16876602	chr6:47836700	OPN5	downstream	G	TAG.14.0.18.2.18.2.	1.285	6.774	2.678e-11
rs16876602	chr6:47836700	OPN5	downstream	G	TAG.18.2.18.2.20.4.	1.182	6.586	8.972e-11
rs17141325	chr6:920274	RP11-157J24.2	intergenic	A	PI.34.0	0.9937	6.922	1.035e-11
rs17170751	chr5:136961542	PRELID2	intergenic	C	TAG.16.1.16.1.16.1.	2.846	7.917	9.689e-15
rs17170751	chr5:136961542	PRELID2	intergenic	C	TAG.14.0.18.2.18.2.	3.347	7.774	2.77e-14
rs17170751	chr5:136961542	PRELID2	intergenic	C	TAG.18.2.18.2.18.2.	3.401	7.761	3.042e-14
rs17170751	chr5:136961542	PRELID2	intergenic	C	TAG.15.0.16.0.18.1.	2.574	7.535	1.537e-13
rs17170751	chr5:136961542	PRELID2	intergenic	C	TAG.16.0.16.1.17.0.	2.589	7.462	2.567e-13
rs17170751	chr5:136961542	PRELID2	intergenic	C	TAG.14.0.16.1.18.2.	2.751	7.434	3.118e-13
rs17170751	chr5:136961542	PRELID2	intergenic	C	TAG.14.0.17.0.18.1.	2.54	7.316	7.123e-13
rs17170751	chr5:136961542	PRELID2	intergenic	C	TAG.16.0.17.0.18.1.	2.473	7.224	1.337e-12
rs17170751	chr5:136961542	PRELID2	intergenic	C	TAG.16.0.17.0.18.2.	2.56	7.127	2.587e-12
rs17170751	chr5:136961542	PRELID2	intergenic	C	TAG.18.1.18.1.22.6.	2.607	7.071	3.787e-12
rs17170751	chr5:136961542	PRELID2	intergenic	C	TAG.18.2.18.2.20.4.	2.884	7.042	4.571e-12
rs17170751	chr5:136961542	PRELID2	intergenic	C	TAG.15.0.18.1.18.1.	2.633	7.017	5.437e-12
rs17170751	chr5:136961542	PRELID2	intergenic	C	TAG.16.0.16.0.18.1...2	2.407	7.009	5.707e-12
rs17170751	chr5:136961542	PRELID2	intergenic	C	TAG.18.0.18.2.18.2.	2.677	6.937	9.198e-12
rs17170751	chr5:136961542	PRELID2	intergenic	C	TAG.18.0.18.0.18.1.	2.172	6.934	9.429e-12
rs17170751	chr5:136961542	PRELID2	intergenic	C	TAG.16.1.16.1.18.1...1	2.339	6.899	1.186e-11
rs17170751	chr5:136961542	PRELID2	intergenic	C	TAG.18.0.18.1.18.1...1	2.296	6.89	1.256e-11
rs17170751	chr5:136961542	PRELID2	intergenic	C	TAG.14.1.18.0.18.2.	2.175	6.888	1.278e-11
rs17170751	chr5:136961542	PRELID2	intergenic	C	TAG.14.1.16.0.18.1.	2.063	6.717	3.879e-11
rs17170751	chr5:136961542	PRELID2	intergenic	C	TAG.17.0.18.1.18.1.	2.381	6.712	4.003e-11
rs17437994	chr14:30774693	RP11-159L20.2	intron	A	TAG.14.0.16.1.18.2.	1.135	6.901	1.166e-11
rs17437994	chr14:30774693	RP11-159L20.2	intron	A	TAG.14.0.18.2.18.2.	1.32	6.879	1.356e-11
rs17437994	chr14:30774693	RP11-159L20.2	intron	A	TAG.16.1.16.1.16.1.	1.091	6.789	2.438e-11
rs17437994	chr14:30774693	RP11-159L20.2	intron	A	TAG.18.2.18.2.18.2.	1.285	6.56	1.058e-10
rs174449	chr11:61872907	FADS3	downstream	G	PC.38.4c..1	-0.4124	-8.293	5.782e-16
rs174449	chr11:61872907	FADS3	downstream	G	LPC.20.4_sn1	-0.383	-7.906	1.051e-14
rs174449	chr11:61872907	FADS3	downstream	G	PC.36.4b..2	-0.3692	-7.387	4.343e-13
rs174449	chr11:61872907	FADS3	downstream	G	PC.35.4	-0.3872	-7.174	1.876e-12
rs174449	chr11:61872907	FADS3	downstream	G	LPC.20.4_sn2	-0.337	-6.65	5.945e-11
rs174450	chr11:61874070	FADS3	intron	C	PC.38.4c..1	-0.3966	-8.176	1.405e-15
rs174450	chr11:61874070	FADS3	intron	C	LPC.20.4_sn1	-0.3515	-7.411	3.678e-13
rs174450	chr11:61874070	FADS3	intron	C	PC.39.4	-0.3357	-6.598	8.27e-11
rs174478	chr11:61911104	RAB3IL1	intron	C	PC.38.4c..1	0.3595	6.983	6.794e-12
rs174534	chr11:61781986	MYRF	intron	G	PC.38.4c..1	-0.5638	-11.55	2.365e-28
rs174534	chr11:61781986	MYRF	intron	G	PC.36.4b..2	-0.4969	-10.02	3.766e-22
rs174534	chr11:61781986	MYRF	intron	G	LPC.20.4_sn1	-0.4835	-10	4.368e-22
rs174534	chr11:61781986	MYRF	intron	G	LPC.20.4_sn2	-0.4401	-8.669	3.092e-17
rs174534	chr11:61781986	MYRF	intron	G	DAG.18.1.20.3.	-0.4507	-8.265	7.179e-16
rs174534	chr11:61781986	MYRF	intron	G	PC.39.4	-0.426	-8.088	2.722e-15
rs174534	chr11:61781986	MYRF	intron	G	PC.38.5a..1	-0.4077	-7.928	8.971e-15
rs174534	chr11:61781986	MYRF	intron	G	PC.35.4	-0.4225	-7.695	4.892e-14
rs174534	chr11:61781986	MYRF	intron	G	PC.36.4a	0.4199	7.588	1.052e-13
rs174534	chr11:61781986	MYRF	intron	G	PC.37.4	-0.3943	-7.062	4.004e-12
rs174534	chr11:61781986	MYRF	intron	G	PI.38.2	0.4064	7.042	4.591e-12
rs174534	chr11:61781986	MYRF	intron	G	PC.O.38.4a	0.3984	6.962	7.84e-12
rs174534	chr11:61781986	MYRF	intron	G	PC.35.3a	0.3608	6.629	6.835e-11
rs174537	chr11:61785208	MYRF	intron	A	PC.38.4c..1	-0.6661	-14.88	1.184e-43
rs174537	chr11:61785208	MYRF	intron	A	LPC.20.4_sn1	-0.5876	-13.17	1.669e-35
rs174537	chr11:61785208	MYRF	intron	A	PC.36.4b..2	-0.5789	-12.52	1.443e-32
rs174537	chr11:61785208	MYRF	intron	A	LPC.20.4_sn2	-0.5376	-11.36	1.597e-27
rs174537	chr11:61785208	MYRF	intron	A	PC.39.4	-0.5159	-10.45	7.756e-24
rs174537	chr11:61785208	MYRF	intron	A	PC.35.4	-0.5129	-9.935	7.864e-22
rs174537	chr11:61785208	MYRF	intron	A	PC.38.5a..1	-0.459	-9.413	7.013e-20
rs174537	chr11:61785208	MYRF	intron	A	DAG.18.1.20.3.	-0.4863	-9.357	1.123e-19
rs174537	chr11:61785208	MYRF	intron	A	PC.36.4a	0.4666	8.871	6.14e-18
rs174537	chr11:61785208	MYRF	intron	A	PI.38.2	0.4803	8.779	1.289e-17
rs174537	chr11:61785208	MYRF	intron	A	PC.37.4	-0.4547	-8.582	6.132e-17
rs174537	chr11:61785208	MYRF	intron	A	PC.P.38.4b	-0.4133	-7.892	1.166e-14
rs174537	chr11:61785208	MYRF	intron	A	PC.35.3a	0.4121	7.863	1.444e-14
rs174537	chr11:61785208	MYRF	intron	A	PC.P.38.5	-0.388	-7.573	1.171e-13
rs174537	chr11:61785208	MYRF	intron	A	PC.O.38.4a	0.4133	7.531	1.584e-13
rs174537	chr11:61785208	MYRF	intron	A	LPC.22.5_sn2	-0.3366	-6.852	1.613e-11
rs174537	chr11:61785208	MYRF	intron	A	PC.P.40.4	-0.3441	-6.79	2.411e-11
rs174537	chr11:61785208	MYRF	intron	A	LPC.22.5_sn1	-0.3234	-6.769	2.779e-11
rs174537	chr11:61785208	MYRF	intron	A	PC.O.40.3	0.329	6.742	3.299e-11
rs174537	chr11:61785208	MYRF	intron	A	PC.P.40.2	0.3304	6.701	4.285e-11
rs174537	chr11:61785208	MYRF	intron	A	PC.P.36.3	-0.3385	-6.701	4.308e-11
rs174546	chr11:61802358	FADS1	3_prime_UTR	A	PC.38.4c..1	-0.6738	-15.17	4.505e-45
rs174546	chr11:61802358	FADS1	3_prime_UTR	A	LPC.20.4_sn1	-0.5933	-13.38	1.777e-36
rs174546	chr11:61802358	FADS1	3_prime_UTR	A	PC.36.4b..2	-0.5819	-12.65	3.909e-33
rs174546	chr11:61802358	FADS1	3_prime_UTR	A	LPC.20.4_sn2	-0.5456	-11.6	1.498e-28
rs174546	chr11:61802358	FADS1	3_prime_UTR	A	PC.39.4	-0.523	-10.66	1.18e-24
rs174546	chr11:61802358	FADS1	3_prime_UTR	A	PC.35.4	-0.5162	-10.04	3.031e-22
rs174546	chr11:61802358	FADS1	3_prime_UTR	A	PC.38.5a..1	-0.4698	-9.697	6.209e-21
rs174546	chr11:61802358	FADS1	3_prime_UTR	A	DAG.18.1.20.3.	-0.4883	-9.433	5.942e-20
rs174546	chr11:61802358	FADS1	3_prime_UTR	A	PI.38.2	0.4809	8.821	9.17e-18
rs174546	chr11:61802358	FADS1	3_prime_UTR	A	PC.36.4a	0.4621	8.806	1.037e-17
rs174546	chr11:61802358	FADS1	3_prime_UTR	A	PC.37.4	-0.4605	-8.732	1.865e-17
rs174546	chr11:61802358	FADS1	3_prime_UTR	A	PC.P.38.4b	-0.4131	-7.913	9.988e-15
rs174546	chr11:61802358	FADS1	3_prime_UTR	A	PC.35.3a	0.4038	7.717	4.172e-14
rs174546	chr11:61802358	FADS1	3_prime_UTR	A	PC.P.38.5	-0.3922	-7.687	5.183e-14
rs174546	chr11:61802358	FADS1	3_prime_UTR	A	PC.O.38.4a	0.4075	7.442	2.958e-13
rs174546	chr11:61802358	FADS1	3_prime_UTR	A	LPC.22.5_sn2	-0.3465	-7.09	3.317e-12
rs174546	chr11:61802358	FADS1	3_prime_UTR	A	LPC.22.5_sn1	-0.3303	-6.944	8.794e-12
rs174546	chr11:61802358	FADS1	3_prime_UTR	A	PC.P.40.4	-0.3487	-6.908	1.116e-11
rs174546	chr11:61802358	FADS1	3_prime_UTR	A	PC.P.36.3	-0.3427	-6.811	2.116e-11
rs174546	chr11:61802358	FADS1	3_prime_UTR	A	PC.O.40.3	0.3302	6.79	2.412e-11
rs174546	chr11:61802358	FADS1	3_prime_UTR	A	PC.40.5a	-0.3356	-6.789	2.441e-11
rs174546	chr11:61802358	FADS1	3_prime_UTR	A	PC.P.40.2	0.3318	6.754	3.061e-11
rs174546	chr11:61802358	FADS1	3_prime_UTR	A	LPC.20.5_sn1	-0.3547	-6.732	3.528e-11
rs174546	chr11:61802358	FADS1	3_prime_UTR	A	PC.38.5b..1	-0.3738	-6.708	4.103e-11
rs174546	chr11:61802358	FADS1	3_prime_UTR	A	LPC.20.5_sn2	-0.353	-6.559	1.065e-10
rs174556	chr11:61813163	FADS1	intron	A	PC.38.4c..1	-0.665	-14.59	3.076e-42
rs174556	chr11:61813163	FADS1	intron	A	LPC.20.4_sn1	-0.5818	-12.8	8.336e-34
rs174556	chr11:61813163	FADS1	intron	A	PC.36.4b..2	-0.5604	-11.85	1.329e-29
rs174556	chr11:61813163	FADS1	intron	A	PC.39.4	-0.5495	-11.08	2.276e-26
rs174556	chr11:61813163	FADS1	intron	A	LPC.20.4_sn2	-0.5278	-10.94	8.234e-26
rs174556	chr11:61813163	FADS1	intron	A	PC.35.4	-0.5051	-9.619	1.22e-20
rs174556	chr11:61813163	FADS1	intron	A	PC.36.4a	0.502	9.487	3.744e-20
rs174556	chr11:61813163	FADS1	intron	A	PC.38.5a..1	-0.4513	-9.1	9.556e-19
rs174556	chr11:61813163	FADS1	intron	A	DAG.18.1.20.3.	-0.4664	-8.8	1.091e-17
rs174556	chr11:61813163	FADS1	intron	A	PC.37.4	-0.4613	-8.594	5.571e-17
rs174556	chr11:61813163	FADS1	intron	A	PC.O.38.4a	0.4535	8.214	1.055e-15
rs174556	chr11:61813163	FADS1	intron	A	PI.38.2	0.4573	8.195	1.213e-15
rs174556	chr11:61813163	FADS1	intron	A	PC.P.38.5	-0.3971	-7.655	6.526e-14
rs174556	chr11:61813163	FADS1	intron	A	PC.P.38.4b	-0.4041	-7.59	1.037e-13
rs174556	chr11:61813163	FADS1	intron	A	PC.35.3a	0.3954	7.41	3.69e-13
rs174556	chr11:61813163	FADS1	intron	A	PC.P.40.4	-0.3615	-7.057	4.134e-12
rs174556	chr11:61813163	FADS1	intron	A	PC.O.40.3	0.3348	6.772	2.717e-11
rs174556	chr11:61813163	FADS1	intron	A	PC.38.5b..1	-0.3794	-6.698	4.381e-11
rs174556	chr11:61813163	FADS1	intron	A	PC.P.36.3	-0.3424	-6.689	4.638e-11
rs174556	chr11:61813163	FADS1	intron	A	PC.P.40.2	0.3329	6.66	5.599e-11
rs174556	chr11:61813163	FADS1	intron	A	LPC.22.5_sn2	-0.3302	-6.619	7.275e-11
rs174556	chr11:61813163	FADS1	intron	A	LPC.22.5_sn1	-0.3195	-6.588	8.846e-11
rs174556	chr11:61813163	FADS1	intron	A	LPC.20.5_sn1	-0.3519	-6.562	1.04e-10
rs174570	chr11:61829740	FADS2	intron	A	PC.38.4c..1	-0.5628	-9.879	1.288e-21
rs174570	chr11:61829740	FADS2	intron	A	LPC.20.4_sn1	-0.5106	-9.157	5.934e-19
rs174570	chr11:61829740	FADS2	intron	A	PC.36.4b..2	-0.487	-8.442	1.834e-16
rs174570	chr11:61829740	FADS2	intron	A	LPC.20.4_sn2	-0.4743	-8.138	1.875e-15
rs174570	chr11:61829740	FADS2	intron	A	PI.38.2	0.4994	7.618	8.494e-14
rs174570	chr11:61829740	FADS2	intron	A	PC.35.3a	0.4162	6.631	6.711e-11
rs174570	chr11:61829740	FADS2	intron	A	DAG.18.1.20.3.	-0.4159	-6.568	1.006e-10
rs174576	chr11:61836038	FADS2	intron	A	PC.38.4c..1	-0.6677	-14.97	4.17e-44
rs174576	chr11:61836038	FADS2	intron	A	LPC.20.4_sn1	-0.5851	-13.14	2.39e-35
rs174576	chr11:61836038	FADS2	intron	A	PC.36.4b..2	-0.576	-12.48	2.2e-32
rs174576	chr11:61836038	FADS2	intron	A	LPC.20.4_sn2	-0.5369	-11.37	1.41e-27
rs174576	chr11:61836038	FADS2	intron	A	PC.39.4	-0.5174	-10.51	4.341e-24
rs174576	chr11:61836038	FADS2	intron	A	PC.35.4	-0.5122	-9.945	7.177e-22
rs174576	chr11:61836038	FADS2	intron	A	DAG.18.1.20.3.	-0.4911	-9.486	3.777e-20
rs174576	chr11:61836038	FADS2	intron	A	PC.38.5a..1	-0.4567	-9.383	9.039e-20
rs174576	chr11:61836038	FADS2	intron	A	PC.36.4a	0.4633	8.822	9.124e-18
rs174576	chr11:61836038	FADS2	intron	A	PC.37.4	-0.4644	-8.808	1.018e-17
rs174576	chr11:61836038	FADS2	intron	A	PI.38.2	0.4789	8.774	1.338e-17
rs174576	chr11:61836038	FADS2	intron	A	PC.P.38.4b	-0.4047	-7.733	3.728e-14
rs174576	chr11:61836038	FADS2	intron	A	PC.O.38.4a	0.4171	7.625	8.101e-14
rs174576	chr11:61836038	FADS2	intron	A	PC.35.3a	0.3971	7.572	1.183e-13
rs174576	chr11:61836038	FADS2	intron	A	PC.P.38.5	-0.3742	-7.301	7.885e-13
rs174576	chr11:61836038	FADS2	intron	A	LPC.22.5_sn2	-0.3358	-6.852	1.616e-11
rs174576	chr11:61836038	FADS2	intron	A	LPC.22.5_sn1	-0.3208	-6.727	3.64e-11
rs174576	chr11:61836038	FADS2	intron	A	PC.P.40.2	0.3305	6.718	3.849e-11
rs174576	chr11:61836038	FADS2	intron	A	PC.O.40.3	0.327	6.714	3.941e-11
rs174576	chr11:61836038	FADS2	intron	A	PC.P.40.4	-0.3383	-6.684	4.788e-11
rs174576	chr11:61836038	FADS2	intron	A	PC.40.5a	-0.3277	-6.612	7.592e-11
rs174576	chr11:61836038	FADS2	intron	A	PC.38.5b..1	-0.367	-6.573	9.724e-11
rs174576	chr11:61836038	FADS2	intron	A	LPC.20.5_sn1	-0.3467	-6.566	1.016e-10
rs174611	chr11:61860409	FADS2	intron	G	PC.36.4b..2	-0.3978	-7.002	5.992e-12
rs174611	chr11:61860409	FADS2	intron	G	PC.38.4c..1	-0.3859	-6.746	3.21e-11
rs17652819	chr5:97743514	RP11-72K17.1	downstream	A	TAG.14.0.18.2.18.2.	3.077	7.291	8.684e-13
rs17652819	chr5:97743514	RP11-72K17.1	downstream	A	TAG.16.1.16.1.16.1.	2.554	7.245	1.187e-12
rs17652819	chr5:97743514	RP11-72K17.1	downstream	A	TAG.18.2.18.2.18.2.	3.085	7.165	2.051e-12
rs17652819	chr5:97743514	RP11-72K17.1	downstream	A	TAG.16.0.17.0.18.2.	2.445	6.984	6.908e-12
rs17652819	chr5:97743514	RP11-72K17.1	downstream	A	TAG.14.0.16.1.18.2.	2.501	6.913	1.103e-11
rs17652819	chr5:97743514	RP11-72K17.1	downstream	A	TAG.16.0.16.1.17.0.	2.338	6.902	1.187e-11
rs17652819	chr5:97743514	RP11-72K17.1	downstream	A	TAG.18.2.18.2.20.4.	2.756	6.889	1.295e-11
rs17652819	chr5:97743514	RP11-72K17.1	downstream	A	TAG.16.0.16.0.18.1...2	2.289	6.854	1.632e-11
rs17652819	chr5:97743514	RP11-72K17.1	downstream	A	TAG.15.0.16.0.18.1.	2.279	6.826	1.962e-11
rs17652819	chr5:97743514	RP11-72K17.1	downstream	A	TAG.14.0.17.0.18.1.	2.282	6.733	3.573e-11
rs17652819	chr5:97743514	RP11-72K17.1	downstream	A	TAG.16.0.17.0.18.1.	2.25	6.728	3.687e-11
rs17652819	chr5:97743514	RP11-72K17.1	downstream	A	TAG.15.0.18.1.18.1.	2.454	6.687	4.794e-11
rs17652819	chr5:97743514	RP11-72K17.1	downstream	A	TAG.18.0.18.2.18.2.	2.505	6.636	6.645e-11
rs17652819	chr5:97743514	RP11-72K17.1	downstream	A	TAG.14.1.18.0.18.2.	2.043	6.619	7.419e-11
rs1887283	chr1:184007775	COLGALT2	intron	A	PI.32.0	0.9478	6.582	9.196e-11
rs1926868	chr1:183986440	COLGALT2	intron	A	PI.32.0	0.9478	6.582	9.196e-11
rs2065079	chr14:50784059	NIN	intron	C	TAG.18.2.18.2.18.2.	3.179	7.472	2.424e-13
rs2065079	chr14:50784059	NIN	intron	C	TAG.14.0.18.2.18.2.	3.082	7.366	5.089e-13
rs2065079	chr14:50784059	NIN	intron	C	TAG.16.1.16.1.16.1.	2.506	7.155	2.172e-12
rs2065079	chr14:50784059	NIN	intron	C	TAG.14.0.16.1.18.2.	2.518	7.01	5.745e-12
rs2065079	chr14:50784059	NIN	intron	C	TAG.18.0.18.2.18.2.	2.491	6.667	5.394e-11
rs2065079	chr14:50784059	NIN	intron	C	TAG.16.0.17.0.18.2.	2.32	6.645	6.219e-11
rs2065079	chr14:50784059	NIN	intron	C	TAG.16.0.16.1.17.0.	2.244	6.634	6.661e-11
rs2065079	chr14:50784059	NIN	intron	C	TAG.18.2.18.2.20.4.	2.625	6.6	8.258e-11
rs2065079	chr14:50784059	NIN	intron	C	TAG.16.1.16.1.18.1...1	2.159	6.564	1.039e-10
rs2072114	chr11:61837743	FADS2	intron	G	PC.38.4c..1	-0.6262	-12.19	4.066e-31
rs2072114	chr11:61837743	FADS2	intron	G	LPC.20.4_sn1	-0.5771	-11.47	5.532e-28
rs2072114	chr11:61837743	FADS2	intron	G	LPC.20.4_sn2	-0.538	-10.17	1.02e-22
rs2072114	chr11:61837743	FADS2	intron	G	PC.36.4b..2	-0.5063	-9.561	1.998e-20
rs2072114	chr11:61837743	FADS2	intron	G	PC.39.4	-0.4927	-8.898	4.933e-18
rs2072114	chr11:61837743	FADS2	intron	G	PI.38.2	0.5177	8.58	6.254e-17
rs2072114	chr11:61837743	FADS2	intron	G	PC.37.4	-0.4479	-7.602	9.538e-14
rs2072114	chr11:61837743	FADS2	intron	G	PC.35.4	-0.4256	-7.271	9.712e-13
rs2072114	chr11:61837743	FADS2	intron	G	PC.35.3a	0.4148	7.14	2.363e-12
rs2072114	chr11:61837743	FADS2	intron	G	PC.38.5a..1	-0.3854	-6.997	6.212e-12
rs2072114	chr11:61837743	FADS2	intron	G	PC.P.38.4b	-0.4042	-6.948	8.6e-12
rs2072114	chr11:61837743	FADS2	intron	G	PC.36.4a	0.4085	6.913	1.079e-11
rs2072114	chr11:61837743	FADS2	intron	G	PC.P.38.5	-0.3856	-6.787	2.471e-11
rs2072114	chr11:61837743	FADS2	intron	G	DAG.18.1.20.3.	-0.3864	-6.559	1.059e-10
rs267992	chr2:157415000	CYTIP	3_prime_UTR	G	TAG.18.2.18.2.18.2.	2.12	6.676	5.045e-11
rs267992	chr2:157415000	CYTIP	3_prime_UTR	G	TAG.18.0.18.2.18.2.	1.849	6.665	5.416e-11
rs2851682	chr11:61848540	FADS2	intron	G	PC.38.4c..1	-0.6137	-10.12	1.561e-22
rs2851682	chr11:61848540	FADS2	intron	G	LPC.20.4_sn1	-0.5459	-9.17	5.355e-19
rs2851682	chr11:61848540	FADS2	intron	G	PC.36.4b..2	-0.5007	-8.097	2.559e-15
rs2851682	chr11:61848540	FADS2	intron	G	LPC.20.4_sn2	-0.5007	-8.036	4.016e-15
rs2851682	chr11:61848540	FADS2	intron	G	PC.39.4	-0.4671	-7.221	1.363e-12
rs2851682	chr11:61848540	FADS2	intron	G	PI.38.2	0.4912	6.972	7.312e-12
rs2851682	chr11:61848540	FADS2	intron	G	PC.37.4	-0.4647	-6.821	1.974e-11
rs3905248	chr9:15297030	TTC39B	intron	A	TAG.18.2.18.2.18.2.	1.511	7.398	4.03e-13
rs3905248	chr9:15297030	TTC39B	intron	A	TAG.18.2.18.2.20.4.	1.373	7.231	1.273e-12
rs3905248	chr9:15297030	TTC39B	intron	A	TAG.14.0.18.2.18.2.	1.409	6.991	6.45e-12
rs3905248	chr9:15297030	TTC39B	intron	A	TAG.18.0.18.2.18.2.	1.203	6.699	4.365e-11
rs4259499	chr9:15301238	TTC39B	intron	A	TAG.18.2.18.2.18.2.	1.511	7.398	4.03e-13
rs4259499	chr9:15301238	TTC39B	intron	A	TAG.18.2.18.2.20.4.	1.373	7.231	1.273e-12
rs4259499	chr9:15301238	TTC39B	intron	A	TAG.14.0.18.2.18.2.	1.409	6.991	6.45e-12
rs4259499	chr9:15301238	TTC39B	intron	A	TAG.18.0.18.2.18.2.	1.203	6.699	4.365e-11
rs4508668	chr20:12974953	BANF2	intergenic	A	PC.39.2	0.4142	7.559	1.297e-13
rs4508668	chr20:12974953	BANF2	intergenic	A	PC.O.40.2	0.4073	7.49	2.113e-13
rs4793823	chr17:56662843	NOG	intergenic	A	TAG.16.1.16.1.16.1.	2.159	6.889	1.269e-11
rs4793823	chr17:56662843	NOG	intergenic	A	TAG.18.2.18.2.18.2.	2.575	6.742	3.306e-11
rs4793823	chr17:56662843	NOG	intergenic	A	TAG.14.0.16.1.18.2.	2.162	6.726	3.668e-11
rs4793823	chr17:56662843	NOG	intergenic	A	TAG.14.0.18.2.18.2.	2.508	6.678	4.967e-11
rs509360	chr11:61781087	MYRF	intron	A	PC.38.4c..1	0.4629	9.345	1.245e-19
rs509360	chr11:61781087	MYRF	intron	A	LPC.20.4_sn1	0.3991	8.198	1.189e-15
rs509360	chr11:61781087	MYRF	intron	A	PC.36.4b..2	0.3939	7.856	1.52e-14
rs509360	chr11:61781087	MYRF	intron	A	DAG.18.1.20.3.	0.3982	7.333	6.331e-13
rs509360	chr11:61781087	MYRF	intron	A	PC.39.4	0.3603	6.86	1.536e-11
rs509360	chr11:61781087	MYRF	intron	A	LPC.20.4_sn2	0.3436	6.73	3.56e-11
rs6041755	chr20:12992969	BANF2	intergenic	A	PC.O.40.2	-0.3602	-7.152	2.178e-12
rs6041755	chr20:12992969	BANF2	intergenic	A	PC.39.2	-0.3501	-6.88	1.34e-11
rs6134687	chr20:12850131	BANF2	intergenic	A	TAG.18.0.18.0.18.1.	0.8284	6.575	9.631e-11
rs6474421	chr8:42801955	CHRNA6	intergenic	G	TAG.18.2.18.2.18.2.	1.408	6.982	6.824e-12
rs6474421	chr8:42801955	CHRNA6	intergenic	G	TAG.14.0.18.2.18.2.	1.318	6.63	6.757e-11
rs6474421	chr8:42801955	CHRNA6	intergenic	G	TAG.16.1.16.1.16.1.	1.1	6.614	7.505e-11
rs6474421	chr8:42801955	CHRNA6	intergenic	G	TAG.18.2.18.2.20.4.	1.239	6.598	8.271e-11
rs680379	chr20:12988752	BANF2	intergenic	A	PC.O.40.2	0.5033	9.862	1.494e-21
rs680379	chr20:12988752	BANF2	intergenic	A	PC.39.2	0.5069	9.852	1.628e-21
rs680379	chr20:12988752	BANF2	intergenic	A	SM.38.0	0.3558	7.007	5.782e-12
rs680379	chr20:12988752	BANF2	intergenic	A	PC.O.40.1	0.358	6.687	4.7e-11
rs7012713	chr8:42737160	CHRNB3	3_prime_UTR	A	TAG.18.2.18.2.18.2.	2.601	10.07	2.455e-22
rs7012713	chr8:42737160	CHRNB3	3_prime_UTR	A	TAG.18.2.18.2.20.4.	2.363	9.826	2.051e-21
rs7012713	chr8:42737160	CHRNB3	3_prime_UTR	A	TAG.14.0.18.2.18.2.	2.482	9.738	4.386e-21
rs7012713	chr8:42737160	CHRNB3	3_prime_UTR	A	TAG.16.1.16.1.16.1.	1.958	9.112	8.643e-19
rs7012713	chr8:42737160	CHRNB3	3_prime_UTR	A	TAG.18.0.18.2.18.2.	2.017	8.801	1.078e-17
rs7012713	chr8:42737160	CHRNB3	3_prime_UTR	A	TAG.14.0.16.1.18.2.	1.933	8.745	1.697e-17
rs7012713	chr8:42737160	CHRNB3	3_prime_UTR	A	TAG.18.1.18.1.20.4.	1.908	8.598	5.434e-17
rs7012713	chr8:42737160	CHRNB3	3_prime_UTR	A	TAG.16.0.17.0.18.2.	1.804	8.405	2.45e-16
rs7012713	chr8:42737160	CHRNB3	3_prime_UTR	A	TAG.15.0.18.1.18.1.	1.88	8.391	2.727e-16
rs7012713	chr8:42737160	CHRNB3	3_prime_UTR	A	TAG.17.0.18.1.18.1.	1.753	8.291	5.885e-16
rs7012713	chr8:42737160	CHRNB3	3_prime_UTR	A	TAG.16.0.18.2.18.2...1	1.748	8.264	7.187e-16
rs7012713	chr8:42737160	CHRNB3	3_prime_UTR	A	TAG.16.0.17.0.18.1.	1.685	8.209	1.092e-15
rs7012713	chr8:42737160	CHRNB3	3_prime_UTR	A	TAG.16.0.16.1.17.0.	1.699	8.145	1.774e-15
rs7012713	chr8:42737160	CHRNB3	3_prime_UTR	A	TAG.15.0.16.0.18.1.	1.672	8.134	1.932e-15
rs7012713	chr8:42737160	CHRNB3	3_prime_UTR	A	TAG.14.0.17.0.18.1.	1.68	8.05	3.636e-15
rs7012713	chr8:42737160	CHRNB3	3_prime_UTR	A	TAG.16.1.16.1.18.1...1	1.624	7.996	5.436e-15
rs7012713	chr8:42737160	CHRNB3	3_prime_UTR	A	TAG.14.1.18.0.18.2.	1.511	7.991	5.648e-15
rs7012713	chr8:42737160	CHRNB3	3_prime_UTR	A	TAG.18.1.18.2.18.2.	1.643	7.801	2.269e-14
rs7012713	chr8:42737160	CHRNB3	3_prime_UTR	A	TAG.16.1.17.0.18.1.	1.614	7.782	2.613e-14
rs7012713	chr8:42737160	CHRNB3	3_prime_UTR	A	TAG.18.1.18.1.18.2.	1.684	7.727	3.906e-14
rs7012713	chr8:42737160	CHRNB3	3_prime_UTR	A	TAG.18.0.18.0.18.1.	1.451	7.708	4.46e-14
rs7012713	chr8:42737160	CHRNB3	3_prime_UTR	A	TAG.18.1.18.1.22.6.	1.71	7.706	4.538e-14
rs7012713	chr8:42737160	CHRNB3	3_prime_UTR	A	TAG.16.1.18.1.18.2.	1.556	7.615	8.719e-14
rs7012713	chr8:42737160	CHRNB3	3_prime_UTR	A	TAG.18.0.18.1.18.1...1	1.515	7.556	1.327e-13
rs7012713	chr8:42737160	CHRNB3	3_prime_UTR	A	TAG.16.0.18.1.18.2...2	1.551	7.415	3.567e-13
rs7012713	chr8:42737160	CHRNB3	3_prime_UTR	A	TAG.14.1.16.0.18.1.	1.37	7.413	3.625e-13
rs7012713	chr8:42737160	CHRNB3	3_prime_UTR	A	TAG.16.0.16.0.18.1...2	1.52	7.335	6.256e-13
rs7012713	chr8:42737160	CHRNB3	3_prime_UTR	A	DAG.18.1.18.3.	1.565	7.299	7.977e-13
rs7012713	chr8:42737160	CHRNB3	3_prime_UTR	A	TAG.14.1.18.1.18.1.	1.402	7.052	4.295e-12
rs7012713	chr8:42737160	CHRNB3	3_prime_UTR	A	TAG.14.1.16.1.18.0.	1.348	6.942	8.936e-12
rs7012713	chr8:42737160	CHRNB3	3_prime_UTR	A	TAG.16.0.18.0.18.1...1	1.314	6.817	2.027e-11
rs7012713	chr8:42737160	CHRNB3	3_prime_UTR	A	TAG.14.0.16.0.18.2.	1.327	6.777	2.628e-11
rs7012713	chr8:42737160	CHRNB3	3_prime_UTR	A	TAG.16.0.16.0.18.2.	1.346	6.706	4.177e-11
rs7012713	chr8:42737160	CHRNB3	3_prime_UTR	A	TAG.14.0.18.0.18.1.	1.177	6.673	5.155e-11
rs7012713	chr8:42737160	CHRNB3	3_prime_UTR	A	TAG.16.1.16.1.18.0.	1.08	6.66	5.59e-11
rs7012713	chr8:42737160	CHRNB3	3_prime_UTR	A	TAG.18.1.18.1.18.1...1	1.366	6.611	7.653e-11
rs7033785	chr9:107393025	LINC01509	intergenic	A	TAG.16.1.16.1.16.1.	2.961	8.247	8.203e-16
rs7033785	chr9:107393025	LINC01509	intergenic	A	TAG.14.0.18.2.18.2.	3.368	7.807	2.179e-14
rs7033785	chr9:107393025	LINC01509	intergenic	A	TAG.14.0.16.1.18.2.	2.831	7.649	6.813e-14
rs7033785	chr9:107393025	LINC01509	intergenic	A	TAG.14.1.18.0.18.2.	2.391	7.608	9.16e-14
rs7033785	chr9:107393025	LINC01509	intergenic	A	TAG.18.2.18.2.18.2.	3.314	7.526	1.64e-13
rs7033785	chr9:107393025	LINC01509	intergenic	A	TAG.15.0.18.1.18.1.	2.772	7.396	4.064e-13
rs7033785	chr9:107393025	LINC01509	intergenic	A	TAG.16.0.17.0.18.2.	2.639	7.346	5.76e-13
rs7033785	chr9:107393025	LINC01509	intergenic	A	TAG.17.0.18.1.18.1.	2.59	7.325	6.697e-13
rs7033785	chr9:107393025	LINC01509	intergenic	A	TAG.14.1.16.0.18.1.	2.215	7.229	1.291e-12
rs7033785	chr9:107393025	LINC01509	intergenic	A	TAG.16.1.16.1.18.1...1	2.445	7.216	1.417e-12
rs7033785	chr9:107393025	LINC01509	intergenic	A	TAG.16.0.17.0.18.1.	2.473	7.206	1.509e-12
rs7033785	chr9:107393025	LINC01509	intergenic	A	TAG.16.1.17.0.18.1.	2.478	7.174	1.876e-12
rs7033785	chr9:107393025	LINC01509	intergenic	A	TAG.18.1.18.1.20.4.	2.658	7.126	2.602e-12
rs7033785	chr9:107393025	LINC01509	intergenic	A	TAG.16.0.16.1.17.0.	2.48	7.106	2.974e-12
rs7033785	chr9:107393025	LINC01509	intergenic	A	TAG.18.0.18.1.18.1...1	2.366	7.098	3.151e-12
rs7033785	chr9:107393025	LINC01509	intergenic	A	TAG.15.0.16.0.18.1.	2.438	7.089	3.34e-12
rs7033785	chr9:107393025	LINC01509	intergenic	A	TAG.14.0.17.0.18.1.	2.451	7.02	5.305e-12
rs7033785	chr9:107393025	LINC01509	intergenic	A	TAG.14.1.16.1.18.0.	2.245	6.985	6.689e-12
rs7033785	chr9:107393025	LINC01509	intergenic	A	TAG.18.2.18.2.20.4.	2.867	6.979	6.961e-12
rs7033785	chr9:107393025	LINC01509	intergenic	A	TAG.18.0.18.2.18.2.	2.69	6.955	8.173e-12
rs7033785	chr9:107393025	LINC01509	intergenic	A	TAG.18.0.18.0.18.1.	2.142	6.814	2.064e-11
rs7033785	chr9:107393025	LINC01509	intergenic	A	TAG.18.1.18.1.18.1...1	2.303	6.74	3.343e-11
rs7033785	chr9:107393025	LINC01509	intergenic	A	TAG.16.0.16.0.18.1...2	2.317	6.713	3.975e-11
rs7033785	chr9:107393025	LINC01509	intergenic	A	TAG.18.1.18.1.18.2.	2.402	6.585	9.026e-11
rs7033785	chr9:107393025	LINC01509	intergenic	A	TAG.16.1.18.1.18.2.	2.243	6.567	1.012e-10
rs7033785	chr9:107393025	LINC01509	intergenic	A	TAG.18.1.18.2.18.2.	2.315	6.562	1.043e-10
rs7033785	chr9:107393025	LINC01509	intergenic	A	TAG.14.1.18.1.18.1.	2.166	6.554	1.098e-10
rs736013	chr22:42688607	A4GALT	downstream	G	LacCer.d18.1.22.0.	-0.4389	-6.556	1.082e-10
rs7735709	chr5:137036091	SPOCK1	intron	G	TAG.16.1.16.1.16.1.	2.847	7.914	9.918e-15
rs7735709	chr5:137036091	SPOCK1	intron	G	TAG.14.0.18.2.18.2.	3.346	7.767	2.92e-14
rs7735709	chr5:137036091	SPOCK1	intron	G	TAG.18.2.18.2.18.2.	3.399	7.752	3.253e-14
rs7735709	chr5:137036091	SPOCK1	intron	G	TAG.15.0.16.0.18.1.	2.575	7.532	1.575e-13
rs7735709	chr5:137036091	SPOCK1	intron	G	TAG.16.0.16.1.17.0.	2.59	7.459	2.625e-13
rs7735709	chr5:137036091	SPOCK1	intron	G	TAG.14.0.16.1.18.2.	2.752	7.432	3.183e-13
rs7735709	chr5:137036091	SPOCK1	intron	G	TAG.14.0.17.0.18.1.	2.541	7.312	7.292e-13
rs7735709	chr5:137036091	SPOCK1	intron	G	TAG.16.0.17.0.18.1.	2.473	7.218	1.397e-12
rs7735709	chr5:137036091	SPOCK1	intron	G	TAG.16.0.17.0.18.2.	2.56	7.122	2.685e-12
rs7735709	chr5:137036091	SPOCK1	intron	G	TAG.18.1.18.1.22.6.	2.605	7.06	4.067e-12
rs7735709	chr5:137036091	SPOCK1	intron	G	TAG.18.2.18.2.20.4.	2.884	7.037	4.735e-12
rs7735709	chr5:137036091	SPOCK1	intron	G	TAG.15.0.18.1.18.1.	2.632	7.009	5.73e-12
rs7735709	chr5:137036091	SPOCK1	intron	G	TAG.16.0.16.0.18.1...2	2.406	7.003	5.97e-12
rs7735709	chr5:137036091	SPOCK1	intron	G	TAG.18.0.18.2.18.2.	2.674	6.926	9.9e-12
rs7735709	chr5:137036091	SPOCK1	intron	G	TAG.18.0.18.0.18.1.	2.171	6.926	9.928e-12
rs7735709	chr5:137036091	SPOCK1	intron	G	TAG.16.1.16.1.18.1...1	2.338	6.892	1.244e-11
rs7735709	chr5:137036091	SPOCK1	intron	G	TAG.14.1.18.0.18.2.	2.175	6.882	1.327e-11
rs7735709	chr5:137036091	SPOCK1	intron	G	TAG.18.0.18.1.18.1...1	2.294	6.88	1.341e-11
rs7735709	chr5:137036091	SPOCK1	intron	G	TAG.14.1.16.0.18.1.	2.065	6.716	3.894e-11
rs7735709	chr5:137036091	SPOCK1	intron	G	TAG.17.0.18.1.18.1.	2.379	6.702	4.272e-11
rs7827310	chr8:55493291	XKR4	intron	C	TAG.14.1.16.0.18.1.	1.649	6.82	1.987e-11
rs7827310	chr8:55493291	XKR4	intron	C	TAG.16.0.16.1.17.0.	1.821	6.608	7.792e-11
rs7915972	chr10:45338927	OR13A1	intergenic	A	TAG.18.2.18.2.20.4.	1.301	6.861	1.524e-11
rs7915972	chr10:45338927	OR13A1	intergenic	A	TAG.14.0.18.2.18.2.	1.37	6.819	2.004e-11
rs7915972	chr10:45338927	OR13A1	intergenic	A	TAG.18.2.18.2.18.2.	1.376	6.723	3.727e-11
rs7915972	chr10:45338927	OR13A1	intergenic	A	TAG.16.1.16.1.16.1.	1.114	6.622	7.14e-11
rs925272	chr15:81219849	IL16	intron	A	TAG.14.0.18.2.18.2.	2.833	10.45	8.184e-24
rs925272	chr15:81219849	IL16	intron	A	TAG.18.2.18.2.18.2.	2.873	10.4	1.211e-23
rs925272	chr15:81219849	IL16	intron	A	TAG.14.1.18.0.18.2.	2.025	10.24	5.224e-23
rs925272	chr15:81219849	IL16	intron	A	TAG.14.0.16.1.18.2.	2.362	10.12	1.477e-22
rs925272	chr15:81219849	IL16	intron	A	TAG.18.2.18.2.20.4.	2.562	9.945	7.213e-22
rs925272	chr15:81219849	IL16	intron	A	TAG.18.0.18.2.18.2.	2.41	9.93	8.257e-22
rs925272	chr15:81219849	IL16	intron	A	TAG.16.0.17.0.18.2.	2.239	9.889	1.185e-21
rs925272	chr15:81219849	IL16	intron	A	TAG.16.1.16.1.16.1.	2.257	9.878	1.3e-21
rs925272	chr15:81219849	IL16	intron	A	TAG.18.0.18.1.18.1...1	2.063	9.838	1.841e-21
rs925272	chr15:81219849	IL16	intron	A	TAG.18.1.18.1.20.4.	2.301	9.803	2.502e-21
rs925272	chr15:81219849	IL16	intron	A	TAG.16.0.17.0.18.1.	2.115	9.778	3.112e-21
rs925272	chr15:81219849	IL16	intron	A	TAG.16.0.16.1.17.0.	2.149	9.777	3.121e-21
rs925272	chr15:81219849	IL16	intron	A	TAG.17.0.18.1.18.1.	2.174	9.739	4.347e-21
rs925272	chr15:81219849	IL16	intron	A	TAG.15.0.16.0.18.1.	2.097	9.672	7.781e-21
rs925272	chr15:81219849	IL16	intron	A	TAG.15.0.18.1.18.1.	2.286	9.641	1.014e-20
rs925272	chr15:81219849	IL16	intron	A	TAG.16.0.16.0.18.1...2	2.086	9.617	1.246e-20
rs925272	chr15:81219849	IL16	intron	A	TAG.18.1.18.1.18.2.	2.198	9.594	1.513e-20
rs925272	chr15:81219849	IL16	intron	A	TAG.14.0.17.0.18.1.	2.111	9.589	1.581e-20
rs925272	chr15:81219849	IL16	intron	A	TAG.14.1.16.0.18.1.	1.842	9.506	3.204e-20
rs925272	chr15:81219849	IL16	intron	A	TAG.18.0.18.0.18.1.	1.877	9.476	4.154e-20
rs925272	chr15:81219849	IL16	intron	A	TAG.18.1.18.2.18.2.	2.085	9.391	8.5e-20
rs925272	chr15:81219849	IL16	intron	A	TAG.18.1.18.1.18.1...1	2.015	9.347	1.226e-19
rs925272	chr15:81219849	IL16	intron	A	TAG.16.1.17.0.18.1.	2.041	9.332	1.391e-19
rs925272	chr15:81219849	IL16	intron	A	TAG.16.0.18.2.18.2...1	2.084	9.29	1.981e-19
rs925272	chr15:81219849	IL16	intron	A	TAG.16.1.16.1.18.1...1	1.988	9.248	2.813e-19
rs925272	chr15:81219849	IL16	intron	A	TAG.16.0.18.0.18.1...1	1.847	9.151	6.258e-19
rs925272	chr15:81219849	IL16	intron	A	TAG.16.0.16.0.18.2.	1.921	9.148	6.434e-19
rs925272	chr15:81219849	IL16	intron	A	TAG.14.0.16.0.18.2.	1.841	8.964	2.911e-18
rs925272	chr15:81219849	IL16	intron	A	TAG.14.0.18.0.18.1.	1.653	8.94	3.526e-18
rs925272	chr15:81219849	IL16	intron	A	TAG.14.1.18.1.18.1.	1.857	8.872	6.118e-18
rs925272	chr15:81219849	IL16	intron	A	TAG.16.1.18.1.18.2.	1.911	8.828	8.682e-18
rs925272	chr15:81219849	IL16	intron	A	TAG.16.0.18.1.18.2...2	1.949	8.811	1e-17
rs925272	chr15:81219849	IL16	intron	A	TAG.16.1.16.1.18.0.	1.494	8.77	1.388e-17
rs925272	chr15:81219849	IL16	intron	A	TAG.14.1.16.1.18.0.	1.782	8.703	2.372e-17
rs925272	chr15:81219849	IL16	intron	A	TAG.14.0.16.1.18.1.	1.729	8.635	4.056e-17
rs925272	chr15:81219849	IL16	intron	A	TAG.14.0.16.0.18.1.	1.719	8.436	1.924e-16
rs925272	chr15:81219849	IL16	intron	A	TAG.16.0.16.1.18.1...1	1.718	8.389	2.765e-16
rs925272	chr15:81219849	IL16	intron	A	TAG.16.0.18.1.18.1...2	1.75	8.318	4.755e-16
rs925272	chr15:81219849	IL16	intron	A	DAG.18.1.18.3.	1.778	7.758	3.111e-14
rs925272	chr15:81219849	IL16	intron	A	TAG.16.1.18.1.18.1.	1.579	7.752	3.255e-14
rs925272	chr15:81219849	IL16	intron	A	TAG.18.1.18.1.22.6.	1.798	7.574	1.162e-13
rs925272	chr15:81219849	IL16	intron	A	TAG.16.0.16.0.16.0...1	1.443	7.437	3.056e-13
rs9405270	chr6:5460429	FARS2	intron	G	TAG.15.0.16.0.18.1.	1.347	7.813	2.09e-14
rs9405270	chr6:5460429	FARS2	intron	G	TAG.16.1.16.1.16.1.	1.416	7.776	2.74e-14
rs9405270	chr6:5460429	FARS2	intron	G	TAG.14.0.17.0.18.1.	1.354	7.74	3.557e-14
rs9405270	chr6:5460429	FARS2	intron	G	TAG.16.0.16.1.17.0.	1.348	7.697	4.848e-14
rs9405270	chr6:5460429	FARS2	intron	G	TAG.16.0.17.0.18.1.	1.315	7.62	8.41e-14
rs9405270	chr6:5460429	FARS2	intron	G	TAG.14.0.16.1.18.2.	1.411	7.546	1.423e-13
rs9405270	chr6:5460429	FARS2	intron	G	TAG.14.0.18.2.18.2.	1.647	7.542	1.463e-13
rs9405270	chr6:5460429	FARS2	intron	G	TAG.15.0.18.1.18.1.	1.419	7.507	1.876e-13
rs9405270	chr6:5460429	FARS2	intron	G	TAG.14.1.18.0.18.2.	1.191	7.501	1.961e-13
rs9405270	chr6:5460429	FARS2	intron	G	TAG.16.0.17.0.18.2.	1.334	7.361	5.2e-13
rs9405270	chr6:5460429	FARS2	intron	G	TAG.14.1.16.0.18.1.	1.132	7.342	5.931e-13
rs9405270	chr6:5460429	FARS2	intron	G	TAG.18.2.18.2.20.4.	1.505	7.277	9.325e-13
rs9405270	chr6:5460429	FARS2	intron	G	TAG.17.0.18.1.18.1.	1.295	7.253	1.103e-12
rs9405270	chr6:5460429	FARS2	intron	G	TAG.18.2.18.2.18.2.	1.607	7.208	1.493e-12
rs9405270	chr6:5460429	FARS2	intron	G	TAG.18.0.18.0.18.1.	1.119	7.07	3.818e-12
rs9405270	chr6:5460429	FARS2	intron	G	TAG.14.0.18.0.18.1.	1.031	7.017	5.434e-12
rs9405270	chr6:5460429	FARS2	intron	G	TAG.16.0.16.0.18.1...2	1.202	6.912	1.091e-11
rs9405270	chr6:5460429	FARS2	intron	G	TAG.18.1.18.1.20.4.	1.298	6.88	1.346e-11
rs9405270	chr6:5460429	FARS2	intron	G	TAG.16.1.17.0.18.1.	1.202	6.877	1.372e-11
rs9405270	chr6:5460429	FARS2	intron	G	TAG.18.0.18.2.18.2.	1.33	6.803	2.234e-11
rs9405270	chr6:5460429	FARS2	intron	G	TAG.14.0.16.0.18.2.	1.101	6.739	3.364e-11
rs9405270	chr6:5460429	FARS2	intron	G	TAG.18.0.18.1.18.1...1	1.132	6.705	4.202e-11
rs9405270	chr6:5460429	FARS2	intron	G	TAG.14.1.16.1.18.0.	1.088	6.699	4.353e-11
rs9405270	chr6:5460429	FARS2	intron	G	TAG.16.1.16.1.18.0.	0.9016	6.653	5.843e-11
rs9505514	chr6:922407	RP11-157J24.2	intergenic	A	PI.34.0	0.9937	6.981	6.912e-12
rs9505521	chr6:925332	RP11-157J24.2	intergenic	A	PI.34.0	0.9671	6.837	1.778e-11
rs9583985	chr13:91998895	GPC5	intron	A	TAG.18.2.18.2.20.4.	3.773	8.319	5.004e-16
rs9583985	chr13:91998895	GPC5	intron	A	TAG.14.0.18.2.18.2.	3.978	8.276	6.919e-16
rs9583985	chr13:91998895	GPC5	intron	A	TAG.18.2.18.2.18.2.	4.042	8.263	7.654e-16
rs9583985	chr13:91998895	GPC5	intron	A	TAG.16.1.16.1.16.1.	3.184	7.892	1.222e-14
rs9583985	chr13:91998895	GPC5	intron	A	TAG.18.1.18.1.20.4.	3.165	7.651	6.97e-14
rs9583985	chr13:91998895	GPC5	intron	A	TAG.18.1.18.1.22.6.	3.104	7.649	7.084e-14
rs9583985	chr13:91998895	GPC5	intron	A	TAG.14.0.16.1.18.2.	3.101	7.474	2.446e-13
rs9583985	chr13:91998895	GPC5	intron	A	TAG.16.0.16.1.17.0.	2.767	7.093	3.352e-12
rs9583985	chr13:91998895	GPC5	intron	A	TAG.18.0.18.2.18.2.	3.059	7.086	3.521e-12
rs9583985	chr13:91998895	GPC5	intron	A	TAG.16.0.17.0.18.2.	2.822	7.026	5.266e-12
rs9583985	chr13:91998895	GPC5	intron	A	TAG.15.0.16.0.18.1.	2.702	7.024	5.324e-12
rs9583985	chr13:91998895	GPC5	intron	A	TAG.16.0.17.0.18.1.	2.686	7.006	6.02e-12
rs9583985	chr13:91998895	GPC5	intron	A	TAG.18.0.18.0.18.1.	2.449	6.995	6.451e-12
rs9583985	chr13:91998895	GPC5	intron	A	TAG.14.0.17.0.18.1.	2.668	6.828	1.937e-11
rs9583985	chr13:91998895	GPC5	intron	A	TAG.14.1.18.0.18.2.	2.397	6.776	2.719e-11
rs9583985	chr13:91998895	GPC5	intron	A	TAG.15.0.18.1.18.1.	2.838	6.742	3.38e-11
rs964910	chr3:20747383	SGO1-AS1	intron	A	TAG.18.2.18.2.20.4.	1.258	7.137	2.412e-12
rs964910	chr3:20747383	SGO1-AS1	intron	A	TAG.14.0.18.2.18.2.	1.283	6.861	1.519e-11
rs964910	chr3:20747383	SGO1-AS1	intron	A	TAG.18.1.18.1.20.4.	1.099	6.843	1.715e-11
rs964910	chr3:20747383	SGO1-AS1	intron	A	TAG.18.2.18.2.18.2.	1.302	6.836	1.796e-11

## Sheet: Table 4S
Table 4S: List of molecular lipid species in each of the 71 identified lipid biclusters.
P7.3	LPC.15.0_sn2	SM.31.1	PC.31.0	LPC.15.0_sn1	PC.33.3	PC.35.0	PC.30.0	LPC.14.0_sn1	PC.35.2a	LPC.14.0_sn2	PC.33.2	PC.32.2	PC.35.1	PC.O.36.1	PC.O.40.6	LPC.15.MHDA._sn2	SM.39.1	LPC.15.MHDA._sn1	PC.32.3	PC.37.1	SM.33.1	SM.32.2	PC.35.2b	PC.37.6	PC.O.38.2
P20.1	PC.P.36.1	PC.35.2b	PC.P.34.1	PC.35.2a	SM.33.0	PE.P.36.2	SM.37.2	PC.35.3a	PC.P.36.2b	PC.36.2..2	PC.P.32.0	PC.37.2	PC.35.1
P16.8	PC.O.40.6	LPC.15.MHDA._sn1	LPC.15.0_sn2	LPC.15.MHDA._sn2	PC.35.1	PC.O.40.2	PC.39.6	PC.39.2	PC.35.2a	LPC.15.0_sn1	PC.37.1	PC.35.2b
P20.16	AcylCarnitine.18.0.	AcylCarnitine.16.0.	AcylCarnitine.18.1.	SM.40.0	SM.38.0	LPC.20.4_sn1	LPC.20.4_sn2	AcylCarnitine.16.1.	AcylCarnitine.14.0.	SM.36.0	PC.P.38.4b	AcylCarnitine.14.1.
P14.8	SM.40.2b	Cer.d18.2.23.0.	PC.O.38.2	SM.39.1	SM.41.2b	SM.38.1..1	SM.38.2	SM.32.2	Glc.GalCer.d16.1.22.0.	PC.O.36.1	Glc.GalCer.d18.2.23.0.	Glc.GalCer.d16.1.23.0.	Cer.d18.2.22.0.	Glc.GalCer.d18.2.22.0.	Cer.d18.2.16.0.	Cer.d16.1.23.0.	Cer.d16.1.22.0.	Cer.d16.1.20.0.	SM.33.1	PC.35.0	SM.31.1	SM.35.2	Glc.GalCer.d16.1.20.0.
P16.1	PC.35.2a	PC.35.2b	PC.33.2	SM.34.2..1	PC.35.3a	SM.33.0	LacCer.d16.1.16.0.	SM.31.1	SM.33.1	LPC.15.MHDA._sn2	SM.36.3b
P18.7	SM.40.2b	PC.36.0	SM.40.1..1	PC.38.3..1	SM.38.1..1	SM.32.2	PC.O.38.1	PC.40.5a	PC.38.4b	PC.38.2	PC.O.38.2	PC.38.4c..1	PC.35.0
P20.17	PC.O.40.6	SM.32.2	SM.35.2	SM.36.3b	LPC.15.0_sn2	PC.37.6	SM.31.2	SM.31.1	PC.O.38.2	SM.41.2b	SM.33.2	PC.39.6	SM.36.2	LPC.15.MHDA._sn1	LPC.15.0_sn1	LacCer.d18.2.16.0.	LPC.15.MHDA._sn2	SM.38.2	PC.35.2a	AcylCarnitine.16.1.	SM.33.1
P20.6	PC.O.38.3	PC.P.40.2	PC.O.40.4	PC.P.40.3	PC.O.34.0	PC.O.38.4c	PC.O.36.2b	PC.O.40.3
P13.5	PC.O.40.2	SM.38.0	PC.39.2	SM.40.0	Glc.GalCer.d16.1.24.0.	Glc.GalCer.d16.1.16.0.	Glc.GalCer.d16.1.24.1.	LacCer.d18.2.16.0.	Glc.GalCer.d16.1.22.0.	Glc.GalCer.d16.1.23.0.
P17.10	PC.P.40.4	PC.P.40.2	PC.P.40.3	LPC.O.22.1	PC.O.38.4c	PC.O.40.4	PC.O.34.0	LPC.O.24.1	LPC.O.22.0	PC.O.32.0	LPC.O.20.1	LPC.O.20.0	PC.O.38.3	LacCer.d18.1.16.0.	PC.O.36.2b	PC.O.32.1	PC.O.34.1	PC.O.40.3	LPC.O.18.0	LPC.O.24.0
P18.13	PC.37.4	PC.38.4c..1	LPC.20.4_sn1	LPC.20.4_sn2	PC.35.4	PC.36.4b..2	PC.39.4	PC.O.38.4b	PC.P.40.3
P8.7	PC.38.4c..1	PC.36.4b..2	SM.36.2	Cer.d18.2.18.0.	PC.40.4	PC.40.5b	PC.38.3..1	PE.38.4b	DAG.18.1.20.3.	SM.36.1..1	PG.36.1	DAG.18.0.20.4.	PC.36.3b..1	Cer.d16.1.18.0.	PC.38.4b	AcylCarnitine.18.1.	SM.38.0	DAG.18.1.20.4.	Cer.d18.1.20.0.
P12.5	LacCer.d18.2.16.0.	SM.42.3..1	SM.40.2b	PC.38.1	SM.44.3	SM.38.2	Glc.GalCer.d18.1.24.1.	PC.40.6..1	Glc.GalCer.d18.2.24.1.	SM.36.2	PC.38.6c..1	PC.38.4c..1	PC.36.0	SM.42.2..1	SM.34.1..1
P15.5	AcylCarnitine.18.2.	LPC.18.2_sn1	AcylCarnitine.18.1.	PC.P.40.6	LPC.18.2_sn2	LPC.15.MHDA._sn2	LPE.18.2_sn2	LPE.18.2_sn1	AcylCarnitine.16.1.	DAG.18.2.18.2.	LPC.15.MHDA._sn1	LPC.15.0_sn2	LPC.17.0_sn2	AcylCarnitine.14.1.	LPC.19.0_sn2	LPC.20.1_sn2	PC.35.2a
P17.11	AcylCarnitine.18.0.	LPC.20.4_sn1	LPE.20.4_sn1	LPC.20.4_sn2	LPE.20.4_sn2	AcylCarnitine.16.0.	LPC.22.4_sn1	LPC.18.1_sn1	AcylCarnitine.18.1.	PC.34.1..1	LPC.22.5_sn2	LPC.22.4_sn2	LPC.18.1_sn2	LPC.17.1_sn1	LPC.22.5_sn1	PI.38.3b	LPC.17.1_sn2	PC.38.4c..1	PC.38.5a..1
P17.8	PC.30.0	PC.36.4a	PC.34.3b	PC.34.1..1	PC.32.3	LPC.14.0_sn1	PC.32.2	LPC.14.0_sn2	PC.31.1	PC.38.4b	PC.33.1	PC.O.32.1	PC.P.32.1	PC.33.3	PC.35.1	LPC.17.1_sn1
P9.3	PC.O.38.1	SM.36.2	PC.P.40.3	SM.36.1..1	SM.35.1	SM.34.1..1	SM.34.2..1	SM.41.1	PC.O.40.4	SM.41.2a	PC.38.4c..1	PC.O.38.4c	SM.33.1	PC.O.38.4b	LacCer.d18.1.16.0.	SM.33.0	SM.40.2b	PC.O.38.2	PC.37.4	SM.38.2	SM.39.1	SM.36.3b	SM.35.2	SM.38.1..1	PC.O.32.0	PC.P.40.4	SM.38.3b	LacCer.d16.1.16.0.	PC.35.4	Cer.d18.2.16.0.	SM.32.1	SM.38.0	SM.41.2b	PC.39.4	PC.36.4b..2	PC.O.40.2	PC.P.32.0	SM.32.2	SM.42.3..1	PC.39.2	SM.42.2..1	PC.O.36.1	SM.40.1..1	SM.37.1	PC.40.5b	PC.P.38.5	Glc.GalCer.d16.1.16.0.	SM.32.0	PC.O.34.0
P14.13	PC.O.36.2b	PC.P.40.2	PC.O.34.2	LPC.O.20.0	PC.O.36.3b	PC.P.40.3	PC.O.36.3a	PC.O.40.3	LPC.O.22.0	LacCer.d16.1.16.0.	PC.O.38.3	PC.O.40.4	LPC.O.22.1	PE.P.34.2	PC.O.38.4c	PC.O.38.4a	LPC.O.18.0	LPC.O.20.1	PE.O.34.2	LPC.O.16.0
P18.6	LPC.20.5_sn1	PC.O.36.5	LPC.20.5_sn2	PC.O.38.6	LPC.20.4_sn2	LPC.20.4_sn1	PC.36.5b..1	PC.P.38.5	PE.P.40.6	PE.O.38.6	PC.38.5b..1	PE.P.38.6	LPC.22.5_sn2	PC.P.36.3	LPC.22.5_sn1	PE.O.36.5	LPE.P.16.0	PC.P.38.6	PC.40.5a
P18.9	LPC.18.2_sn1	LPC.20.0_sn2	PC.36.2..2	PC.37.2	LPC.18.2_sn2	LPC.20.0_sn1	LPC.20.1_sn2	PC.35.2b	PC.O.36.3a	LPC.20.1_sn1	LPE.18.2_sn2	PE.P.36.2	LPC.22.0_sn1	LPC.19.0_sn1	PC.35.3a	LPC.20.2_sn1	PC.O.34.2	LPC.19.0_sn2	LPE.18.2_sn1	PE.P.34.2	PC.34.2..2	LPC.20.2_sn2	LPC.P.18.1	LPC.O.18.1
P17.2	Glc.GalCer.d16.1.16.0.	PC.P.40.6	SM.40.0	PC.O.40.2	PC.39.2	SM.38.0	PC.36.2..2	Glc.GalCer.d16.1.24.0.	AcylCarnitine.18.2.	PC.O.38.1	AcylCarnitine.18.1.	PC.36.0	Glc.GalCer.d18.1.22.0.	Glc.GalCer.d18.2.24.0.	LacCer.d18.2.16.0.	PC.38.2	Glc.GalCer.d16.1.22.0.	PC.35.2b	PC.33.3	PC.36.4a	AcylCarnitine.16.0.
P17.3	Glc.GalCer.d16.1.22.0.	SM.40.2b	SM.34.2..1	SM.39.1	Glc.GalCer.d16.1.24.0.	SM.33.1	PC.O.38.1	Glc.GalCer.d16.1.23.0.	SM.32.1	Glc.GalCer.d18.2.23.0.	SM.38.1..1	SM.41.1	Glc.GalCer.d18.2.22.0.	PC.O.38.2	LacCer.d16.1.16.0.	SM.41.2b	SM.38.2	SM.32.2	SM.34.1..1	Glc.GalCer.d16.1.20.0.	SM.35.1	PC.O.36.1	Cer.d18.2.16.0.	Glc.GalCer.d16.1.24.1.	SM.31.1	Glc.GalCer.d16.1.16.0.	Cer.d16.1.16.0.	Glc.GalCer.d18.1.22.0.	Cer.d16.1.23.0.	SM.36.2	Glc.GalCer.d18.2.24.0.	SM.36.1..1	SM.41.2a
P10.3	PC.P.40.3	PC.O.40.4	PC.O.38.4c	PC.P.40.2	PC.P.40.4	PC.O.38.3	PC.O.34.0	PC.O.38.4b	SM.33.0	PC.O.32.0	PC.O.40.2	PC.35.2a	PC.O.32.1	PC.39.2
P12.1	PC.O.38.6	PC.38.6c..1	PE.P.38.6	PC.30.0	PC.36.5b..1	PC.40.6..1	PC.O.36.5	LPE.22.6_sn2	PC.36.6	PC.36.4a	PC.38.5b..1	PE.O.38.6	PC.40.2	SM.44.2	PC.P.38.6	PC.34.5	LPE.22.6_sn1	PC.32.0..1	LPC.20.5_sn1	LPC.20.5_sn2	PE.P.40.6	LPC.22.6_sn2	PC.34.3b	PE.O.36.5	LPC.22.6_sn1	CE.20.5	PC.38.1	PC.34.1..1	PI.36.4	PE.36.5	PC.P.32.1	PC.32.3
P6.4	SM.35.1	SM.33.1	SM.39.1	PC.O.38.2	SM.40.2b	SM.35.2	SM.38.1..1	PC.O.36.1	SM.41.2a	SM.36.2	SM.36.1..1	SM.36.3b	SM.41.2b	PC.O.38.1	SM.34.1..1	SM.38.2	SM.41.1	PC.35.0	Cer.d18.2.16.0.	PC.36.0	SM.31.1	SM.33.0	SM.40.1..1	PC.O.40.2	SM.32.1	Cer.d16.1.16.0.	SM.38.3b	PC.39.2	PC.O.38.4c	Glc.GalCer.d16.1.23.0.	SM.33.2	Glc.GalCer.d16.1.16.0.	SM.32.2	Glc.GalCer.d16.1.22.0.	Cer.d16.1.20.0.	LacCer.d18.2.16.0.	SM.37.1	PC.O.34.0	SM.40.2a	Glc.GalCer.d16.1.24.1.	Glc.GalCer.d16.1.24.0.	PC.37.4	LacCer.d18.1.16.0.	PC.P.40.3
P19.9	SM.34.2..1	PC.O.38.4a	LPC.O.22.1	LPC.O.24.1	LacCer.d16.1.16.0.	LPC.O.24.0	LPC.O.20.1	PC.P.40.2	LPC.O.22.0	PC.O.36.3b	PI.38.3a	LPC.O.16.0	LPC.O.20.0	LPC.O.18.1	LPC.O.24.2	PC.O.36.3a	Cer.d18.2.16.0.	LacCer.d18.1.16.0.	PI.40.4a	PC.38.3..1	LPC.O.18.0	DAG.18.2.18.2.
P2.1	LPC.O.22.1	LPC.P.18.1	LPC.O.20.1	LPC.O.24.1	LPC.O.18.1	LPC.O.18.0	LPC.P.18.0	LacCer.d18.1.24.1.	LPC.O.16.0	LPC.O.22.0	LPC.P.16.0	LPC.O.20.0	LPC.18.2_sn1	PC.O.34.1	PC.P.36.1	LPC.20.0_sn2	Glc.GalCer.d18.1.24.1.	LacCer.d18.1.16.0.	PC.P.40.4	LPC.O.24.2	SM.44.3	Gb3.d18.1.22.0.	LacCer.d18.2.24.1.	PC.P.32.0	LPC.19.0_sn2	SM.34.1..1	LPE.P.18.0	Gb3.d18.1.23.0.	Gb3.d18.1.24.1.	Glc.GalCer.d18.2.24.1.	SM.37.2	PC.O.32.0	LPC.20.0_sn1	PC.O.36.2b	PC.O.34.0	AcylCarnitine.18.0.	PC.P.34.1	Glc.GalCer.d18.2.23.0.	LPC.18.2_sn2	PC.O.38.4c	Glc.GalCer.d18.2.22.0.	LPC.20.4_sn1	LPC.20.1_sn2	PC.P.40.5	LPC.19.0_sn1	PC.O.36.3a	LPC.20.1_sn1	LPC.15.MHDA._sn2	Gb3.d18.1.24.0.
P18.17	SM.30.2	SM.32.2	PC.O.36.3a	PC.P.34.1	SM.37.2	AcylCarnitine.16.1.	SM.31.2	SM.42.3..1	PE.O.34.2	LacCer.d18.2.22.0.	Gb3.d18.1.24.1.	SM.39.2	PC.32.3	PC.P.32.1	Gb3.d18.1.22.0.	SM.44.3	Gb3.d18.1.23.0.	PC.O.38.2
P15.12	SM.38.0	SM.42.2..1	SM.44.2	PC.O.40.2	PC.39.2	PC.40.2	Glc.GalCer.d18.1.24.1.	SM.36.1..1	SM.40.0	SM.34.0	SM.34.1..1	Glc.GalCer.d16.1.24.1.	LacCer.d18.1.24.1.	SM.33.0	SM.36.0	PC.38.1
P12.8	LPC.18.2_sn1	LPC.18.1_sn1	LPC.18.2_sn2	LPC.20.4_sn1	LPC.18.1_sn2	LPC.P.18.1	LPC.22.5_sn1	LPC.20.0_sn2	LPC.22.5_sn2	LPC.20.4_sn2	LPC.P.16.0	LPE.20.4_sn1	LPC.17.1_sn1	LPC.19.0_sn2	LPC.20.2_sn1	LPC.20.1_sn2	LPC.O.22.1	LPC.O.20.1	LPC.O.18.1	LPC.20.0_sn1	LPC.17.1_sn2	LPC.18.0_sn2	LPC.19.0_sn1	LPC.P.18.0	LPC.20.1_sn1	LPC.16.0_sn2..1	LPC.20.2_sn2	LPC.18.0_sn1	LPC.15.MHDA._sn2	LPE.18.2_sn2	LPE.16.0_sn2
P12.12	PC.38.4c..1	PC.36.4b..2	PC.37.4	PC.40.4	PC.40.5b	PC.O.38.4b	PC.38.4b	PC.35.4	PC.P.40.3	PC.36.3b..1	PC.O.40.4	PC.38.3..1	LPC.20.4_sn2	DAG.18.1.20.3.
P14.3	AcylCarnitine.18.1.	AcylCarnitine.16.1.	AcylCarnitine.14.1.	AcylCarnitine.16.0.	AcylCarnitine.14.0.	Glc.GalCer.d18.2.24.0.	AcylCarnitine.12.0.	Glc.GalCer.d18.2.24.1.
P18.3	LPC.14.0_sn2	LPC.14.0_sn1	LPC.15.0_sn2	PC.32.3	LPC.15.0_sn1	PC.30.0
P19.10	Glc.GalCer.d16.1.24.0.	Glc.GalCer.d16.1.23.0.	Glc.GalCer.d16.1.22.0.	Glc.GalCer.d16.1.24.1.	Glc.GalCer.d16.1.16.0.	LacCer.d16.1.16.0.	SM.32.1	LacCer.d16.1.24.1.	Cer.d16.1.23.0.	Glc.GalCer.d16.1.20.0.
P20.2	SM.44.3	SM.34.0	SM.44.2	Gb3.d18.1.24.1.	SM.42.2..1	PC.40.2	SM.33.0	SM.38.0	PC.O.40.2	PC.39.2	AcylCarnitine.16.1.	Gb3.d18.1.23.0.	Gb3.d18.1.22.0.	Gb3.d18.1.24.0.	PC.P.32.1
P15.4	PC.31.0	SM.33.0	LPC.15.0_sn2	SM.31.1	PC.33.3	PC.O.40.2	PC.35.2a	LPC.15.0_sn1	SM.31.0	PC.39.2	PC.30.0	PC.33.2	LPC.14.0_sn1	SM.32.0	LPC.14.0_sn2	PC.35.1	PC.32.2	PC.33.1	PC.O.40.1	PC.35.3b	LPC.15.MHDA._sn1	PC.35.0	LPC.15.MHDA._sn2	PC.O.36.1
P19.3	Cer.d18.2.24.1.	Cer.d18.2.23.0.	Cer.d18.2.22.0.	Cer.d18.2.20.0.	Cer.d16.1.20.0.	Cer.d16.1.22.0.	Cer.d18.1.22.0.	Cer.d18.2.18.0.	Cer.d16.1.23.0.	Cer.d18.1.20.0.	Cer.d18.2.16.0.	Cer.d18.1.24.1.	Cer.d18.2.24.0.	PC.38.4c..1
P7.6	LPC.20.4_sn1	LPC.20.4_sn2	AcylCarnitine.18.0.	LPC.18.0_sn2	LPC.22.5_sn2	LPC.16.0_sn2..1	LPC.18.0_sn1	LPE.20.4_sn1	LPC.22.5_sn1	LPC.18.1_sn1	LPE.20.4_sn2	LPC.20.3_sn1	LPC.22.4_sn1	AcylCarnitine.16.0.	LPC.18.2_sn1	PC.40.5a	LPC.18.1_sn2	LPC.O.16.0	LPC.17.1_sn1	LPC.16.0_sn1..1	LPC.O.18.1	LPC.P.16.0	LPC.17.1_sn2	PC.38.4c..1	AcylCarnitine.18.2.	Cer.d18.2.24.1.	AcylCarnitine.18.1.	LPE.P.18.0	LPC.22.4_sn2	Cer.d18.1.22.0.
P13.9	LPC.20.4_sn2	LPC.15.0_sn2	LPC.20.4_sn1	PC.40.5a	LPC.22.5_sn2	PC.38.4c..1	PC.35.1	LPC.14.0_sn2	LPC.14.0_sn1	LPC.17.1_sn2	LPC.17.1_sn1	PC.40.4	LPC.22.4_sn1	LPC.15.0_sn1	PC.38.4b	LPC.20.3_sn1	PC.O.38.4c	LPC.22.4_sn2	LPC.22.5_sn1	LPC.16.0_sn2..1	PC.37.4	LPC.15.MHDA._sn1	LPC.15.MHDA._sn2	LPC.20.3_sn2	LPC.18.0_sn2	PC.39.4	PC.38.5a..1	PC.O.40.5	LPC.18.0_sn1	PC.O.38.4b	LPC.17.0_sn2
P11.2	PC.O.40.6	PC.39.6	PC.37.6	PC.31.0	SM.31.1	PC.35.0	LPC.15.0_sn2	SM.33.0	SM.33.1	PC.O.38.2	SM.39.1	PC.38.6c..1	PC.O.36.1	SM.41.2a	PC.O.38.6
P15.13	PC.P.40.3	PC.O.38.4c	PC.O.40.4	PC.O.38.4b	PC.38.4c..1	LPC.20.4_sn1	SM.34.2..1	LPC.20.4_sn2	PC.P.36.3	LacCer.d16.1.16.0.	PC.36.4b..2	PC.P.38.4b	PI.40.4a	PI.38.3b
P20.14	SM.38.1..1	Cer.d18.1.22.0.	SM.40.1..1	PC.36.0	Cer.d16.1.20.0.	Cer.d16.1.22.0.	SM.40.2b	Cer.d18.2.22.0.	Cer.d16.1.24.0.	Cer.d18.2.23.0.	SM.36.1..1	SM.34.1..1	Cer.d18.1.20.0.	Cer.d18.2.24.1.	SM.39.1	Cer.d16.1.16.0.	Cer.d16.1.23.0.	Cer.d18.1.16.0.	Cer.d18.1.24.1.	SM.38.2
P10.5	LPC.15.0_sn2	Cer.d16.1.23.0.	Cer.d16.1.22.0.	PC.35.0	Cer.d16.1.24.0.	SM.39.1	Cer.d18.2.23.0.	Cer.d16.1.20.0.	Glc.GalCer.d16.1.23.0.	LPC.15.0_sn1	PC.O.36.1	LPC.14.0_sn1	LPC.14.0_sn2	PC.36.0	SM.38.1..1	SM.33.1	SM.31.1	Cer.d16.1.16.0.	SM.32.1	PC.35.1	Glc.GalCer.d16.1.22.0.	Glc.GalCer.d16.1.16.0.	LPC.15.MHDA._sn2	LPC.15.MHDA._sn1	Glc.GalCer.d16.1.24.0.	PC.34.0	Cer.d18.2.22.0.	SM.40.2b	Cer.d18.1.22.0.	Cer.d16.1.24.1.	PC.O.38.2	PC.37.1	CE.18.0	PC.O.38.1	LPC.18.0_sn2	LPC.18.0_sn1
P11.10	LacCer.d18.2.16.0.	PE.38.5a	PE.38.4b	PC.O.34.1	PE.38.6	PC.O.32.1	PE.40.7	SM.42.3..1	PE.38.3	SM.38.2	PE.36.4	PE.40.6	PC.P.34.1	PC.34.2..2	PC.34.1..1	PC.O.32.0	PC.34.3a	PC.36.4b..2	SM.37.1	SM.40.2b	PE.34.1	PC.36.3b..1	PE.34.2	PC.39.4	PC.35.3a
P14.14	PC.O.38.4c	PC.P.38.4b	PC.P.40.3	PC.P.36.3	PC.O.40.4	PC.O.38.4b	PC.38.4c..1	PC.O.36.3b	PE.P.38.4b	PC.39.4	PC.P.40.4	LPC.20.4_sn1	PC.P.38.5
P15.7	SM.33.1	Glc.GalCer.d16.1.23.0.	SM.39.1	SM.31.1	Cer.d18.2.23.0.	Glc.GalCer.d16.1.22.0.	Cer.d16.1.23.0.	SM.41.2b	PC.O.38.2	Glc.GalCer.d18.2.23.0.	SM.32.1	SM.35.1	Glc.GalCer.d16.1.24.0.	PC.O.36.1	SM.35.2	SM.40.2b	Glc.GalCer.d16.1.20.0.	Cer.d18.2.16.0.	SM.41.2a	SM.32.2	SM.38.1..1	SM.38.2	SM.33.2	Cer.d16.1.16.0.	Cer.d16.1.20.0.	SM.37.1	Cer.d16.1.22.0.	PC.35.2a
P15.3	LPC.14.0_sn2	LPC.14.0_sn1	PC.32.3	PC.30.0	PC.36.4a	PC.34.3b	LPC.20.5_sn1	PC.34.5	LPC.20.5_sn2	PC.28.0	PC.32.2	PC.36.5b..1
P4.3	SM.44.2	PC.40.2	Glc.GalCer.d18.1.26.0.	Cer.d18.1.26.0.	SM.44.3	CE.22.6	PC.39.0	CE.20.5	Gb3.d18.1.18.0.	Cer.d20.1.24.0.	Cer.d20.1.23.0.	Cer.d18.1.24.0.	Cer.d18.1.26.1.	CE.18.1	CE.22.5	Cer.d18.2.26.0.	CE.16.0	Glc.GalCer.d18.1.26.1.	LacCer.d18.1.24.1.	LacCer.d18.1.24.0.	CE.20.2	SM.42.1..1	SM.44.1	SM.34.0	PC.40.1	PC.P.40.5	Glc.GalCer.d18.1.24.1.	PC.O.40.1	Glc.GalCer.d18.1.24.0.	Glc.GalCer.d18.1.16.0.	Gb3.d18.1.24.0.	CE.22.3	SM.42.2..1	CE.24.5	SM.41.1	PE.O.38.6	SM.34.1..1	CE.20.4	Cer.d20.1.24.1.	SM.42.3..1	Cer.d18.1.23.0.	Cer.d20.1.22.0.	CE.15.0	Cer.d18.1.24.1.	CE.18.2..1	Cer.d18.2.26.1.	PE.P.40.6	CE.22.4	PC.O.38.6
P18.16	PC.O.38.4c	PC.O.40.4	PC.P.40.3	PC.P.40.4	PC.O.38.3	PC.O.36.3b	PC.P.40.2	PC.O.38.4a	LPC.O.16.0	PC.O.34.0	LPC.O.24.1	LPC.O.22.0	LPC.O.20.1	PC.O.38.4b	LPC.O.18.0	PC.O.32.0	PC.O.36.2b	PC.P.36.3	LPC.O.20.0	LPC.O.22.1	PC.O.34.2
P18.2	PC.O.40.2	PC.39.2	AcylCarnitine.18.1.	SM.38.0	AcylCarnitine.16.1.	AcylCarnitine.16.0.	SM.40.0	AcylCarnitine.14.0.	AcylCarnitine.14.1.
P17.16	PC.O.38.4c	PC.O.40.4	PC.P.38.4b	PC.P.40.3	PC.O.38.4b	PC.38.4c..1	PC.P.36.3	PC.O.38.3	PC.39.4	PC.O.38.1	PC.O.38.2	PC.O.36.3b	PC.37.4	SM.40.2b	SM.38.3b	PC.36.0
P9.8	PE.P.36.2	PC.O.34.2	PC.O.36.3a	PE.P.34.2	PE.O.34.1	PC.O.36.2b	PE.P.34.1	SM.37.2	PE.O.34.2	PC.35.2b	PC.P.36.2b	PE.O.36.1	PC.O.36.3b	PC.36.2..2	PC.35.3a	SM.39.2
P20.11	PC.37.4	PC.O.40.5	PC.39.4	PC.O.40.2	PC.39.2	PC.35.4
P19.16	PC.30.0	PC.31.1	PC.34.1..1	PC.33.1	LPC.14.0_sn1	LPC.14.0_sn2	LPC.17.1_sn1	LPC.17.1_sn2	PC.35.1	PC.36.4a	PC.32.1..1	PC.O.32.1	PC.36.1..1	PC.34.3b	PC.38.4b	CE.14.1	PC.31.0	PC.32.2
P17.9	LacCer.d18.2.16.0.	AcylCarnitine.16.1.	SM.40.2b
P6.1	PC.39.6	PC.O.40.6	PC.38.6c..1	PC.37.6	PC.O.38.6	PC.40.6..1	LPC.22.6_sn2	LPC.22.6_sn1	PC.O.36.5	PC.P.38.6	SM.44.3	PE.P.40.6	LPC.20.5_sn1	PC.40.2	PE.P.38.6	SM.44.2	LPC.20.5_sn2	PC.36.5b..1	LPE.22.6_sn2	PC.38.5b..1
P13.12	SM.34.2..1	LacCer.d16.1.16.0.	SM.33.0	SM.32.1	PC.O.38.1	SM.41.1	SM.31.1	SM.33.1	SM.35.1	SM.32.2	SM.39.1	SM.41.2a	SM.31.0	CE.20.2	SM.32.0	PC.31.0	CE.17.1
P8.1	SM.33.0	PC.O.38.1	SM.33.1	SM.31.1	PC.31.0	SM.39.1	PC.O.38.2	SM.38.3b	SM.35.1	PC.35.4	SM.41.2a	PC.O.36.1	SM.41.1	PC.35.2a	SM.32.1	SM.41.2b	PC.O.40.2	PC.35.0	SM.31.0	PC.33.2	SM.32.0	PC.39.2	PC.37.4	SM.35.2	SM.36.3b	SM.32.2
P10.4	LPC.O.20.1	LPC.O.22.1	LPC.20.4_sn1	LPC.O.24.1	LPC.18.1_sn1	LPC.20.4_sn2	LPC.22.5_sn1	LPC.22.5_sn2	LPC.18.2_sn1	LPC.O.18.1	LPC.18.1_sn2	LPE.20.4_sn1	LPC.P.18.1	LPC.P.16.0	LPC.O.20.0	LPC.O.22.0	LPC.18.2_sn2	LPC.20.0_sn2	LPE.20.4_sn2	LPC.22.4_sn1	LPC.O.18.0	LPC.16.0_sn2..1	LPC.17.1_sn1	LPC.O.24.2	LPC.18.0_sn2	LPC.20.1_sn2	LPC.18.0_sn1	LPC.17.1_sn2	LPC.O.16.0	LPC.20.0_sn1	LPC.20.3_sn1	LPC.P.18.0	LPC.20.1_sn1	LPC.20.2_sn1
P13.11	LPC.18.2_sn1	LPC.20.0_sn2	LPC.15.0_sn2	LPC.19.0_sn2	LPC.18.2_sn2	LPC.O.22.1	LPC.19.0_sn1	LPC.O.20.1	LPC.20.0_sn1	LPC.18.1_sn1	LPC.15.MHDA._sn2	LPC.20.1_sn2	LPC.20.1_sn1	LPC.15.0_sn1	LPC.17.0_sn2	LPC.P.18.1	LPC.15.MHDA._sn1	LPE.18.2_sn2	LPC.O.18.1	LPC.18.1_sn2	LPE.18.2_sn1	LPC.O.24.2	LPC.18.0_sn2	LPC.P.16.0	LPC.18.0_sn1	LPC.17.0_sn1	LPC.16.0_sn2..1	LPC.22.0_sn1	LPC.22.0_sn2
P8.3	LacCer.d18.2.16.0.	SM.40.2b	Glc.GalCer.d18.2.22.0.	Glc.GalCer.d18.2.23.0.	SM.38.2	Glc.GalCer.d16.1.22.0.	PC.O.34.0	SM.38.1..1	Glc.GalCer.d18.1.24.1.	Glc.GalCer.d18.2.24.1.	Glc.GalCer.d18.1.22.0.	PC.O.38.2	Glc.GalCer.d16.1.23.0.	Glc.GalCer.d18.2.20.0.	Glc.GalCer.d16.1.24.0.	Cer.d18.2.22.0.	SM.41.2b	Cer.d18.2.16.0.	Glc.GalCer.d18.2.16.0.	Glc.GalCer.d18.1.20.0.	Glc.GalCer.d18.1.18.0.	Glc.GalCer.d16.1.20.0.	Cer.d18.2.23.0.	SM.33.1	Glc.GalCer.d16.1.24.1.
P20.18	Glc.GalCer.d16.1.24.0.	Glc.GalCer.d16.1.24.1.	Glc.GalCer.d16.1.22.0.	Glc.GalCer.d18.2.24.0.	Glc.GalCer.d18.1.22.0.	Glc.GalCer.d18.2.22.0.	Glc.GalCer.d18.2.23.0.	Glc.GalCer.d18.2.24.1.	Glc.GalCer.d16.1.16.0.	Glc.GalCer.d16.1.23.0.
P19.6	PC.38.4b	PC.38.3..1	PC.36.4a	PC.38.2	PC.40.5a	PC.40.4	LPC.20.3_sn2	PC.36.3b..1	LPC.20.3_sn1	PC.O.36.3b	PC.40.3
P16.14	PC.38.4c..1	PC.37.4	LPC.20.4_sn2	LPC.20.4_sn1	PC.36.4b..2	PC.O.38.4b	PC.39.4	PC.O.38.4c	PC.P.40.3
P6.2	PC.32.2	PC.34.3b	PC.30.0	PC.32.3	PC.33.3	PC.36.4a	PC.33.1	PC.31.0	PC.31.1	PC.34.1..1	PC.O.32.1	PC.33.2	PC.34.4	PC.38.4b	PC.34.3a	PC.36.3b..1	PI.34.2	PC.34.2..2	PI.36.4	PC.38.2	PE.38.5a	PE.38.3	PC.35.3b	PC.35.3a	PE.34.2	PI.38.2	PE.36.2	PI.38.1
P11.1	LPC.20.4_sn1	LPC.20.4_sn2	LPE.20.4_sn1	LPC.22.5_sn2	LPC.22.4_sn1	LPC.18.1_sn1	LPC.22.5_sn1	LPC.18.1_sn2
P13.4	PC.37.4	PC.O.40.6	PC.35.4	PC.37.6	PC.39.2	PC.O.40.2	SM.38.3b	SM.36.3b	PC.39.4	PC.35.2a	PC.39.6	PC.35.2b
P11.5	LPC.O.22.1	LPC.O.20.1	LPC.O.24.1	LPC.O.24.2	LPC.O.20.0	LPC.O.22.0	LPC.O.18.1
P8.6	LPC.15.0_sn2	LPC.14.0_sn1	LPC.14.0_sn2	LPC.15.0_sn1	LPC.15.MHDA._sn2	LPC.15.MHDA._sn1	LPC.16.0_sn2..1	LPC.18.0_sn2	LPC.18.0_sn1	LPC.17.0_sn2	LPC.19.0_sn2	LPC.17.1_sn1	LPC.17.1_sn2	Cer.d16.1.23.0.
P10.1	PC.38.4c..1	PC.P.38.5	SM.42.3..1	SM.34.1..1	SM.42.2..1	PC.38.1	SM.34.2..1	PE.P.38.6	PC.38.6c..1	SM.36.2	PC.36.4b..2	PC.O.38.6	SM.44.3	PC.32.0..1	SM.36.1..1	PC.40.6..1	SM.44.2	PC.38.5a..1	SM.41.2a	PC.O.38.1	SM.40.2b	PC.40.2	PE.P.40.6	SM.38.2	PC.P.32.0	SM.41.1	SM.34.0	LPC.20.4_sn2	PC.P.38.6	PC.37.4	SM.38.3b	PC.36.0	SM.38.1..1	PC.39.6
[truncated: 33 more columns]

## Sheet: Table 5S
Table 5S: List of SNPs in each of the identified 153 genotype biclusters.
G11.11,rs1336899,rs12402939,rs6587518,rs6694531,rs11655813,rs216219,rs11651451,rs1563966,rs9898819,rs903160,rs2307143,rs2760743,rs11204726,rs4970986,rs11589458,rs7461062,rs1435282,rs2980638,rs13280813,rs4291240,rs11684134,rs2980618,rs6991234,rs1560971,rs2926255,rs7832722,rs2926247,rs780094,rs1260326,rs7594812,rs1647266,rs13030345,rs704791,rs780106,rs4803,rs7078432,rs12897911,rs2293859,rs10483718,…
G19.19,rs7337341,rs9527624,rs9537648,rs9537709,rs11204726,rs4970986,rs1336899,rs12402939,rs6587518,rs7983930,rs9591786,rs9527666,rs6694531,rs11589458,rs9569676,rs354786,rs2011091,rs12353266,rs13284191,rs12353220,rs10511603,rs2007729,rs9527585,rs10756627
G20.1,rs2736280,rs11250113,rs2898290,rs1435277,rs11250129,rs2572385,rs2060457,rs2572386,rs2246606,rs2010390,rs2929457,rs2929478,rs7823808,rs6601541,rs3885690,rs2929461,rs6992247,rs13268133,rs491364
G3.3,rs1435282,rs13280813,rs1560971,rs10087767,rs1998219,rs10503384,rs3778850,rs7832722,rs17284802,rs7107661,rs11096956,rs2252854,rs7461062,rs11780139,rs2407581,rs17195442,rs2826059,rs1885968,rs2933029,rs456044,rs4370496,rs11648191,rs1206907,rs2855039,rs2618450,rs13216156,rs2030677,rs12789808,rs11126706,rs13039216,rs9853191,rs7018324,rs6886558,rs3893258,rs13042073,rs3847531,rs6063982,rs11715867,r…
G4.4,rs2010390,rs2898290,rs2929478,rs2736280,rs6992247,rs11250113,rs2929457,rs1435277,rs2572385,rs491364,rs2572386,rs2246606,rs2929461,rs13268133,rs2060457,rs11250129,rs11774836,rs1606609,rs7823808,rs6601541,rs3885690,rs12546815,rs11926141,rs16826083,rs17687953,rs7659146,rs9285980,rs2407406,rs6986950,rs10817972,rs12667592,rs13131014,rs7665824,rs6839352,rs12337139,rs12335930,rs2656193,rs6832323,rs…
G10.7,rs6694531,rs1336899,rs6587518,rs12402939,rs7210972,rs7209469,rs2447447,rs7207214,rs1518774,rs13268133,rs491364,rs2010390,rs11204726,rs6992247,rs4970986,rs2929478,rs2929457,rs2929461,rs11250113,rs11589458,rs2898290,rs11250129,rs2572386,rs2060457,rs12546815,rs2736280,rs2246606,rs1435277,rs11655813,rs2572385,rs4968762,rs1029765,rs4968772,rs9895708,rs7551902,rs12150068,rs11774836,rs9898819,rs96…
G18.8,rs1989079,rs7096251,rs1985025,rs2981806,rs2981776,rs1985772,rs2981759,rs3013239,rs2277229,rs2981743
G16.15,rs9659073,rs7551181,rs11692344,rs970552,rs9537648,rs700653,rs2880389,rs4076449,rs4336810,rs9527624,rs6691435,rs858972,rs9591786,rs12091685,rs6694531,rs9527666,rs7551902,rs7983930,rs1102563,rs2501618,rs4379644,rs12038507,rs3753814,rs12021541,rs12726687,rs6576651,rs1260342,rs7602534,rs780104,rs1647276,rs1387343,rs2002042,rs12119593,rs17731449,rs2171680,rs7337341,rs354786,rs6425606,rs551607,r…
G7.7,rs13284191,rs12353220,rs2011091,rs10756627,rs2007729,rs12353266,rs10511603,rs10756626,rs1523211,rs1570172,rs8005333,rs1957165,rs1957138,rs762014,rs1543480,rs10141254,rs522806,rs1530016,rs12147602,rs1077492,rs6746013,rs10182181,rs2154163,rs1982200,rs7995278,rs1409244,rs7034380,rs9527622,rs9316935,rs12018528,rs9597508,rs8000412,rs9569695,rs1518774,rs17783616,rs7210972,rs7209469,rs2447447,rs458…
G5.1,rs2101488,rs2171679,rs1602012,rs10912358,rs12752631,rs10087782,rs11991796,rs11166995,rs4961289,rs4440675,rs13270490,rs1397380,rs11997161,rs1989079,rs7096251,rs1985025,rs2981806,rs2981776,rs1260326,rs1985772,rs2981759,rs3013239,rs2277229,rs2981743,rs780094,rs1647266,rs780106,rs4803,rs704791,rs2407406,rs7659146,rs13030345,rs911704,rs13131014,rs11684134,rs17048128,rs2011091,rs6839352,rs17601930…
G16.8,rs7602534,rs1260342,rs780104,rs1647276,rs1919127,rs2068834,rs12325821,rs1518774,rs7209469,rs2447447,rs7210972,rs7207214,rs2305929,rs13030973,rs7197258,rs1468675,rs12150068,rs12237739,rs17284802,rs7107661,rs7189168,rs9931136,rs217430,rs6919391,rs7588910,rs2451753,rs9646260,rs7770068,rs9972778,rs9591786,rs4968772,rs1029765,rs4968762,rs9895708,rs7566619,rs4952498,rs6753371,rs4900479,rs13008931…
G20.5,rs11651451,rs11655813,rs903160,rs2307143,rs216219,rs2760743,rs9898819,rs1563966,rs1555569,rs16952025,rs11658881,rs1885987,rs9859443,rs798523,rs2255541,rs2255782,rs2527688,rs2533883,rs2258960,rs2644272,rs798519,rs798524,rs798520
G20.16,rs1919127,rs2068834,rs1260342,rs780104,rs1647276,rs7602534,rs1468675,rs12237739,rs13030973,rs2417024,rs6738721,rs12619296,rs10819170,rs788016,rs1065953,rs700654,rs700650,rs3731570,rs700679,rs938929,rs2341510,rs4850808,rs7588910,rs1518364,rs3814127,rs3739567,rs10203337,rs2305929,rs870968,rs11127135,rs1565326,rs6573939,rs11835203,rs2047059,rs9323533,rs17565772,rs7247411,rs277682,rs7249412,rs…
G14.8,rs618051,rs638563,rs1989079,rs7096251,rs1985025,rs2981806,rs2981776,rs1985772,rs2981759,rs2277229,rs3013239,rs2981743,rs1567010,rs355739,rs2939378,rs168541,rs370303,rs499919,rs17194068,rs17218399
G12.11,rs6746013,rs10182181,rs7078432,rs1077492,rs2760743,rs9898819,rs1530016,rs1982200,rs522806,rs2307143,rs903160,rs4948374,rs11655813,rs1913512,rs1563966,rs4948364,rs11651451,rs216219,rs7088886,rs3999570,rs3862863,rs4743412,rs7461062,rs10506882,rs12370719,rs2153249,rs6539689,rs10082955,rs30688,rs1538410,rs1946290,rs531863,rs10819849,rs1946289,rs30656,rs30662,rs2002042,rs4148384,rs1260326
G18.7,rs1336900,rs12089989,rs2184833,rs11204697,rs2275236,rs2867301,rs7412396,rs10888390,rs4451553,rs2228099,rs11204747,rs4970926,rs3754211,rs6655975
G7.4,rs162907,rs273914,rs272884,rs272867,rs274557,rs274559,rs2631363,rs1050152,rs12521868,rs2188962,rs4594848,rs273901,rs273915,rs273912,rs270612,rs274571,rs2631362,rs183898,rs3864277,rs17674015
G17.14,rs798523,rs2258960,rs798519,rs798524,rs2527688,rs2255541,rs2533883,rs798520,rs2644272,rs2255782,rs6425766,rs6657902,rs10914420,rs2153275,rs7005909,rs7824374,rs4327896,rs1375062,rs1868280,rs6994744,rs10111852,rs4949213,rs4949211,rs3856090,rs10797730,rs16891858,rs10494540,rs12135959,rs1374070,rs7528811,rs17745273,rs2886223,rs6708166,rs6425609
G19.14,rs3747881,rs10857762,rs11593189,rs2149616,rs34890953,rs12766748,rs6792359,rs2656193,rs2973341,rs17760660,rs2973335,rs406465,rs752388,rs13256083,rs10504202,rs2670027,rs11022262,rs2124811,rs724913,rs17288317,rs2000724,rs11662440,rs1318936,rs1414052,rs10851628,rs1910710,rs2973349,rs1484217,rs7602534,rs2972243,rs1260342,rs4747530,rs7783529,rs1647276,rs780104,rs11663795,rs1590445,rs9297997,rs17…
G12.4,rs1518774,rs788016,rs2447447,rs7210972,rs7209469,rs938929,rs4850808,rs1065953,rs700650,rs700654,rs7207214,rs700679,rs3731570,rs2341510,rs12546815,rs12619296,rs1518364,rs6694531,rs217430,rs6738721,rs13268133,rs1993916,rs6919391,rs2451753,rs12402939,rs6587518,rs1336899,rs12150068,rs12038507,rs1387343,rs491364,rs7602534,rs12119593,rs12700978,rs1260342,rs1647276,rs780104,rs7719384,rs7736013,rs2…
G4.2,rs274570,rs671473,rs635619,rs2631359,rs272883,rs270606,rs272872,rs272887,rs272888,rs270607,rs2631361,rs270602,rs272889,rs272893,rs272842,rs272886,rs272879,rs162904,rs270613,rs1007602,rs157573,rs2662314,rs2073643,rs1003533,rs1017201,rs26207,rs2136187,rs30688,rs1946290
G20.17,rs11166995,rs11991796,rs10087782,rs13270490,rs4961289,rs1397380,rs4440675,rs11997161,rs2011091,rs13284191,rs12353266,rs12353220,rs10511603,rs2007729,rs10756627,rs1523211
G14.9,rs10495169,rs12025155,rs925944,rs11118774,rs12625736,rs6130047,rs2206169,rs2027506,rs4507153,rs17010060,rs10182181,rs6746013,rs727336,rs1984399,rs903160,rs2307143,rs11651451,rs1409244,rs9898819,rs17284802,rs11655813,rs8024474,rs700650,rs700654,rs2269223,rs3817726,rs11684134,rs1065953,rs4850808,rs216219,rs2760743,rs1267476,rs9569695,rs10084072,rs1492985,rs888826,rs4892044,rs3808607,rs1563966…
G20.6,rs1868280,rs4327896,rs1375062,rs7005909,rs7824374,rs6994744,rs10111852,rs3747881,rs10857762,rs11593189,rs2149616,rs34890953,rs9464303,rs12766748,rs4574618,rs1868031,rs2745746,rs2009726,rs4312989,rs6459119,rs7566619,rs6753371,rs13008931,rs7574262
G13.5,rs762014,rs1543480,rs1957165,rs1957138,rs8005333,rs217430,rs1570172,rs10141254,rs12147602,rs217420,rs11760674,rs217434,rs11772065,rs217432,rs4839413,rs7797038,rs17118453,rs10483572,rs2180230,rs3858543,rs2256572,rs1011665,rs1883403,rs1798192,rs5012929,rs10759828,rs1423860,rs1696352,rs11149870,rs2862745,rs786423,rs6919391,rs4839412,rs2451753,rs3748269,rs1547992,rs12122037,rs7139193,rs7137946,…
G19.11,rs2055638,rs10021126,rs11938266,rs7697992,rs4513544,rs6819599,rs7678748,rs11734586,rs11737590,rs1451634,rs4696222,rs1212119,rs1201210,rs1201208,rs1273329,rs7677374
G14.1,rs12089989,rs7412396,rs2275236,rs2867301,rs2184833,rs11204697,rs1336900,rs11204747,rs2228099,rs10888390,rs4451553,rs4970926,rs3754211,rs6655975,rs1523211
G17.10,rs1535,rs102275,rs174534,rs174450,rs174449,rs509360,rs6694531,rs12402939,rs2972243,rs6587518,rs174611,rs1336899
G18.13,rs1325127,rs1408795,rs6046146,rs761220,rs6046127,rs6046129,rs996697,rs4814858,rs3790228,rs6046139
G19.1,rs12474388,rs2421973,rs10779893,rs13032818,rs918863,rs2255565,rs13413553,rs1028141,rs2194500,rs2551683,rs4849674,rs2113588,rs1808457,rs491364
G14.10,rs1336899,rs6694531,rs12402939,rs6587518,rs28541536,rs7644451,rs4488856,rs7627347,rs277671,rs12091685,rs2862745,rs2501618,rs4379644,rs6425606,rs278021,rs156987,rs11122115,rs156984,rs429383,rs11204726,rs200447,rs551607,rs4970986,rs1372398,rs277678,rs277682,rs11589458,rs9314937,rs507603,rs10118930,rs10974993,rs7047795,rs9659073,rs9290646,rs7030260,rs1522084,rs7851556,rs3780374,rs4076449,rs12…
G15.5,rs2011091,rs12353266,rs13284191,rs10511603,rs12353220,rs2007729,rs334855,rs13032818,rs2421973,rs10779893,rs12474388,rs918863,rs10756627,rs1523211,rs10756626,rs3734444,rs13413553,rs1028141,rs8181512,rs34298416,rs7927603,rs12419602,rs7104578,rs2194500,rs12801729,rs12807505,rs12795207,rs7770068,rs2255565,rs1463558,rs1397380,rs13270490,rs4440675,rs10087782,rs11991796,rs4961289,rs11166995,rs6996…
G9.9,rs1336899,rs12402939,rs6587518,rs4970986,rs11204726,rs10172922,rs6694531,rs4887142,rs11589458,rs7695984,rs11729713,rs4618285,rs7196682,rs7232163,rs2345558,rs9934915,rs1384539,rs1022454,rs2862745,rs11647919,rs1948002,rs7677076,rs4703357,rs7676862,rs2802487,rs10087767,rs10014285,rs16951987,rs10117522,rs531863,rs11790235,rs4942028,rs10408394,rs4294620,rs3018849,rs9867210,rs12021541,rs4488856,rs…
G17.11,rs2939378,rs618051,rs638563,rs17194068,rs1567010,rs355739,rs168541,rs370303,rs499919,rs17218399
G17.8,rs2055638,rs10021126,rs4513544,rs11938266,rs7697992,rs6819599,rs7678748,rs11734586,rs11737590,rs1451634,rs4696222,rs1212119,rs1201210,rs1201208,rs1273329,rs7677374
G15.15,rs10087782,rs11166995,rs11991796,rs4440675,rs4961289,rs1397380,rs13270490,rs11997161,rs6866597,rs6803861,rs13284191,rs12353266,rs2980638,rs4291240,rs2926255,rs12353220,rs2926247,rs10756627,rs2225718,rs2980618,rs9297093,rs10511603,rs1523211,rs2011091,rs2007729,rs10756626,rs1511599,rs288855,rs464577,rs1060681,rs4703619,rs138784,rs2332277,rs6941968,rs138780,rs718164,rs1406365,rs10968671,rs100…
G18.5,rs4961289,rs13270490,rs1397380,rs10087782,rs11991796,rs4440675,rs11166995,rs102275,rs1535,rs11997161,rs9527622,rs174449,rs12018528,rs174450,rs9597508,rs8000412,rs1518774,rs509360,rs7210972,rs174534,rs7209469,rs2447447,rs7207214,rs9569695,rs13239626,rs2154163,rs4581598,rs12702791,rs9316935,rs6655975,rs10497673,rs174532,rs2279191,rs9898286,rs2072114
G20.8,rs2345558,rs9934915,rs7196682,rs1587624,rs1818121,rs13183423,rs2548010,rs3900308,rs1022454,rs11647919,rs2077748,rs12021541,rs2171680,rs12119593,rs1387343,rs12726687,rs814027,rs9898819,rs1059696,rs4402422,rs2760743,rs9545236,rs12038507,rs7824374,rs9530983,rs7566347,rs10466245,rs7919239,rs4327896,rs17182699,rs1563966,rs1961192,rs244887,rs7005909,rs903160,rs2307143,rs1868280,rs7800355,rs148756…
G11.9,rs700679,rs1065953,rs4850808,rs700654,rs700650,rs2341510,rs938929,rs1518364,rs12119593,rs1387343,rs12726687,rs12038507,rs2171680,rs12021541,rs788016,rs3731570,rs12122037,rs12125250,rs2548010,rs1587624,rs2077748,rs12619296,rs1818121,rs13149231,rs10026499,rs6738721,rs13183423,rs3900308,rs6827414,rs6811246,rs1968601,rs7833995,rs2917545,rs17476399,rs12880777,rs3019522,rs3013230,rs3019490,rs2981…
G17.15,rs2447447,rs7209469,rs1518774,rs7210972,rs7207214,rs12150068,rs9895708,rs4968772,rs4968762,rs1029765,rs7078432,rs6656071,rs1655296,rs3862863,rs9464303,rs3747881,rs2149616,rs10857762,rs1423860,rs11593189,rs34890953,rs12766748,rs1765777,rs1364132,rs2126202,rs11149870,rs12597900,rs1547992,rs7074562,rs12325821,rs7893462,rs12420642,rs4574618,rs4312989,rs139568,rs13155415,rs4762956,rs1913512,rs1…
G17.6,rs6694531,rs1336899,rs6587518,rs12402939,rs1077492,rs11006764,rs1530016,rs522806,rs1982200,rs11204726,rs17783616,rs7897553,rs11589458,rs7851556,rs1970631,rs4970986,rs7030260,rs280780,rs3780374,rs9527624,rs10118930,rs9537648,rs10182181,rs7047795,rs10974993,rs6746013,rs280745,rs2980638,rs2255782,rs280749,rs2533883,rs354786,rs2255541,rs798520,rs798523,rs798519,rs798524,rs2644272,rs1560971,rs22…
G6.6,rs1050152,rs12521868,rs2188962,rs162907,rs273914,rs272884,rs272867,rs274557,rs274559,rs4594848,rs2631363,rs3864277,rs273901,rs273915,rs273912,rs270612,rs274571,rs2631362,rs183898,rs17674015
G14.13,rs11938266,rs7697992,rs6819599,rs7678748,rs11734586,rs11737590,rs1451634,rs4696222,rs1201210,rs1212119,rs1201208,rs1273329,rs7677374,rs4513544,rs1535,rs10021126,rs102275,rs2055638,rs509360,rs4602887,rs1435282,rs7832722,rs1560971,rs1336900,rs7461062,rs10104703,rs1563966,rs13280813,rs10107666,rs903160,rs2307143,rs11651451,rs2184833,rs12089989,rs2867301,rs2228099,rs11204697,rs2275236,rs989881…
G16.11,rs1523211,rs2011091,rs2007729,rs10511603,rs12353220,rs13284191,rs12353266,rs10756627,rs1463558,rs2271957,rs9892162,rs2279191,rs9898286,rs12601607,rs10756626,rs2389203,rs4407021,rs4148467,rs4773854,rs4148465,rs4148470,rs6497117,rs12600401,rs943288,rs11800915,rs7034380
G18.6,rs11651451,rs11655813,rs1563966,rs216219,rs2307143,rs903160,rs9898819,rs2760743,rs7196682,rs11647919,rs1022454,rs2345558,rs9934915,rs2926247,rs2926255,rs2980618,rs2980638,rs4291240,rs4795369,rs13131014,rs12450559,rs11986161,rs7216086,rs2168785,rs6839352,rs3817400,rs6657902,rs10914420,rs2153275,rs6425766,rs7659146,rs2162459,rs2407406,rs1457043,rs6996287,rs11641315,rs1450706,rs7016497,rs38086…
G14.6,rs273914,rs272884,rs272867,rs274557,rs274559,rs2631363,rs162907,rs273901,rs273915,rs273912,rs270612,rs274571,rs2631362,rs183898,rs1050152,rs12521868,rs2188962,rs4594848,rs3864277
G20.13,rs618051,rs638563,rs2939378,rs17194068,rs1567010,rs355739,rs168541,rs370303,rs499919,rs17218399
G19.13,rs8102072,rs12461141,rs11669762,rs17835649,rs17835435,rs1560690,rs12460587
G19.15,rs4887142,rs6495118,rs4544202,rs6495117,rs6495116,rs9635320,rs12594447,rs7166701,rs8028430,rs955639,rs10510380,rs2899826,rs6495119,rs4591494,rs7551902,rs4336810,rs7551181,rs6691435,rs3753814,rs1435282,rs4335203,rs138786,rs4076449,rs12635524,rs138789,rs10087767
G13.1,rs2007729,rs12353220,rs2011091,rs10511603,rs13284191,rs12353266,rs10756627,rs10756626,rs1523211,rs798523,rs798520,rs2527688,rs798519,rs2255541,rs798524,rs2258960,rs2533883,rs2255782,rs2644272,rs2009726,rs4749185,rs2745746,rs6482573,rs9464303,rs332909,rs765700,rs4574618,rs1868031,rs1556897,rs442417,rs3818409,rs756208,rs2282367,rs8102072,rs7824374,rs1010245,rs1518774,rs4407257,rs12752631,rs21…
G18.9,rs2055638,rs10021126,rs4513544,rs11938266,rs7697992,rs6819599,rs7678748,rs11734586,rs11737590,rs1451634,rs4696222,rs1212119,rs1201210,rs1201208,rs1273329,rs7677374
G16.13,rs10888390,rs2228099,rs4451553,rs11204747,rs2184833,rs11204697,rs2275236,rs12089989,rs2867301,rs7412396,rs1336900,rs3754211,rs1989079,rs4970926,rs2981806,rs7096251,rs2277229,rs2981776,rs1985025,rs1985772,rs3013239,rs2981759,rs2981743,rs6655975
G16.9,rs13270490,rs1397380,rs4440675,rs11991796,rs11166995,rs10087782,rs4961289,rs11997161,rs7995278,rs6694531,rs12021541,rs2154163,rs8005333,rs12024738,rs1957165,rs1387343,rs1543480,rs12119593,rs1957138,rs762014,rs509360,rs12726687,rs10141254,rs1570172,rs2171680,rs9569695,rs12038507,rs12147602,rs1409244,rs637074,rs10876324,rs3731570,rs9316935,rs9527622,rs761886,rs888828,rs12018528,rs8000412,rs88…
G20.4,rs761220,rs6046146,rs6046129,rs6046127,rs3790228,rs4814858,rs6046139,rs4813361
G7.5,rs2010390,rs11250113,rs2898290,rs2929478,rs2736280,rs2929457,rs2572386,rs6992247,rs2246606,rs1435277,rs2572385,rs2929461,rs11250129,rs491364,rs13268133,rs6601541,rs3885690,rs7823808,rs2060457,rs12546815
G17.3,rs2898290,rs2736280,rs1435277,rs2572385,rs2572386,rs2246606,rs11250113,rs11250129,rs2060457,rs2010390,rs2929457,rs7823808,rs2929478,rs2929461,rs6601541,rs3885690,rs13268133,rs6992247,rs491364
G10.3,rs2009726,rs2745746,rs1435282,rs1560971,rs1868031,rs9464303,rs278020,rs202577,rs277679,rs4574618,rs4312989,rs7832722,rs6459119,rs4407257,rs13280813,rs332909,rs2293859,rs332868,rs332921,rs332880,rs7461062,rs10087767,rs10503384,rs6459114,rs277681,rs1968601,rs12544019,rs4148384,rs2307143,rs903160,rs9898819,rs10178695,rs704791,rs2002042,rs2760743,rs4703357,rs7525119,rs7594812,rs780106,rs2618450
G8.8,rs4451553,rs10888390,rs2228099,rs11204747,rs7412396,rs11204697,rs2275236,rs2184833,rs12089989,rs2867301,rs1336900,rs3754211,rs4970926,rs3824260,rs9464303,rs4312989,rs6459119,rs6655975,rs9297997,rs7995278,rs4574618,rs1868031,rs1171042,rs675578,rs2745746,rs4703520,rs10942262,rs6459114,rs1060681,rs2332277,rs2009726,rs9849746,rs277679,rs202577
G20.10,rs273914,rs272884,rs274557,rs272867,rs274559,rs2631363,rs162907,rs273901,rs273915,rs273912,rs270612,rs274571,rs2631362,rs183898,rs1050152,rs12521868,rs2188962,rs4594848
G12.1,rs13302511,rs12344181,rs13287802,rs17223865,rs10511604,rs13287629,rs1408795,rs1325127,rs996697,rs2656193,rs9806454,rs10172922,rs1394457,rs4939673,rs10422365,rs9297997,rs4777927,rs6694531,rs9893573,rs1980102,rs174556,rs493944,rs2281727,rs1325115,rs10893389,rs3824260,rs4985162
G13.2,rs2010390,rs11250113,rs2898290,rs2929457,rs2736280,rs2929478,rs11250129,rs2060457,rs2929461,rs1435277,rs2572385,rs2572386,rs2246606,rs6992247,rs7823808,rs13268133,rs491364,rs6601541,rs3885690,rs11774836
G16.10,rs4887142,rs6655975,rs2275236,rs2867301,rs2184833,rs1336900,rs11204697,rs7412396,rs12089989,rs2228099,rs10888390,rs11204747,rs4970926,rs4451553,rs4544202,rs6495117,rs7166701,rs6495116,rs12594447,rs6495118,rs9635320,rs8028430,rs3754211,rs4291240,rs2980618,rs2926247,rs1435282,rs2926255,rs2980638,rs2899826,rs11986161,rs6495119
G6.4,rs1435282,rs13280813,rs10102766,rs1560971,rs4618285,rs2341510,rs700679,rs11790235,rs4294620,rs1065953,rs700654,rs700650,rs10408394,rs4850808,rs7461062,rs7788567,rs6991234,rs938929,rs7143763,rs7232163,rs1518364,rs12322510,rs17079025,rs6991479,rs4703357,rs688410,rs12539378,rs17141325,rs3950954,rs548194,rs3798996,rs16903631,rs4624329,rs11020904,rs2934394,rs3133691,rs2255486,rs1599650,rs1384539,…
G6.3,rs274570,rs671473,rs635619,rs2631359,rs272883,rs270606,rs272872,rs272887,rs272888,rs270607,rs2631361,rs270602,rs272889,rs272893,rs272842,rs272886,rs272879,rs162904,rs270613,rs1007602,rs2073643,rs2136187
G17.5,rs1325127,rs8005333,rs1570172,rs1408795,rs4968767,rs996697,rs2460111,rs4451553,rs2447442,rs1957138,rs762014,rs9895557,rs1543480,rs1957165,rs11204747,rs4968638,rs10888390,rs8072812,rs2228099,rs2980638,rs12147602,rs2184833,rs1325115,rs2926255,rs1647276,rs780104,rs2926247,rs11204697,rs10141254,rs12089989,rs7412396,rs1260342,rs2867301,rs4291240,rs2980618,rs2275236,rs7602534,rs1336900,rs174556,r…
G18.17,rs272867,rs274559,rs272884,rs274557,rs2631363,rs273914,rs273901,rs273915,rs273912,rs270612,rs274571,rs2631362,rs183898,rs162907,rs1050152,rs12521868,rs2188962,rs4594848
G13.3,rs12801729,rs7104578,rs12807505,rs12795207,rs34298416,rs7927603,rs12419602,rs8181512,rs1336900,rs12089989,rs7412396,rs2184833,rs2867301,rs11204697,rs2275236,rs2228099,rs10888390,rs11204747,rs4451553
G15.12,rs2078674,rs1743594,rs3753122,rs3789597,rs10111852,rs7715520,rs4948244,rs7005909,rs6994744,rs4327896,rs2003045,rs7824374,rs3750246,rs10087214,rs397425,rs721992,rs1112879,rs1375062,rs4401581,rs13155415,rs1868280,rs11775009,rs174570,rs6724428,rs2476599,rs13008931,rs9591786,rs7566619,rs7574262,rs6441201,rs7983930,rs6753371,rs10761414,rs10761415,rs765700,rs7337341,rs4948372,rs1065953,rs9537709…
G12.8,rs2010390,rs11250113,rs2898290,rs2929457,rs2736280,rs2929478,rs1435277,rs2572385,rs2572386,rs2929461,rs2246606,rs11250129,rs2060457,rs13268133,rs491364,rs7823808,rs6992247,rs6601541,rs3885690,rs11774836
G16.4,rs2055638,rs10021126,rs4513544,rs11938266,rs7697992,rs6819599,rs7678748,rs11734586,rs11737590,rs1451634,rs4696222,rs1212119,rs1201210,rs1201208,rs1273329,rs7677374
G12.12,rs4513544,rs2055638,rs10021126,rs11938266,rs7697992,rs6819599,rs7678748,rs11734586,rs11737590,rs1451634,rs4696222,rs1212119,rs1201210,rs1201208,rs1273329,rs7677374,rs13032818,rs2421973,rs10779893,rs12474388,rs918863,rs1397380,rs4961289,rs4440675,rs13270490,rs11991796,rs10087782,rs11166995,rs13280813,rs11997161,rs1560971,rs7832722,rs2194500,rs13406669,rs2255565,rs1435282,rs7602876,rs1028141…
G11.3,rs11938266,rs7697992,rs6819599,rs7678748,rs11734586,rs11737590,rs1451634,rs4696222,rs1212119,rs1201210,rs1201208,rs1273329,rs7677374,rs2271567,rs2055638,rs1397380,rs2000724,rs4513544,rs11662440,rs1318936,rs10021126,rs4440675,rs13270490,rs33162,rs11663795,rs11991796,rs2901732,rs9789191,rs10087782,rs4961289,rs11997161,rs11166995,rs2801003,rs9725646,rs7832722,rs33167,rs4492895,rs1484217,rs1233…
G17.7,rs2228099,rs11204747,rs4451553,rs10888390,rs7412396,rs2275236,rs11204697,rs12089989,rs2867301,rs2184833,rs3754211,rs1336900,rs6655975,rs4970926,rs11193960,rs7075400
G10.2,rs638563,rs2939378,rs1567010,rs618051,rs168541,rs355739,rs370303,rs17218399,rs499919,rs17194068,rs4440675,rs2986971,rs1397380,rs13270490,rs10087782,rs11662440,rs4961289,rs2000724,rs1318936,rs9789191,rs11991796,rs1484217,rs3750736,rs11166995,rs11997161,rs11663795,rs7300470,rs6591657,rs10422365,rs1692116,rs4809987,rs1445511,rs1373599,rs10431091,rs7121363,rs251633,rs4360714,rs4963243,rs9725646…
G14.5,rs1260342,rs1647276,rs780104,rs7602534,rs1919127,rs2068834,rs12038507,rs12726687,rs1387343,rs12021541,rs12119593,rs2171680,rs2060457,rs13030973,rs11250129,rs12125250,rs12122037,rs12546815,rs7588910,rs2305929,rs6919391,rs2451753,rs13268133,rs4839413,rs4873546,rs2180230,rs10441581,rs7842068,rs2447447,rs7209469,rs7015608,rs7210972,rs7833589,rs4839412,rs752388,rs1518774,rs12137569,rs11250113
G14.3,rs9527624,rs9537648,rs9591786,rs7983930,rs7337341,rs13032818,rs2421973,rs10779893,rs12474388,rs9537709,rs918863,rs334855,rs9527666,rs1028141,rs13413553,rs2194500,rs354786,rs7824374,rs2255565,rs4327896,rs1868280,rs12325821,rs1375062,rs7189168,rs7005909,rs9527585,rs9646260,rs6994744,rs10111852,rs9569676,rs2942,rs12461141,rs8102072,rs9931136,rs2268666,rs17835435,rs7197258,rs11669762,rs7100942,…
G12.2,rs6994744,rs1868280,rs4327896,rs1375062,rs10111852,rs7824374,rs7005909,rs278021,rs11122115,rs156984,rs156987,rs277671,rs429383,rs200447,rs277682,rs277678,rs700653,rs11692344,rs970552,rs2880389,rs4581598,rs17731449,rs7691782,rs11725144,rs4833485,rs2892713,rs4148455,rs1059696,rs12509776,rs4834488,rs2766476,rs4148471,rs9597508,rs8000412,rs12018528,rs4148463,rs1678400,rs3782965,rs3782963,rs1487…
G17.17,rs923862,rs1565763,rs9893573,rs2281727,rs2126202,rs12325821,rs8082647
G20.9,rs2867301,rs12089989,rs2275236,rs2184833,rs11204697,rs7412396,rs1336900,rs2228099,rs10888390,rs11204747,rs4451553,rs4970926,rs6655975,rs3754211
G19.10,rs11204747,rs10888390,rs2228099,rs4451553,rs1336900,rs2275236,rs2867301,rs11204697,rs12089989,rs2184833,rs7412396,rs3754211,rs4970926,rs2980638,rs2926247,rs2926255,rs4291240,rs2980618,rs11986161,rs6655975
G20.2,rs1408795,rs1325127,rs996697,rs9893573,rs2281727,rs1565763,rs1325115,rs923862,rs1041105,rs174556,rs174546,rs174576,rs174537,rs1602012,rs4948244,rs721992,rs10761415,rs12752631,rs10761414,rs1325116
G15.4,rs2447447,rs7210972,rs7209469,rs1518774,rs7207214,rs12150068,rs4968772,rs1029765,rs9895708,rs4968762
G15.6,rs7104578,rs12807505,rs12801729,rs12419602,rs34298416,rs12795207,rs7927603,rs8181512
G10.6,rs13287802,rs17223865,rs10511604,rs12344181,rs13302511,rs13287629,rs406981,rs242264,rs6587518,rs397516,rs4948244,rs721992,rs12402939,rs1017970,rs1336899,rs6694531,rs12897911,rs12939066,rs34325875,rs4605214,rs17048128,rs12936458,rs1754313,rs12678561,rs9986953,rs4646421,rs10761415,rs12884684,rs7944669,rs11072495,rs11072494,rs2068982,rs7177407,rs2246881,rs7715220,rs664451,rs10247175,rs10761414…
G19.2,rs11193960,rs4379775,rs7075400,rs951204,rs506884,rs662454,rs1317093,rs12487132,rs654414,rs9725646,rs6764959,rs157276,rs2486378,rs7196682,rs632924,rs1852723,rs2345558,rs12818966,rs10422365,rs7597921,rs9934915,rs7196815,rs1526715,rs6750552,rs814027,rs6471936,rs4786924,rs959177,rs10207579,rs1533949,rs2623439,rs10197136,rs4851604,rs17326572,rs278020,rs7814471,rs12644379,rs1522590,rs11647919,rs1…
G20.19,rs10021126,rs2055638,rs4513544,rs11938266,rs7697992,rs6819599,rs7678748,rs11734586,rs11737590,rs1451634,rs4696222,rs1212119,rs1201210,rs1201208,rs1273329,rs7677374
G18.18,rs618051,rs2939378,rs638563,rs17194068,rs1567010,rs355739,rs168541,rs370303,rs499919,rs17218399
G20.7,rs4961289,rs11991796,rs10087782,rs1397380,rs13270490,rs4440675,rs11166995,rs11997161,rs174450,rs7897553,rs1970631,rs498793,rs11006764,rs102275,rs1535,rs174449,rs7696175,rs5743810,rs3818409,rs721653,rs12641669,rs1678403,rs4148463,rs3782965,rs4148469,rs3782963,rs7983336,rs4148464,rs899496,rs4148471,rs1926657,rs4749185,rs509360
G19.3,rs1989079,rs2981776,rs1985025,rs1985772,rs2981806,rs7096251,rs3013239,rs2981743,rs2981759,rs2277229
G7.6,rs1435282,rs13280813,rs6655975,rs7461062,rs12596840,rs1560971,rs4376805,rs7832722,rs13296996,rs11789911,rs2680899,rs10912358,rs12752631,rs2226042,rs2101488,rs2171679,rs2255834,rs3808607,rs7447025,rs2008849,rs1457043,rs2162459,rs6996287,rs17834626,rs4370496,rs987368,rs2054519,rs10084072,rs4892044,rs1602012,rs10503384,rs877287,rs7321128,rs1195921,rs7983336,rs12789808,rs3780374,rs1678403,rs1342…
G11.2,rs17284802,rs12325821,rs2840108,rs10063644,rs169628,rs1570916,rs7317522,rs7107661,rs6896002,rs3817726,rs2269223,rs11234568,rs2040242,rs2153275,rs9853398,rs10509829,rs6657902,rs4839413,rs10914420,rs2014005,rs6425766,rs7015608,rs4949211,rs1555397,rs9703520,rs7588910,rs11126706,rs546217,rs2068834,rs4306204,rs2030677,rs4703619,rs3780051,rs11715867,rs4839412,rs752388,rs6501760,rs17760660,rs71443…
G15.13,rs1325127,rs1408795,rs996697,rs7078432,rs17223865,rs12344181,rs13287802,rs13287629,rs13302511,rs10511604,rs1325115,rs1041105,rs3862863,rs7602534,rs780104,rs1647276,rs1260342,rs138785,rs6459119,rs4312989,rs9895557,rs3018849,rs7217007,rs13008931,rs6753371,rs1325116,rs7566619,rs1325154,rs10831744,rs4149252,rs6724428,rs7217983,rs3849804,rs7833589,rs7828349,rs747276,rs8005333,rs6474720,rs215547…
G14.4,rs2880389,rs970552,rs700653,rs11692344,rs17731449,rs3097385,rs2256572,rs9464303,rs13287802,rs17223865,rs10511604
G16.7,rs700679,rs4850808,rs2341510,rs700650,rs700654,rs1065953,rs938929,rs1518364,rs788016,rs3731570,rs12619296,rs6738721,rs10756627,rs10511603,rs2007729,rs12353266,rs12353220,rs13284191,rs4507153,rs2206169,rs1523211,rs727336,rs2011091,rs1984399,rs2090660,rs10756626,rs309160,rs7212920,rs1555397,rs7144333,rs7005606,rs1495879,rs6996957,rs634661
G18.10,rs1423860,rs11149870,rs1547992,rs938929,rs700679,rs1065953,rs700650,rs700654,rs2341510,rs4850808,rs1518364,rs12597900,rs1364132,rs3731570,rs788016,rs12619296,rs6738721,rs6694531,rs4970986,rs12402939,rs1336899,rs6587518,rs11204726,rs11589458,rs12038507,rs12021541,rs8017871,rs1387343,rs12726687,rs12147297,rs12119593,rs12897911,rs7147183
G20.14,rs1989079,rs7096251,rs1985025,rs2981806,rs2981776,rs1985772,rs2981759,rs3013239,rs2277229,rs2981743
G10.5,rs7602534,rs1260342,rs1647276,rs780104,rs1919127,rs2068834,rs6992247,rs174576,rs174537,rs174546,rs174556,rs13131014,rs7659146,rs6839352,rs2407406,rs13030973,rs2060457,rs11774836,rs9569695,rs9316935,rs7588910,rs13268133,rs6832323,rs2154163,rs1346007,rs11250129,rs1346006,rs11250113,rs12546815,rs4814863,rs4306204,rs4839413,rs2973341,rs9703520
G10.9,rs2055638,rs4513544,rs10021126,rs1435282,rs11938266,rs7697992,rs6819599,rs7678748,rs11734586,rs11737590,rs1451634,rs4696222,rs1212119,rs1201210,rs1201208,rs1273329,rs7677374,rs11126706,rs17284802,rs12325821,rs13280813,rs752388,rs6896002,rs1715269,rs3741604,rs1009211,rs1560971,rs7107661,rs7833995,rs2670027,rs2476599,rs10504202,rs13256083,rs1425395,rs3817726,rs2269223,rs11882752,rs1570916,rs2…
G19.8,rs2171679,rs10912358,rs12752631,rs2101488,rs1602012
G9.4,rs2258960,rs798524,rs798519,rs798520,rs2533883,rs2527688,rs798523,rs2255541,rs2255782,rs2644272,rs8005333,rs1957165,rs1570172,rs1543480,rs762014,rs1957138,rs12147602,rs10141254,rs1463558,rs2271957,rs9892162,rs9898286,rs2279191,rs217430,rs12601607,rs12122037,rs1423860,rs11149870,rs1364132,rs1547992,rs12600401,rs217420,rs3734444,rs12125250,rs3808607,rs2011091,rs12353220,rs7833995,rs10511603,rs…
G11.10,rs13284191,rs12353220,rs4488856,rs7644451,rs10756627,rs12353266,rs2007729,rs28541536,rs7627347,rs10511603,rs1523211,rs2011091,rs10756626,rs2862745,rs649933,rs561083,rs9867210,rs12639363,rs7927603,rs11725144,rs7691782,rs4833485,rs556577,rs6831946,rs625054,rs12509776,rs4834488,rs12801729,rs12419602,rs7104578,rs12807505,rs766028,rs2126202,rs4146765,rs2154163,rs12795207,rs34298416,rs9316935,rs…
G9.6,rs1336900,rs12089989,rs2275236,rs2867301,rs11204697,rs7412396,rs2184833,rs2228099,rs10888390,rs11204747,rs4451553,rs4970926,rs6655975,rs3754211,rs2055638,rs12325821,rs10021126,rs2389203,rs4148465,rs4773854,rs4148467,rs4513544,rs4148470,rs11938266,rs7697992,rs6819599,rs7678748,rs7832722,rs9297997,rs11734586,rs11737590,rs1451634,rs4696222,rs1212119,rs1201210,rs1201208,rs1273329,rs7677374,rs943…
G3.2,rs274570,rs671473,rs635619,rs2631359,rs272883,rs270606,rs272872,rs272887,rs272888,rs270607,rs2631361,rs270602,rs272889,rs272893,rs1003533,rs272842,rs272886,rs272879,rs162904,rs270613,rs1007602,rs2662314,rs157573,rs1946290,rs30688,rs26207,rs1017201,rs1946289,rs30656,rs30662,rs2073643,rs2243290,rs4235801,rs3798130,rs12186803,rs929325,rs2136187,rs30302
G19.12,rs2644272,rs2258960,rs2527688,rs798523,rs798519,rs798524,rs798520,rs2255782,rs2255541,rs2533883
G12.6,rs2275236,rs12089989,rs11204697,rs2184833,rs7412396,rs2867301,rs2228099,rs11204747,rs12353220,rs4451553,rs6655975,rs10888390,rs1336900,rs10511603,rs12601607,rs2007729,rs2279191,rs9898286,rs13284191,rs12353266,rs9892162,rs2271957,rs10756626,rs10756627,rs4970926,rs2011091,rs12600401,rs3754211,rs2680899,rs2255834,rs7144994,rs1463558,rs6425766,rs10914420,rs6657902,rs2153275,rs7919239,rs1487562,…
G14.14,rs34298416,rs7927603,rs7104578,rs12807505,rs12801729,rs12419602,rs12795207,rs2745746,rs2009726,rs4312989,rs4574618,rs1868031,rs6459119,rs9464303,rs8181512,rs6459114,rs3789597,rs7995278,rs1743594
G15.7,rs1989079,rs7096251,rs1985025,rs2981806,rs2981776,rs1985772,rs2981759,rs3013239,rs2277229,rs2981743
G10.10,rs1989079,rs7096251,rs1985025,rs2981806,rs2981776,rs1985772,rs2981759,rs3013239,rs2277229,rs2981743,rs2980638,rs2980618,rs2926255,rs2926247,rs4291240
G15.3,rs2939378,rs618051,rs638563,rs6694531,rs6587518,rs1567010,rs12402939,rs355739,rs1336899,rs370303,rs168541,rs17194068,rs11204726,rs17218399,rs499919,rs4970986,rs11589458,rs704791,rs7594812,rs4803,rs780106,rs1647266,rs11684134,rs9659073,rs1260326,rs780094,rs2154163,rs12119593,rs7995278,rs12021541,rs12038507,rs1387343,rs12726687,rs2171680
G19.18,rs7588910,rs2613766,rs10957505,rs1065953,rs700654,rs700650,rs17284802,rs700679,rs2341510,rs938929,rs4850808,rs1518364,rs710956,rs10102107,rs7818415,rs1873547,rs2040242,rs169628,rs11027433,rs3817726,rs2269223,rs12700978,rs10063644,rs7920137,rs788016,rs2214959,rs12939066,rs3731570,rs4605214,rs12343952,rs11637274,rs1423860,rs7602534,rs12936458,rs1647276,rs780104,rs1260342,rs6477572,rs2451753,…
G18.1,rs13032818,rs2421973,rs10779893,rs12474388,rs918863,rs334855,rs13413553,rs1028141,rs2194500,rs2255565,rs2670049,rs7007715,rs2551683,rs17828094
G13.6,rs2341510,rs1065953,rs700654,rs700650,rs700679,rs4850808,rs938929,rs1518364,rs788016,rs3731570,rs1435282,rs3741604,rs1009211,rs1818121,rs7588910,rs1409244,rs1587624,rs9569695,rs3900308,rs12619296,rs13183423,rs10504202,rs752388,rs1560971,rs2077748,rs2670027,rs1885968,rs13280813,rs2548010,rs4761944,rs13256083,rs9316935,rs2154163,rs7995278,rs6738721,rs10512111,rs899444,rs1816562,rs12026423,rs3…
G6.5,rs2010390,rs2929478,rs6992247,rs11250113,rs251633,rs2898290,rs10422365,rs2929457,rs2736280,rs11737315,rs491364,rs17687043,rs2929461,rs4942028,rs17069342,rs12644379,rs4393394,rs16951987,rs16965147,rs1948002,rs3133691,rs2934394,rs10494996,rs17079575,rs566125,rs4294620,rs4703357,rs6991479,rs3950954,rs8002241,rs13412942,rs12322510,rs4700202,rs7938005,rs2572386,rs2255486,rs11888086,rs7788567,rs14…
G18.2,rs2898290,rs2010390,rs11250113,rs2736280,rs1435277,rs2246606,rs2929457,rs2572385,rs2060457,rs2572386,rs11250129,rs6992247,rs2929478,rs2929461,rs11774836,rs13268133,rs491364,rs7823808,rs6601541,rs3885690
G8.5,rs2898290,rs1435277,rs2246606,rs2572385,rs2572386,rs2736280,rs2010390,rs11250129,rs11250113,rs2060457,rs2929457,rs7823808,rs2929478,rs13268133,rs2929461,rs6992247,rs6601541,rs3885690,rs491364,rs11774836,rs12546815
G13.8,rs334855,rs13032818,rs2421973,rs10779893,rs12474388,rs918863,rs13413553,rs1028141,rs2194500,rs9611098,rs654414,rs2486378,rs2981767,rs3013230,rs3019522,rs2981778,rs2981811,rs2255565,rs3019490,rs5757168,rs5757170,rs5757080,rs743518,rs4948359,rs2162459,rs1457043,rs6996287,rs2680899,rs2255834,rs7007715,rs3808607,rs2486370,rs17828094,rs10993988,rs7460495,rs2416604,rs8192879,rs2247181,rs1254799,r…
G15.1,rs2060457,rs11250129,rs11250113,rs2010390,rs2898290,rs2929457,rs2736280,rs2929478,rs1435277,rs2929461,rs2572385,rs6992247,rs2572386,rs2246606,rs7823808,rs13268133,rs491364,rs6601541,rs3885690,rs11774836
G18.12,rs4887142,rs4544202,rs6495117,rs7166701,rs6495116,rs12594447,rs6495118,rs9635320,rs8028430,rs2899826,rs6495119,rs531863,rs10819896
G16.12,rs1408795,rs1325127,rs4407257,rs332868,rs332921,rs332909,rs332880,rs996697,rs17798906,rs1325115
G9.1,rs1989079,rs7096251,rs1985025,rs2981806,rs2981776,rs1985772,rs2981759,rs3013239,rs2277229,rs2981743,rs12752631,rs2171679,rs1602012,rs10912358,rs2101488,rs9527624,rs9537648,rs12138047,rs7337341,rs9537709,rs4961289,rs10087782,rs11991796,rs4440675,rs1397380,rs13270490,rs1336900,rs11166995
G20.11,rs4948244,rs10761414,rs10761415,rs2973335,rs721992,rs406465,rs1435282,rs2973341,rs12544019,rs13280813,rs1754313,rs10107666,rs1560971,rs7461062,rs712423,rs4948372,rs4831656,rs1009211,rs3741604,rs10104703,rs10821624,rs7147183,rs12147297,rs1065953,rs700654,rs700650,rs1504322,rs723212,rs10093567,rs700679,rs8017871,rs4850808,rs2341510,rs1468675,rs12237739,rs2417024,rs938929,rs4370496,rs724913,r…
G19.16,rs11250113,rs2898290,rs2010390,rs11250129,rs2736280,rs2060457,rs2929457,rs1435277,rs2572385,rs2929478,rs2572386,rs2246606,rs7823808,rs2929461,rs6992247,rs13268133,rs6601541,rs3885690,rs491364,rs11774836
G9.2,rs700679,rs700654,rs700650,rs1065953,rs4850808,rs2341510,rs938929,rs788016,rs4948244,rs1518364,rs3731570,rs9569695,rs9316935,rs12619296,rs2548010,rs1818121,rs2154163,rs3900308,rs1587624,rs13183423,rs10761414,rs10761415,rs721992,rs9527622,rs8000412,rs12018528,rs2077748,rs10111852,rs9597508,rs1409244,rs6738721,rs1375062,rs7995278,rs4327896,rs7005909,rs6994744,rs1868280,rs7824374,rs2972243,rs49…
G15.10,rs2055638,rs10021126,rs4513544,rs11938266,rs7697992,rs6819599,rs7678748,rs11734586,rs11737590,rs1451634,rs4696222,rs1212119,rs1201210,rs1201208,rs1273329,rs7677374
G14.7,rs1375062,rs1868280,rs7005909,rs6994744,rs10111852,rs4327896,rs7824374,rs1435282,rs1560971,rs13280813,rs6811246,rs6827414,rs10026499,rs5743810,rs4581598,rs7832722,rs7461062,rs2293859,rs7696175,rs7995278,rs12544019,rs6991234,rs13149231,rs4913307,rs12018528,rs8000412,rs9597508,rs2154163,rs12641669,rs1168292,rs9527622,rs174537,rs9316935,rs174546,rs10087767,rs9569695,rs174576,rs1968601,rs963917…
G12.7,rs2939378,rs618051,rs638563,rs17194068,rs1567010,rs355739,rs168541,rs370303,rs499919,rs17218399
G19.4,rs9527622,rs8000412,rs12018528,rs9597508,rs7817803,rs1340022,rs277671,rs2154163,rs4581598,rs277678,rs277682,rs278021,rs429383,rs156984,rs11122115,rs156987,rs200447,rs7995278,rs6470816,rs1466226,rs277672,rs546126,rs9569695,rs4430553,rs761887,rs1409244,rs17643895,rs10878403,rs7824374,rs9316935,rs1504322,rs662454,rs506884,rs2486378,rs632924,rs154060,rs654414,rs2088169,rs7005909,rs10111852,rs13…
G17.1,rs12370719,rs10506882,rs6539689,rs10082955,rs9527622,rs12018528,rs8000412,rs9597508,rs7995278,rs2154163,rs174450,rs1535,rs1409244,rs1336900,rs102275,rs10888390
G6.1,rs6991234,rs1523211,rs9898819,rs2760743,rs1457043,rs903160,rs2162459,rs6996287,rs7007715,rs2307143,rs17828094,rs2011091,rs2766476,rs11655813,rs3808607,rs10756627,rs8192879,rs2007729,rs2102009,rs13284191,rs4370496,rs10511603,rs1678400,rs12353220,rs12579602,rs11651451,rs11097891,rs12353266,rs757176,rs11918147,rs216219,rs1563966,rs4148463,rs1154082,rs4148471,rs3782963,rs7983336,rs17724852,rs899…
G7.1,rs1989079,rs7096251,rs1985025,rs2981776,rs2981759,rs2277229,rs2981806,rs1985772,rs3013239,rs2981743,rs2101488,rs2171679,rs1602012,rs10912358,rs12752631,rs17223865,rs10511604,rs13287802,rs12344181,rs13287629,rs13302511,rs1017970,rs12138047,rs17048128,rs12678561,rs13131014,rs4646421,rs17171825,rs6765070,rs2407406,rs4684534,rs7659146,rs2127224,rs11787497,rs11072495,rs11072494,rs7824413,rs911704…
G13.12,rs2055638,rs10021126,rs4513544,rs1336900,rs12089989,rs2275236,rs2867301,rs11204697,rs2184833,rs7412396,rs10888390,rs2228099,rs11938266,rs11204747,rs7697992,rs6819599,rs4451553,rs7678748,rs11734586,rs11737590,rs1451634,rs4696222,rs6655975,rs1212119,rs1201210,rs1201208,rs1273329,rs7677374,rs4970926,rs1397380,rs4440675,rs13270490,rs4961289,rs11991796,rs3754211,rs10087782,rs11166995,rs11997161
G8.1,rs1435282,rs13280813,rs2055638,rs1560971,rs6539689,rs12370719,rs10506882,rs4873546,rs7842068,rs7833589,rs10082955,rs10441581,rs6655975,rs7832722,rs10021126,rs10441557,rs1518774,rs7209469,rs2447447,rs4608108,rs7210972,rs10087767,rs2670027,rs10512111,rs2416604,rs4513544,rs17760660,rs1909446,rs2247181,rs6991234,rs10504202,rs11938266,rs752388,rs11789911,rs1377841,rs11790235,rs13256083,rs7697992,…
G10.4,rs2184833,rs7412396,rs2275236,rs12089989,rs1336900,rs11204697,rs2867301,rs10888390,rs2228099,rs11204747,rs4451553,rs4970926,rs6655975,rs3754211,rs2271957,rs9892162,rs9898286,rs2279191,rs6425609,rs7528811,rs12601607,rs1463558
G13.11,rs9893573,rs2281727,rs102275,rs2126202,rs13287629,rs1535,rs174534,rs12344181,rs13302511,rs17223865,rs10511604,rs12325821,rs509360,rs13287802,rs923862,rs1565763,rs174450,rs1910421,rs174449,rs9931136,rs9646260,rs6482573,rs1374070,rs7189168,rs6994744,rs7197258,rs2886223,rs1868280,rs3818409,rs1375062,rs10111852,rs16891858,rs13379257,rs4749185,rs4327896,rs11692344,rs700653,rs970552,rs9972778,rs…
G18.4,rs1435282,rs4335203,rs13280813,rs10503384,rs4451553,rs2228099,rs10888390,rs11204747,rs7832722,rs1560971,rs12544019,rs3754211,rs824070,rs1741340,rs7461062,rs1409207,rs2255834,rs2680899,rs10063644,rs169628,rs1336900,rs6655975,rs711941,rs2275236,rs11204697,rs7412396,rs12089989,rs2184833,rs2840108,rs17318844,rs2867301,rs10087767,rs4970926,rs6867813,rs17031489,rs899454,rs1937395,rs899444,rs79486…
G18.15,rs2010390,rs2929478,rs11250113,rs2929457,rs491364,rs11250129,rs2929461,rs6694531,rs2060457,rs1336899,rs13268133,rs12402939,rs6587518,rs1335330,rs1537722,rs6992247,rs1537728,rs11774836,rs9659073,rs2898290,rs6459119,rs4312989,rs2736280,rs13163141,rs11135284,rs1796432,rs6601541,rs156987,rs156984,rs11122115,rs2745746,rs2430989,rs1606609,rs4447477,rs1868031,rs200447,rs429383,rs497897,rs2009726,…
G8.3,rs638563,rs618051,rs1567010,rs355739,rs2939378,rs168541,rs370303,rs17218399,rs12402939,rs6694531,rs6587518,rs1336899,rs499919,rs17194068,rs11204726,rs9659073,rs4970986,rs11589458,rs2345558,rs7196682,rs1022454,rs11647919,rs3018849,rs9934915
G16.2,rs638563,rs618051,rs1567010,rs355739,rs168541,rs370303,rs17218399,rs2939378,rs4440675,rs499919,rs1397380,rs13270490,rs10087782,rs11991796,rs4961289,rs11997161,rs11166995,rs17194068,rs11193960,rs7075400,rs4948244,rs9806454,rs4379775,rs951204,rs10761414,rs4451553,rs4777927,rs1317093
G20.18,rs704791,rs7594812,rs4803,rs780106,rs1647266,rs11684134,rs2077748,rs1818121,rs12119593,rs13183423,rs3900308,rs1387343,rs2548010,rs12038507,rs12726687,rs2171680,rs12021541,rs1587624,rs1260326,rs780094,rs700679
G19.6,rs2867301,rs12089989,rs2275236,rs11204697,rs2184833,rs7412396,rs2228099,rs11204747,rs10888390,rs4451553,rs7207214,rs2447447,rs1518774,rs7209469,rs7210972,rs1336900,rs3754211,rs4970926,rs6655975,rs12150068,rs4968772,rs1029765,rs9895708,rs4968762
G17.13,rs1560971,rs6046146,rs761220,rs4814858,rs3790228,rs6046139,rs721992,rs13280813,rs4948244,rs10761415,rs4813361,rs10761414,rs1435282,rs4948372,rs7461062,rs7832722,rs11243704,rs2293859,rs12936458,rs30645,rs12939066,rs10087767,rs26207,rs6996838,rs7585312,rs17195442,rs10503384,rs1017201,rs17643895,rs4605214,rs2307143,rs1664262,rs12884684,rs2618450,rs903160,rs4948359,rs11692096,rs7967062,rs10495…
G20.20,rs1336900,rs2228099,rs2275236,rs2867301,rs11204697,rs7412396,rs10888390,rs2184833,rs12089989,rs11204747,rs4451553,rs6655975,rs10511604,rs12344181,rs13287629,rs13287802,rs13302511,rs3754211,rs17223865,rs4970926,rs2154163,rs2862745,rs7995278,rs8017871,rs12147297,rs7147183,rs7644451,rs712423,rs4488856,rs7627347,rs28541536,rs9867210,rs1754313,rs9569695,rs12897911,rs9316935,rs9527622,rs1009211,…
G16.14,rs2898290,rs2736280,rs2010390,rs1435277,rs2572385,rs2572386,rs2246606,rs11250113,rs2929457,rs11250129,rs2060457,rs2929478,rs2929461,rs13268133,rs6992247,rs7823808,rs6601541,rs3885690,rs491364,rs11774836
G19.17,rs12544019,rs13280813,rs1560971,rs1435282,rs6991234,rs2548010,rs1818121,rs13183423,rs3900308,rs1587624,rs7461062,rs2077748,rs2293859,rs7832722,rs2282367,rs756208,rs1487562,rs10503384,rs7919239,rs2973335,rs406465,rs2026612,rs1059696,rs10931262,rs7005909,rs4327896,rs1254799,rs10111852,rs4370496,rs7824374,rs1868280,rs1375062,rs724913,rs1414052,rs4747530,rs2973341,rs1556479,rs2972243,rs6994744…
G19.7,rs3018849,rs4447477,rs700653,rs2470217,rs11166995,rs4961289,rs11692344,rs970552,rs6831946,rs11991796,rs2880389,rs10087782,rs1570172,rs1397380,rs11725144,rs7691782,rs4440675,rs13270490,rs11655813,rs11651451,rs9898819,rs4833485,rs12807505,rs1530016,rs2760743,rs2430989,rs903160,rs2307143,rs7927603,rs11997161,rs9659073,rs7541094,rs3818409,rs2899102,rs217420,rs34298416,rs1563966,rs17731449,rs656…
G6.2,rs1336900,rs2184833,rs2867301,rs12089989,rs11204697,rs7412396,rs2275236,rs10888390,rs2228099,rs6655975,rs11204747,rs4451553,rs4970926,rs3754211
G11.1,rs2010390,rs11250113,rs2929478,rs2929457,rs2898290,rs13268133,rs2060457,rs2929461,rs2736280,rs11250129,rs6992247,rs491364,rs2572386,rs2572385,rs1435277,rs2246606,rs11774836,rs7823808,rs6601541,rs3885690
G11.4,rs1336900,rs7412396,rs12089989,rs2275236,rs2184833,rs11204697,rs2867301,rs2228099,rs10888390,rs1989079,rs11204747,rs7096251,rs1985025,rs4451553,rs2981806,rs2981776,rs1985772,rs2981759,rs3013239,rs2277229,rs2981743,rs4970926,rs6655975,rs3754211,rs10087782,rs11991796,rs1397380,rs4961289,rs13270490,rs4440675,rs11166995,rs11997161,rs12752631,rs2171679,rs10912358,rs2101488,rs1602012,rs1523211
G11.5,rs2939378,rs618051,rs638563,rs17194068,rs1567010,rs355739,rs168541,rs370303,rs499919,rs17218399
G16.5,rs12752631,rs1602012,rs2171679,rs2101488,rs10912358,rs1518774,rs2447447,rs7210972,rs7209469,rs12138047,rs13155415,rs10039754
G8.6,rs273914,rs272884,rs272867,rs274557,rs274559,rs2631363,rs162907,rs1050152,rs12521868,rs2188962,rs273901,rs273915,rs273912,rs270612,rs274571,rs2631362,rs183898,rs4594848,rs3864277,rs17674015
G17.4,rs6655975,rs10141254,rs12147602,rs1543480,rs1957165,rs1957138,rs762014,rs1570172,rs8005333,rs6919391,rs2451753,rs780104,rs1647276,rs1260342,rs788016,rs7602534,rs1336900,rs700679,rs2341510,rs11204747,rs12619296,rs2228099,rs4451553,rs3731570,rs1065953,rs10888390,rs4850808,rs700650,rs700654,rs938929,rs12089989,rs2275236,rs6738721,rs3754211,rs7412396,rs2184833,rs1518364,rs2867301,rs11204697,rs2…
G10.1,rs273914,rs272884,rs272867,rs274557,rs274559,rs2631363,rs162907,rs273901,rs273915,rs273912,rs270612,rs1050152,rs274571,rs2631362,rs183898,rs12521868,rs2188962,rs4594848,rs3864277

## Sheet: Table 6S
Table 6S: Genes corresponding to the short nucleotide polymorphisms (SNPs) identified in the 93 lipidome-genotype relations..
Gene stable ID	Gene description	Chromosome/scaffold name	Gene start (bp)	Gene end (bp)	Strand	Karyotype band	Gene type	Gene name	EntrezGene description
ENSG00000002746	HECT, C2 and WW domain containing E3 ubiquitin protein ligase 1 [Source:HGNC Symbol;Acc:22195]	7	43152198	43605600	1	p14.1	protein_coding	HECW1	HECT, C2 and WW domain containing E3 ubiquitin protein ligase 1
ENSG00000003436	tissue factor pathway inhibitor (lipoprotein-associated coagulation inhibitor) [Source:HGNC Symbol;Acc:11760]	2	188328957	188430487	-1	q32.1	protein_coding	TFPI	tissue factor pathway inhibitor (lipoprotein-associated coagulation inhibitor)
ENSG00000003987	myotubularin related protein 7 [Source:HGNC Symbol;Acc:7454]	8	17155539	17271037	-1	p22	protein_coding	MTMR7	myotubularin related protein 7
ENSG00000004846	ATP-binding cassette, sub-family B (MDR/TAP), member 5 [Source:HGNC Symbol;Acc:46]	7	20654830	20816658	1	p21.1	protein_coding	ABCB5	ATP-binding cassette, sub-family B (MDR/TAP), member 5
ENSG00000005020	src kinase associated phosphoprotein 2 [Source:HGNC Symbol;Acc:15687]	7	26706681	27034858	-1	p15.2	protein_coding	SKAP2	src kinase associated phosphoprotein 2
ENSG00000005108	thrombospondin, type I, domain containing 7A [Source:HGNC Symbol;Acc:22207]	7	11409984	11871824	-1	p21.3	protein_coding	THSD7A	thrombospondin, type I, domain containing 7A
ENSG00000005249	protein kinase, cAMP-dependent, regulatory, type II, beta [Source:HGNC Symbol;Acc:9392]	7	106685094	106802256	1	q22.3	protein_coding	PRKAR2B	protein kinase, cAMP-dependent, regulatory, type II, beta
ENSG00000005421	paraoxonase 1 [Source:HGNC Symbol;Acc:9204]	7	94926988	95025673	-1	q21.3	protein_coding	PON1	paraoxonase 1
ENSG00000005469	carnitine O-octanoyltransferase [Source:HGNC Symbol;Acc:2366]	7	86974997	87029111	1	q21.12	protein_coding	CROT	carnitine O-octanoyltransferase
ENSG00000005810	MYC binding protein 2, E3 ubiquitin protein ligase [Source:HGNC Symbol;Acc:23386]	13	77618792	77901185	-1	q22.3	protein_coding	MYCBP2	MYC binding protein 2, E3 ubiquitin protein ligase
ENSG00000006125	adaptor-related protein complex 2, beta 1 subunit [Source:HGNC Symbol;Acc:563]	17	33905065	34053436	1	q12	protein_coding	AP2B1	adaptor-related protein complex 2, beta 1 subunit
ENSG00000006468	ets variant 1 [Source:HGNC Symbol;Acc:3490]	7	13930853	14031050	-1	p21.2	protein_coding	ETV1	ets variant 1
ENSG00000006652	interferon-related developmental regulator 1 [Source:HGNC Symbol;Acc:5456]	7	112063023	112121072	1	q31.1	protein_coding	IFRD1	interferon-related developmental regulator 1
ENSG00000006715	vacuolar protein sorting 41 homolog (S. cerevisiae) [Source:HGNC Symbol;Acc:12713]	7	38762563	38971994	-1	p14.1	protein_coding	VPS41	vacuolar protein sorting 41 homolog (S. cerevisiae)
ENSG00000006740	Rho GTPase activating protein 44 [Source:HGNC Symbol;Acc:29096]	17	12692856	12894960	1	p12	protein_coding	ARHGAP44	Rho GTPase activating protein 44
ENSG00000007237	growth arrest-specific 7 [Source:HGNC Symbol;Acc:4169]	17	9813926	10101868	-1	p13.1	protein_coding	GAS7	growth arrest-specific 7
ENSG00000007923	DnaJ (Hsp40) homolog, subfamily C, member 11 [Source:HGNC Symbol;Acc:25570]	1	6694228	6761984	-1	p36.31	protein_coding	DNAJC11	DnaJ (Hsp40) homolog, subfamily C, member 11
ENSG00000007968	E2F transcription factor 2 [Source:HGNC Symbol;Acc:3114]	1	23832922	23857712	-1	p36.12	protein_coding	E2F2	E2F transcription factor 2
ENSG00000008405	cryptochrome 1 (photolyase-like) [Source:HGNC Symbol;Acc:2384]	12	107385142	107487607	-1	q23.3	protein_coding	CRY1	cryptochrome 1 (photolyase-like)
ENSG00000008441	nuclear factor I/X (CCAAT-binding transcription factor) [Source:HGNC Symbol;Acc:7788]	19	13106422	13209610	1	p13.2	protein_coding	NFIX	nuclear factor I/X (CCAAT-binding transcription factor)
ENSG00000009413	REV3-like, polymerase (DNA directed), zeta, catalytic subunit [Source:HGNC Symbol;Acc:9968]	6	111620234	111804918	-1	q21	protein_coding	REV3L	REV3-like, polymerase (DNA directed), zeta, catalytic subunit
ENSG00000009709	paired box 7 [Source:HGNC Symbol;Acc:8621]	1	18957500	19075360	1	p36.13	protein_coding	PAX7	paired box 7
ENSG00000011021	chloride channel, voltage-sensitive 6 [Source:HGNC Symbol;Acc:2024]	1	11866207	11903201	1	p36.22	protein_coding	CLCN6	chloride channel, voltage-sensitive 6
ENSG00000011105	tetraspanin 9 [Source:HGNC Symbol;Acc:21640]	12	3186521	3395730	1	p13.33	protein_coding	TSPAN9	tetraspanin 9
ENSG00000012779	arachidonate 5-lipoxygenase [Source:HGNC Symbol;Acc:435]	10	45869661	45941561	1	q11.21	protein_coding	ALOX5	arachidonate 5-lipoxygenase
ENSG00000012822	calcium binding and coiled-coil domain 1 [Source:HGNC Symbol;Acc:29306]	12	54104903	54121529	-1	q13.13	protein_coding	CALCOCO1	calcium binding and coiled-coil domain 1
ENSG00000013297	claudin 11 [Source:HGNC Symbol;Acc:8514]	3	170136653	170578169	1	q26.2	protein_coding	CLDN11	claudin 11
ENSG00000014164	zinc finger CCCH-type containing 3 [Source:HGNC Symbol;Acc:28972]	8	144519825	144623623	-1	q24.3	protein_coding	ZC3H3	zinc finger CCCH-type containing 3
ENSG00000014216	calpain 1, (mu/I) large subunit [Source:HGNC Symbol;Acc:1476]	11	64948037	64979477	1	q13.1	protein_coding	CAPN1	calpain 1, (mu/I) large subunit
ENSG00000015520	NPC1-like 1 [Source:HGNC Symbol;Acc:7898]	7	44552134	44580914	-1	p13	protein_coding	NPC1L1	NPC1-like 1
ENSG00000015676	NudC domain containing 3 [Source:HGNC Symbol;Acc:22208]	7	44418720	44530479	-1	p13	protein_coding	NUDCD3	NudC domain containing 3
ENSG00000016490	chloride channel accessory 1 [Source:HGNC Symbol;Acc:2015]	1	86934051	86965972	1	p22.3	protein_coding	CLCA1	chloride channel accessory 1
ENSG00000016602	chloride channel accessory 4 [Source:HGNC Symbol;Acc:2018]	1	87012761	87046437	1	p22.3	protein_coding	CLCA4	chloride channel accessory 4
ENSG00000017260	ATPase, Ca++ transporting, type 2C, member 1 [Source:HGNC Symbol;Acc:13211]	3	130569439	130735556	1	q22.1	protein_coding	ATP2C1	ATPase, Ca++ transporting, type 2C, member 1
ENSG00000018236	contactin 1 [Source:HGNC Symbol;Acc:2171]	12	41086244	41466220	1	q12	protein_coding	CNTN1	contactin 1
ENSG00000018408	WW domain containing transcription regulator 1 [Source:HGNC Symbol;Acc:24042]	3	149235022	149454501	-1	q25.1	protein_coding	WWTR1	WW domain containing transcription regulator 1
ENSG00000018510	alkylglycerone phosphate synthase [Source:HGNC Symbol;Acc:327]	2	178257372	178408564	1	q31.2	protein_coding	AGPS	alkylglycerone phosphate synthase
ENSG00000021645	neurexin 3 [Source:HGNC Symbol;Acc:8010]	14	78708734	80330762	1	q24.3	protein_coding	NRXN3	neurexin 3
ENSG00000021762	oxysterol binding protein-like 5 [Source:HGNC Symbol;Acc:16392]	11	3108346	3187969	-1	p15.4	protein_coding	OSBPL5	oxysterol binding protein-like 5
ENSG00000022840	ring finger protein 10 [Source:HGNC Symbol;Acc:10055]	12	120971283	121015397	1	q24.31	protein_coding	RNF10	ring finger protein 10
ENSG00000023171	GRAM domain containing 1B [Source:HGNC Symbol;Acc:29214]	11	123396344	123498482	1	q24.1	protein_coding	GRAMD1B	GRAM domain containing 1B
ENSG00000023318	endoplasmic reticulum protein 44 [Source:HGNC Symbol;Acc:18311]	9	102741461	102861322	-1	q31.1	protein_coding	ERP44	endoplasmic reticulum protein 44
ENSG00000023839	ATP-binding cassette, sub-family C (CFTR/MRP), member 2 [Source:HGNC Symbol;Acc:53]	10	101542489	101611949	1	q24.2	protein_coding	ABCC2	ATP-binding cassette, sub-family C (CFTR/MRP), member 2
ENSG00000023892	differentially expressed in FDCP 6 homolog (mouse) [Source:HGNC Symbol;Acc:2760]	6	35265595	35289548	1	p21.31	protein_coding	DEF6	differentially expressed in FDCP 6 homolog (mouse)
ENSG00000024422	EH-domain containing 2 [Source:HGNC Symbol;Acc:3243]	19	48216600	48246391	1	q13.33	protein_coding	EHD2	EH-domain containing 2
ENSG00000025708	thymidine phosphorylase [Source:HGNC Symbol;Acc:3148]	22	50964181	50968485	-1	q13.33	protein_coding	TYMP	thymidine phosphorylase
ENSG00000025770	non-SMC condensin II complex, subunit H2 [Source:HGNC Symbol;Acc:25071]	22	50946645	50961901	1	q13.33	protein_coding	NCAPH2	non-SMC condensin II complex, subunit H2
ENSG00000026508	CD44 molecule (Indian blood group) [Source:HGNC Symbol;Acc:1681]	11	35160417	35253949	1	p13	protein_coding	CD44	CD44 molecule (Indian blood group)
ENSG00000026652	1-acylglycerol-3-phosphate O-acyltransferase 4 [Source:HGNC Symbol;Acc:20885]	6	161551011	161695093	-1	q26	protein_coding	AGPAT4	1-acylglycerol-3-phosphate O-acyltransferase 4
ENSG00000027001	mitochondrial intermediate peptidase [Source:HGNC Symbol;Acc:7104]	13	24304328	24463558	-1	q12.12	protein_coding	MIPEP	mitochondrial intermediate peptidase
ENSG00000027075	protein kinase C, eta [Source:HGNC Symbol;Acc:9403]	14	61654277	62017694	1	q23.1	protein_coding	PRKCH	protein kinase C, eta
ENSG00000029364	solute carrier family 39, member 9 [Source:HGNC Symbol;Acc:20182]	14	69864732	69929105	1	q24.1	protein_coding	SLC39A9	solute carrier family 39, member 9
ENSG00000029534	ankyrin 1, erythrocytic [Source:HGNC Symbol;Acc:492]	8	41510739	41754280	-1	p11.21	protein_coding	ANK1	ankyrin 1, erythrocytic
ENSG00000031003	family with sequence similarity 13, member B [Source:HGNC Symbol;Acc:1335]	5	137273649	137387650	-1	q31.2	protein_coding	FAM13B	family with sequence similarity 13, member B
ENSG00000032219	AT rich interactive domain 4A (RBP1-like) [Source:HGNC Symbol;Acc:9885]	14	58765103	58840605	1	q23.1	protein_coding	ARID4A	AT rich interactive domain 4A (RBP1-like)
ENSG00000032389	tumor suppressing subtransferable candidate 1 [Source:HGNC Symbol;Acc:12383]	2	3192696	3381653	-1	p25.3	protein_coding	TSSC1	tumor suppressing subtransferable candidate 1
ENSG00000032444	patatin-like phospholipase domain containing 6 [Source:HGNC Symbol;Acc:16268]	19	7598890	7626650	1	p13.2	protein_coding	PNPLA6	patatin-like phospholipase domain containing 6
ENSG00000035681	neutral sphingomyelinase (N-SMase) activation associated factor [Source:HGNC Symbol;Acc:8017]	8	59496063	59572403	-1	q12.1	protein_coding	NSMAF	neutral sphingomyelinase (N-SMase) activation associated factor
ENSG00000035862	TIMP metallopeptidase inhibitor 2 [Source:HGNC Symbol;Acc:11821]	17	76849059	76921469	-1	q25.3	protein_coding	TIMP2	TIMP metallopeptidase inhibitor 2
ENSG00000038532	C-type lectin domain family 16, member A [Source:HGNC Symbol;Acc:29013]	16	11038345	11276046	1	p13.13	protein_coding	CLEC16A	C-type lectin domain family 16, member A
ENSG00000038945	macrophage scavenger receptor 1 [Source:HGNC Symbol;Acc:7376]	8	15965387	16424999	-1	p22	protein_coding	MSR1	macrophage scavenger receptor 1
ENSG00000039139	dynein, axonemal, heavy chain 5 [Source:HGNC Symbol;Acc:2950]	5	13690440	13944652	-1	p15.2	protein_coding	DNAH5	dynein, axonemal, heavy chain 5
ENSG00000040341	staufen double-stranded RNA binding protein 2 [Source:HGNC Symbol;Acc:11371]	8	74332604	74659943	-1	q21.11	protein_coding	STAU2	staufen double-stranded RNA binding protein 2
ENSG00000041515	myosin XVI [Source:HGNC Symbol;Acc:29822]	13	109248500	109860355	1	q33.3	protein_coding	MYO16	myosin XVI
ENSG00000041982	tenascin C [Source:HGNC Symbol;Acc:5318]	9	117782806	117880536	-1	q33.1	protein_coding	TNC	tenascin C
ENSG00000042781	Usher syndrome 2A (autosomal recessive, mild) [Source:HGNC Symbol;Acc:12601]	1	215796236	216596738	-1	q41	protein_coding	USH2A	Usher syndrome 2A (autosomal recessive, mild)
ENSG00000042832	thyroglobulin [Source:HGNC Symbol;Acc:11764]	8	133879203	134147147	1	q24.22	protein_coding	TG	thyroglobulin
ENSG00000043143	jade family PHD finger 2 [Source:HGNC Symbol;Acc:22984]	5	133860003	133918918	1	q31.1	protein_coding	JADE2	jade family PHD finger 2
ENSG00000044524	EPH receptor A3 [Source:HGNC Symbol;Acc:3387]	3	89156674	89531284	1	p11.1	protein_coding	EPHA3	EPH receptor A3
ENSG00000047188	YTH domain containing 2 [Source:HGNC Symbol;Acc:24721]	5	112849380	112930982	1	q22.2	protein_coding	YTHDC2	YTH domain containing 2
ENSG00000047249	ATPase, H+ transporting, lysosomal 50/57kDa, V1 subunit H [Source:HGNC Symbol;Acc:18303]	8	54628117	54756118	-1	q11.23	protein_coding	ATP6V1H	ATPase, H+ transporting, lysosomal 50/57kDa, V1 subunit H
ENSG00000047617	anoctamin 2 [Source:HGNC Symbol;Acc:1183]	12	5641035	6055398	-1	p13.31	protein_coding	ANO2	anoctamin 2
ENSG00000047932	golgi-associated PDZ and coiled-coil motif containing [Source:HGNC Symbol;Acc:17643]	6	117639374	117923691	-1	q22.1	protein_coding	GOPC	golgi-associated PDZ and coiled-coil motif containing
ENSG00000047936	c-ros oncogene 1 , receptor tyrosine kinase [Source:HGNC Symbol;Acc:10261]	6	117609463	117747018	-1	q22.1	protein_coding	ROS1	c-ros oncogene 1 , receptor tyrosine kinase
ENSG00000048052	histone deacetylase 9 [Source:HGNC Symbol;Acc:14065]	7	18126572	19042039	1	p21.1	protein_coding	HDAC9	histone deacetylase 9
ENSG00000048740	CUGBP, Elav-like family member 2 [Source:HGNC Symbol;Acc:2550]	10	11047259	11378674	1	p14	protein_coding	CELF2	CUGBP, Elav-like family member 2
ENSG00000048991	R3H domain containing 1 [Source:HGNC Symbol;Acc:9757]	2	136289025	136482840	1	q21.3	protein_coding	R3HDM1	R3H domain containing 1
ENSG00000049192	ADAM metallopeptidase with thrombospondin type 1 motif, 6 [Source:HGNC Symbol;Acc:222]	5	64444563	64777747	-1	q12.3	protein_coding	ADAMTS6	ADAM metallopeptidase with thrombospondin type 1 motif, 6
ENSG00000049323	latent transforming growth factor beta binding protein 1 [Source:HGNC Symbol;Acc:6714]	2	33172039	33624576	1	p22.3	protein_coding	LTBP1	latent transforming growth factor beta binding protein 1
ENSG00000049618	AT rich interactive domain 1B (SWI1-like) [Source:HGNC Symbol;Acc:18040]	6	157099063	157531913	1	q25.3	protein_coding	ARID1B	AT rich interactive domain 1B (SWI1-like)
ENSG00000049759	neural precursor cell expressed, developmentally down-regulated 4-like, E3 ubiquitin protein ligase [Source:HGNC Symbol;Acc:7728]	18	55711599	56068772	1	q21.31	protein_coding	NEDD4L	neural precursor cell expressed, developmentally down-regulated 4-like, E3 ubiquitin protein ligase
ENSG00000050165	dickkopf WNT signaling pathway inhibitor 3 [Source:HGNC Symbol;Acc:2893]	11	11984653	12031316	-1	p15.3	protein_coding	DKK3	dickkopf WNT signaling pathway inhibitor 3
ENSG00000050748	mitogen-activated protein kinase 9 [Source:HGNC Symbol;Acc:6886]	5	179660143	179719099	-1	q35.3	protein_coding	MAPK9	mitogen-activated protein kinase 9
ENSG00000051825	M-phase phosphoprotein 9 [Source:HGNC Symbol;Acc:7215]	12	123636867	123728561	-1	q24.31	protein_coding	MPHOSPH9	M-phase phosphoprotein 9
ENSG00000053108	follistatin-like 4 [Source:HGNC Symbol;Acc:21389]	5	132532147	132948255	-1	q31.1	protein_coding	FSTL4	follistatin-like 4
ENSG00000053254	forkhead box N3 [Source:HGNC Symbol;Acc:1928]	14	89591215	90085493	-1	q32.11	protein_coding	FOXN3	forkhead box N3
ENSG00000053438	neuronatin [Source:HGNC Symbol;Acc:7860]	20	36149617	36152092	1	q11.23	protein_coding	NNAT	neuronatin
ENSG00000053918	potassium voltage-gated channel, KQT-like subfamily, member 1 [Source:HGNC Symbol;Acc:6294]	11	2465914	2870339	1	p15.5	protein_coding	KCNQ1	potassium voltage-gated channel, KQT-like subfamily, member 1
ENSG00000054282	serologically defined colon cancer antigen 8 [Source:HGNC Symbol;Acc:10671]	1	243419320	243663394	1	q43	protein_coding	SDCCAG8	serologically defined colon cancer antigen 8
ENSG00000054392	hedgehog acyltransferase [Source:HGNC Symbol;Acc:18270]	1	210501596	210849638	1	q32.2	protein_coding	HHAT	hedgehog acyltransferase
ENSG00000054654	spectrin repeat containing, nuclear envelope 2 [Source:HGNC Symbol;Acc:17084]	14	64319683	64693165	1	q23.2	protein_coding	SYNE2	spectrin repeat containing, nuclear envelope 2
ENSG00000054983	galactosylceramidase [Source:HGNC Symbol;Acc:4115]	14	88304164	88460009	-1	q31.3	protein_coding	GALC	galactosylceramidase
ENSG00000057149	serpin peptidase inhibitor, clade B (ovalbumin), member 3 [Source:HGNC Symbol;Acc:10569]	18	61322431	61329197	-1	q21.33	protein_coding	SERPINB3	serpin peptidase inhibitor, clade B (ovalbumin), member 3
ENSG00000058404	calcium/calmodulin-dependent protein kinase II beta [Source:HGNC Symbol;Acc:1461]	7	44256749	44374176	-1	p13	protein_coding	CAMK2B	calcium/calmodulin-dependent protein kinase II beta
ENSG00000058866	diacylglycerol kinase, gamma 90kDa [Source:HGNC Symbol;Acc:2853]	3	185823457	186080026	-1	q27.3	protein_coding	DGKG	diacylglycerol kinase, gamma 90kDa
ENSG00000060709	RIMS binding protein 2 [Source:HGNC Symbol;Acc:30339]	12	130880682	131200826	-1	q24.33	protein_coding	RIMBP2	RIMS binding protein 2
ENSG00000061676	NCK-associated protein 1 [Source:HGNC Symbol;Acc:7666]	2	183773843	183903586	-1	q32.1	protein_coding	NCKAP1	NCK-associated protein 1
ENSG00000061918	guanylate cyclase 1, soluble, beta 3 [Source:HGNC Symbol;Acc:4687]	4	156680144	156728743	1	q32.1	protein_coding	GUCY1B3	guanylate cyclase 1, soluble, beta 3
ENSG00000063322	mediator complex subunit 29 [Source:HGNC Symbol;Acc:23074]	19	39881943	39891277	1	q13.2	protein_coding	MED29	mediator complex subunit 29
ENSG00000063438	aryl-hydrocarbon receptor repressor [Source:HGNC Symbol;Acc:346]	5	304291	438406	1	p15.33	protein_coding	AHRR	aryl-hydrocarbon receptor repressor
ENSG00000064042	LIM and calponin homology domains 1 [Source:HGNC Symbol;Acc:29191]	4	41361624	41702061	1	p13	protein_coding	LIMCH1	LIM and calponin homology domains 1
ENSG00000064270	ATPase, Ca++ transporting, type 2C, member 2 [Source:HGNC Symbol;Acc:29103]	16	84402133	84497793	1	q24.1	protein_coding	ATP2C2	ATPase, Ca++ transporting, type 2C, member 2
ENSG00000064309	cell adhesion associated, oncogene regulated [Source:HGNC Symbol;Acc:17104]	11	125825691	125933230	-1	q24.2	protein_coding	CDON	cell adhesion associated, oncogene regulated
ENSG00000064703	DEAD (Asp-Glu-Ala-Asp) box polypeptide 20 [Source:HGNC Symbol;Acc:2743]	1	112297867	112310638	1	p13.2	protein_coding	DDX20	DEAD (Asp-Glu-Ala-Asp) box polypeptide 20
ENSG00000064787	breast carcinoma amplified sequence 1 [Source:HGNC Symbol;Acc:974]	20	52553316	52687304	-1	q13.2	protein_coding	BCAS1	breast carcinoma amplified sequence 1
ENSG00000064932	strawberry notch homolog 2 (Drosophila) [Source:HGNC Symbol;Acc:29158]	19	1107636	1174282	-1	p13.3	protein_coding	SBNO2	strawberry notch homolog 2 (Drosophila)
ENSG00000065328	minichromosome maintenance complex component 10 [Source:HGNC Symbol;Acc:18043]	10	13203554	13253104	1	p13	protein_coding	MCM10	minichromosome maintenance complex component 10
ENSG00000065413	ankyrin repeat domain 44 [Source:HGNC Symbol;Acc:25259]	2	197831741	198175897	-1	q33.1	protein_coding	ANKRD44	ankyrin repeat domain 44
ENSG00000065534	myosin light chain kinase [Source:HGNC Symbol;Acc:7590]	3	123328896	123603178	-1	q21.1	protein_coding	MYLK	myosin light chain kinase
ENSG00000065675	protein kinase C, theta [Source:HGNC Symbol;Acc:9410]	10	6469105	6622263	-1	p14	protein_coding	PRKCQ	protein kinase C, theta
ENSG00000065809	family with sequence similarity 107, member B [Source:HGNC Symbol;Acc:23726]	10	14560556	14816896	-1	p13	protein_coding	FAM107B	family with sequence similarity 107, member B
ENSG00000065833	malic enzyme 1, NADP(+)-dependent, cytosolic [Source:HGNC Symbol;Acc:6983]	6	83920108	84140797	-1	q14.2	protein_coding	ME1	malic enzyme 1, NADP(+)-dependent, cytosolic
ENSG00000065978	Y box binding protein 1 [Source:HGNC Symbol;Acc:8014]	1	43148098	43168020	1	p34.2	protein_coding	YBX1	Y box binding protein 1
ENSG00000066032	catenin (cadherin-associated protein), alpha 2 [Source:HGNC Symbol;Acc:2510]	2	79412357	80875905	1	p12	protein_coding	CTNNA2	catenin (cadherin-associated protein), alpha 2
ENSG00000066735	kinesin family member 26A [Source:HGNC Symbol;Acc:20226]	14	104605060	104647231	1	q32.33	protein_coding	KIF26A	kinesin family member 26A
ENSG00000066923	stromal antigen 3 [Source:HGNC Symbol;Acc:11356]	7	99775186	99819111	1	q22.1	protein_coding	STAG3	stromal antigen 3
ENSG00000066926	ferrochelatase [Source:HGNC Symbol;Acc:3647]	18	55215515	55254004	-1	q21.31	protein_coding	FECH	ferrochelatase
ENSG00000067057	phosphofructokinase, platelet [Source:HGNC Symbol;Acc:8878]	10	3108525	3179904	1	p15.2	protein_coding	PFKP	phosphofructokinase, platelet
ENSG00000067141	neogenin 1 [Source:HGNC Symbol;Acc:7754]	15	73344051	73597547	1	q24.1	protein_coding	NEO1	neogenin 1
ENSG00000067191	calcium channel, voltage-dependent, beta 1 subunit [Source:HGNC Symbol;Acc:1401]	17	37329709	37353956	-1	q12	protein_coding	CACNB1	calcium channel, voltage-dependent, beta 1 subunit
ENSG00000067596	DEAH (Asp-Glu-Ala-His) box polypeptide 8 [Source:HGNC Symbol;Acc:2749]	17	41561233	41621831	1	q21.31	protein_coding	DHX8	DEAH (Asp-Glu-Ala-His) box polypeptide 8
ENSG00000067715	synaptotagmin I [Source:HGNC Symbol;Acc:11509]	12	79257773	79845788	1	q21.2	protein_coding	SYT1	synaptotagmin I
ENSG00000067798	neuron navigator 3 [Source:HGNC Symbol;Acc:15998]	12	78224685	78606790	1	q21.2	protein_coding	NAV3	neuron navigator 3
ENSG00000068024	histone deacetylase 4 [Source:HGNC Symbol;Acc:14063]	2	239969864	240323348	-1	q37.3	protein_coding	HDAC4	histone deacetylase 4
ENSG00000068383	inositol polyphosphate-5-phosphatase, 40kDa [Source:HGNC Symbol;Acc:6076]	10	134351324	134596979	1	q26.3	protein_coding	INPP5A	inositol polyphosphate-5-phosphatase, 40kDa
ENSG00000068615	receptor accessory protein 1 [Source:HGNC Symbol;Acc:25786]	2	86441116	86565206	-1	p11.2	protein_coding	REEP1	receptor accessory protein 1
ENSG00000068793	cytoplasmic FMR1 interacting protein 1 [Source:HGNC Symbol;Acc:13759]	15	22892005	23006016	1	q11.2	protein_coding	CYFIP1	cytoplasmic FMR1 interacting protein 1
ENSG00000069020	microtubule associated serine/threonine kinase family member 4 [Source:HGNC Symbol;Acc:19037]	5	65892176	66465423	1	q12.3	protein_coding	MAST4	microtubule associated serine/threonine kinase family member 4
ENSG00000069188	sidekick cell adhesion molecule 2 [Source:HGNC Symbol;Acc:19308]	17	71330523	71640228	-1	q25.1	protein_coding	SDK2	sidekick cell adhesion molecule 2
ENSG00000069431	ATP-binding cassette, sub-family C (CFTR/MRP), member 9 [Source:HGNC Symbol;Acc:60]	12	21950335	22094336	-1	p12.1	protein_coding	ABCC9	ATP-binding cassette, sub-family C (CFTR/MRP), member 9
ENSG00000069493	C-type lectin domain family 2, member D [Source:HGNC Symbol;Acc:14351]	12	9817565	9848413	1	p13.31	protein_coding	CLEC2D	C-type lectin domain family 2, member D
ENSG00000069667	RAR-related orphan receptor A [Source:HGNC Symbol;Acc:10258]	15	60780483	61521518	-1	q22.2	protein_coding	RORA	RAR-related orphan receptor A
ENSG00000069849	ATPase, Na+/K+ transporting, beta 3 polypeptide [Source:HGNC Symbol;Acc:806]	3	141594966	141645356	1	q23	protein_coding	ATP1B3	ATPase, Na+/K+ transporting, beta 3 polypeptide
ENSG00000069998	cat eye syndrome chromosome region, candidate 5 [Source:HGNC Symbol;Acc:1843]	22	17618401	17646177	-1	q11.1	protein_coding	CECR5	cat eye syndrome chromosome region, candidate 5
ENSG00000070366	SMG6 nonsense mediated mRNA decay factor [Source:HGNC Symbol;Acc:17809]	17	1963133	2207065	-1	p13.3	protein_coding	SMG6	SMG6 nonsense mediated mRNA decay factor
ENSG00000070729	cyclic nucleotide gated channel beta 1 [Source:HGNC Symbol;Acc:2151]	16	57917503	58005020	-1	q21	protein_coding	CNGB1	cyclic nucleotide gated channel beta 1
ENSG00000070808	calcium/calmodulin-dependent protein kinase II alpha [Source:HGNC Symbol;Acc:1460]	5	149599054	149669854	-1	q32	protein_coding	CAMK2A	calcium/calmodulin-dependent protein kinase II alpha
ENSG00000070882	oxysterol binding protein-like 3 [Source:HGNC Symbol;Acc:16370]	7	24836158	25021253	-1	p15.3	protein_coding	OSBPL3	oxysterol binding protein-like 3
ENSG00000070886	EPH receptor A8 [Source:HGNC Symbol;Acc:3391]	1	22890057	22930087	1	p36.12	protein_coding	EPHA8	EPH receptor A8
ENSG00000072080	secreted phosphoprotein 2, 24kDa [Source:HGNC Symbol;Acc:11256]	2	234959323	234985778	1	q37.1	protein_coding	SPP2	secreted phosphoprotein 2, 24kDa
ENSG00000072163	LIM and senescent cell antigen-like domains 2 [Source:HGNC Symbol;Acc:16084]	2	128395956	128439360	-1	q14.3	protein_coding	LIMS2	LIM and senescent cell antigen-like domains 2
ENSG00000072657	thyrotropin-releasing hormone degrading enzyme [Source:HGNC Symbol;Acc:30748]	12	72481046	73059422	1	q21.1	protein_coding	TRHDE	thyrotropin-releasing hormone degrading enzyme
ENSG00000072682	prolyl 4-hydroxylase, alpha polypeptide II [Source:HGNC Symbol;Acc:8547]	5	131527531	131631008	-1	q31.1	protein_coding	P4HA2	uncharacterized LOC101927705
ENSG00000072832	collapsin response mediator protein 1 [Source:HGNC Symbol;Acc:2365]	4	5749811	5894785	-1	p16.2	protein_coding	CRMP1	collapsin response mediator protein 1
ENSG00000072840	Ellis van Creveld syndrome [Source:HGNC Symbol;Acc:3497]	4	5712924	5830772	1	p16.2	protein_coding	EVC	Ellis van Creveld syndrome
ENSG00000073282	tumor protein p63 [Source:HGNC Symbol;Acc:15979]	3	189349205	189615068	1	q28	protein_coding	TP63	tumor protein p63
ENSG00000073417	phosphodiesterase 8A [Source:HGNC Symbol;Acc:8793]	15	85523671	85682376	1	q25.3	protein_coding	PDE8A	phosphodiesterase 8A
ENSG00000073734	ATP-binding cassette, sub-family B (MDR/TAP), member 11 [Source:HGNC Symbol;Acc:42]	2	169779448	169887832	-1	q31.1	protein_coding	ABCB11	ATP-binding cassette, sub-family B (MDR/TAP), member 11
ENSG00000073921	phosphatidylinositol binding clathrin assembly protein [Source:HGNC Symbol;Acc:15514]	11	85668727	85780924	-1	q14.2	protein_coding	PICALM	phosphatidylinositol binding clathrin assembly protein
ENSG00000074416	monoglyceride lipase [Source:HGNC Symbol;Acc:17038]	3	127407909	127542051	-1	q21.3	protein_coding	MGLL	monoglyceride lipase
ENSG00000074527	netrin 4 [Source:HGNC Symbol;Acc:13658]	12	96051583	96184930	-1	q22	protein_coding	NTN4	netrin 4
ENSG00000074657	zinc finger protein 532 [Source:HGNC Symbol;Acc:30940]	18	56529832	56653712	1	q21.32	protein_coding	ZNF532	zinc finger protein 532
ENSG00000074771	NADPH oxidase 3 [Source:HGNC Symbol;Acc:7890]	6	155716504	155777037	-1	q25.3	protein_coding	NOX3	NADPH oxidase 3
ENSG00000075223	sema domain, immunoglobulin domain (Ig), short basic domain, secreted, (semaphorin) 3C [Source:HGNC Symbol;Acc:10725]	7	80371854	80551675	-1	q21.11	protein_coding	SEMA3C	sema domain, immunoglobulin domain (Ig), short basic domain, secreted, (semaphorin) 3C
ENSG00000075234	tetratricopeptide repeat domain 38 [Source:HGNC Symbol;Acc:26082]	22	46663858	46689905	1	q13.31	protein_coding	TTC38	tetratricopeptide repeat domain 38
ENSG00000075391	RAS protein activator like 2 [Source:HGNC Symbol;Acc:9874]	1	178062864	178448644	1	q25.2	protein_coding	RASAL2	RAS protein activator like 2
ENSG00000075429	calcium channel, voltage-dependent, gamma subunit 5 [Source:HGNC Symbol;Acc:1409]	17	64831235	64881603	1	q24.2	protein_coding	CACNG5	calcium channel, voltage-dependent, gamma subunit 5
ENSG00000075539	FRY-like [Source:HGNC Symbol;Acc:29127]	4	48499378	48782339	-1	p11	protein_coding	FRYL	FRY-like
ENSG00000075884	Rho GTPase activating protein 15 [Source:HGNC Symbol;Acc:21030]	2	143848931	144525921	1	q22.2	protein_coding	ARHGAP15	uncharacterized LOC101928361
ENSG00000076108	bromodomain adjacent to zinc finger domain, 2A [Source:HGNC Symbol;Acc:962]	12	56989380	57030600	-1	q13.3	protein_coding	BAZ2A	bromodomain adjacent to zinc finger domain, 2A
ENSG00000076356	plexin A2 [Source:HGNC Symbol;Acc:9100]	1	208195587	208417665	-1	q32.2	protein_coding	PLXNA2	plexin A2
ENSG00000076641	phosphoprotein associated with glycosphingolipid microdomains 1 [Source:HGNC Symbol;Acc:30043]	8	81880045	82024303	-1	q21.13	protein_coding	PAG1	phosphoprotein associated with glycosphingolipid microdomains 1
ENSG00000077522	actinin, alpha 2 [Source:HGNC Symbol;Acc:164]	1	236849754	236927931	1	q43	protein_coding	ACTN2	actinin, alpha 2
ENSG00000077943	integrin, alpha 8 [Source:HGNC Symbol;Acc:6144]	10	15555948	15762124	-1	p13	protein_coding	ITGA8	integrin, alpha 8
ENSG00000078114	nebulette [Source:HGNC Symbol;Acc:16932]	10	21068902	21463116	-1	p12.31	protein_coding	NEBL	nebulette
ENSG00000078328	RNA binding protein, fox-1 homolog (C. elegans) 1 [Source:HGNC Symbol;Acc:18222]	16	6069095	7763340	1	p13.3	protein_coding	RBFOX1	RNA binding protein, fox-1 homolog (C. elegans) 1
ENSG00000078674	pericentriolar material 1 [Source:HGNC Symbol;Acc:8727]	8	17780349	17885478	1	p22	protein_coding	PCM1	pericentriolar material 1
ENSG00000078687	trinucleotide repeat containing 6C [Source:HGNC Symbol;Acc:29318]	17	76000249	76104916	1	q25.3	protein_coding	TNRC6C	trinucleotide repeat containing 6C
ENSG00000078808	stromal cell derived factor 4 [Source:HGNC Symbol;Acc:24188]	1	1152288	1167411	-1	p36.33	protein_coding	SDF4	stromal cell derived factor 4
ENSG00000079459	farnesyl-diphosphate farnesyltransferase 1 [Source:HGNC Symbol;Acc:3629]	8	11653082	11696818	1	p23.1	protein_coding	FDFT1	farnesyl-diphosphate farnesyltransferase 1
ENSG00000079841	regulating synaptic membrane exocytosis 1 [Source:HGNC Symbol;Acc:17282]	6	72596406	73112845	1	q13	protein_coding	RIMS1	regulating synaptic membrane exocytosis 1
ENSG00000080166	dopachrome tautomerase [Source:HGNC Symbol;Acc:2709]	13	95089558	95131936	-1	q32.1	protein_coding	DCT	dopachrome tautomerase
ENSG00000080224	EPH receptor A6 [Source:HGNC Symbol;Acc:19296]	3	96533425	97471304	1	q11.2	protein_coding	EPHA6	EPH receptor A6
ENSG00000080493	solute carrier family 4 (sodium bicarbonate cotransporter), member 4 [Source:HGNC Symbol;Acc:11030]	4	72053003	72437804	1	q13.3	protein_coding	SLC4A4	solute carrier family 4 (sodium bicarbonate cotransporter), member 4
ENSG00000080503	SWI/SNF related, matrix associated, actin dependent regulator of chromatin, subfamily a, member 2 [Source:HGNC Symbol;Acc:11098]	9	2015342	2193624	1	p24.3	protein_coding	SMARCA2	SWI/SNF related, matrix associated, actin dependent regulator of chromatin, subfamily a, member 2
ENSG00000080854	immunoglobulin superfamily, member 9B [Source:HGNC Symbol;Acc:32326]	11	133778459	133826880	-1	q25	protein_coding	IGSF9B	immunoglobulin superfamily, member 9B
ENSG00000081019	round spermatid basic protein 1 [Source:HGNC Symbol;Acc:25642]	1	114304454	114355098	-1	p13.2	protein_coding	RSBN1	round spermatid basic protein 1
ENSG00000081026	membrane associated guanylate kinase, WW and PDZ domain containing 3 [Source:HGNC Symbol;Acc:29647]	1	113933371	114228545	1	p13.2	protein_coding	MAGI3	membrane associated guanylate kinase, WW and PDZ domain containing 3
ENSG00000081051	alpha-fetoprotein [Source:HGNC Symbol;Acc:317]	4	74296855	74321891	1	q13.3	protein_coding	AFP	alpha-fetoprotein
ENSG00000081189	myocyte enhancer factor 2C [Source:HGNC Symbol;Acc:6996]	5	88013975	88199922	-1	q14.3	protein_coding	MEF2C	myocyte enhancer factor 2C
ENSG00000081320	serine/threonine kinase 17b [Source:HGNC Symbol;Acc:11396]	2	196998290	197041227	-1	q32.3	protein_coding	STK17B	serine/threonine kinase 17b
ENSG00000081377	cell division cycle 14B [Source:HGNC Symbol;Acc:1719]	9	99252523	99382112	-1	q22.33	protein_coding	CDC14B	cell division cycle 14B
ENSG00000081853	protocadherin gamma subfamily A, 2 [Source:HGNC Symbol;Acc:8700]	5	140718539	140892546	1	q31.3	protein_coding	PCDHGA2	protocadherin gamma subfamily A, 2
ENSG00000081923	ATPase, aminophospholipid transporter, class I, type 8B, member 1 [Source:HGNC Symbol;Acc:3706]	18	55313658	55470333	-1	q21.31	protein_coding	ATP8B1	ATPase, aminophospholipid transporter, class I, type 8B, member 1
ENSG00000082068	WD repeat domain 70 [Source:HGNC Symbol;Acc:25495]	5	37379314	37753537	1	p13.2	protein_coding	WDR70	WD repeat domain 70
ENSG00000083067	transient receptor potential cation channel, subfamily M, member 3 [Source:HGNC Symbol;Acc:17992]	9	73143979	74061820	-1	q21.13	protein_coding	TRPM3	transient receptor potential cation channel, subfamily M, member 3
ENSG00000083099	LYR motif containing 2 [Source:HGNC Symbol;Acc:25229]	6	90277863	90348472	-1	q15	protein_coding	LYRM2	LYR motif containing 2
ENSG00000084444	KIAA1467 [Source:HGNC Symbol;Acc:29288]	12	13197218	13295455	1	p13.1	protein_coding	KIAA1467	KIAA1467
ENSG00000084453	solute carrier organic anion transporter family, member 1A2 [Source:HGNC Symbol;Acc:10956]	12	21417534	21572528	-1	p12.1	protein_coding	SLCO1A2	solute carrier organic anion transporter family, member 1A2
ENSG00000084674	apolipoprotein B [Source:HGNC Symbol;Acc:603]	2	21224301	21266945	-1	p24.1	protein_coding	APOB	apolipoprotein B
ENSG00000084710	EFR3 homolog B (S. cerevisiae) [Source:HGNC Symbol;Acc:29155]	2	25264999	25378243	1	p23.3	protein_coding	EFR3B	EFR3 homolog B (S. cerevisiae)
ENSG00000084734	glucokinase (hexokinase 4) regulator [Source:HGNC Symbol;Acc:4196]	2	27719709	27746554	1	p23.3	protein_coding	GCKR	glucokinase (hexokinase 4) regulator
ENSG00000085063	CD59 molecule, complement regulatory protein [Source:HGNC Symbol;Acc:1689]	11	33719807	33757991	-1	p13	protein_coding	CD59	CD59 molecule, complement regulatory protein
ENSG00000085276	MDS1 and EVI1 complex locus [Source:HGNC Symbol;Acc:3498]	3	168801287	169381406	-1	q26.2	protein_coding	MECOM	MDS1 and EVI1 complex locus
ENSG00000085377	prolyl endopeptidase [Source:HGNC Symbol;Acc:9358]	6	105725440	105850959	-1	q21	protein_coding	PREP	prolyl endopeptidase
ENSG00000086015	microtubule associated serine/threonine kinase 2 [Source:HGNC Symbol;Acc:19035]	1	46252659	46501796	1	p34.1	protein_coding	MAST2	microtubule associated serine/threonine kinase 2
ENSG00000086598	transmembrane emp24 domain trafficking protein 2 [Source:HGNC Symbol;Acc:16996]	12	124069078	124083116	1	q24.31	protein_coding	TMED2	transmembrane emp24 domain trafficking protein 2
ENSG00000086848	ALG9, alpha-1,2-mannosyltransferase [Source:HGNC Symbol;Acc:15672]	11	111652919	111742305	-1	q23.1	protein_coding	ALG9	ALG9, alpha-1,2-mannosyltransferase
ENSG00000086991	NADPH oxidase 4 [Source:HGNC Symbol;Acc:7891]	11	89057524	89322779	-1	q14.3	protein_coding	NOX4	NADPH oxidase 4
ENSG00000087116	ADAM metallopeptidase with thrombospondin type 1 motif, 2 [Source:HGNC Symbol;Acc:218]	5	178537852	178772431	-1	q35.3	protein_coding	ADAMTS2	ADAM metallopeptidase with thrombospondin type 1 motif, 2
ENSG00000087269	NOP14 nucleolar protein [Source:HGNC Symbol;Acc:16821]	4	2939660	2965112	-1	p16.3	protein_coding	NOP14	NOP14 nucleolar protein
ENSG00000087903	regulatory factor X, 2 (influences HLA class II expression) [Source:HGNC Symbol;Acc:9983]	19	5993175	6199583	-1	p13.3	protein_coding	RFX2	uncharacterized LOC101928900
ENSG00000088002	sulfotransferase family, cytosolic, 2B, member 1 [Source:HGNC Symbol;Acc:11459]	19	49055332	49102682	1	q13.33	protein_coding	SULT2B1	sulfotransferase family, cytosolic, 2B, member 1
ENSG00000088386	solute carrier family 15 (oligopeptide transporter), member 1 [Source:HGNC Symbol;Acc:10920]	13	99336055	99404908	-1	q32.3	protein_coding	SLC15A1	solute carrier family 15 (oligopeptide transporter), member 1
ENSG00000088826	spermine oxidase [Source:HGNC Symbol;Acc:15862]	20	4101627	4168394	1	p13	protein_coding	SMOX	spermine oxidase
ENSG00000088926	coagulation factor XI [Source:HGNC Symbol;Acc:3529]	4	187187099	187210835	1	q35.2	protein_coding	F11	coagulation factor XI
ENSG00000088992	tescalcin [Source:HGNC Symbol;Acc:26065]	12	117476728	117537284	-1	q24.22	protein_coding	TESC	tescalcin
ENSG00000089053	anaphase promoting complex subunit 5 [Source:HGNC Symbol;Acc:15713]	12	121746048	121837699	-1	q24.31	protein_coding	ANAPC5	anaphase promoting complex subunit 5
ENSG00000089057	solute carrier family 23 (ascorbic acid transporter), member 2 [Source:HGNC Symbol;Acc:10973]	20	4833002	4990939	-1	p13	protein_coding	SLC23A2	solute carrier family 23 (ascorbic acid transporter), member 2
ENSG00000089154	GCN1 general control of amino-acid synthesis 1-like 1 (yeast) [Source:HGNC Symbol;Acc:4199]	12	120565007	120632513	-1	q24.23	protein_coding	GCN1L1	GCN1 general control of amino-acid synthesis 1-like 1 (yeast)
ENSG00000090316	macrophage erythroblast attacher [Source:HGNC Symbol;Acc:13731]	4	1283639	1333935	1	p16.3	protein_coding	MAEA	uncharacterized LOC101928676
ENSG00000090512	fetuin B [Source:HGNC Symbol;Acc:3658]	3	186353758	186370930	1	q27.3	protein_coding	FETUB	fetuin B
ENSG00000091157	WD repeat domain 7 [Source:HGNC Symbol;Acc:13490]	18	54318574	54698828	1	q21.31	protein_coding	WDR7	WD repeat domain 7
ENSG00000091164	thioredoxin-like 1 [Source:HGNC Symbol;Acc:12436]	18	54264439	54318831	-1	q21.31	protein_coding	TXNL1	thioredoxin-like 1
ENSG00000091428	Rap guanine nucleotide exchange factor (GEF) 4 [Source:HGNC Symbol;Acc:16626]	2	173600002	173917621	1	q31.1	protein_coding	RAPGEF4	Rap guanine nucleotide exchange factor (GEF) 4
ENSG00000091513	transferrin [Source:HGNC Symbol;Acc:11740]	3	133464800	133497850	1	q22.1	protein_coding	TF	transferrin
ENSG00000091704	carboxypeptidase A1 (pancreatic) [Source:HGNC Symbol;Acc:2296]	7	130020180	130027955	1	q32.2	protein_coding	CPA1	carboxypeptidase A1 (pancreatic)
ENSG00000092054	myosin, heavy chain 7, cardiac muscle, beta [Source:HGNC Symbol;Acc:7577]	14	23881947	23904927	-1	q11.2	protein_coding	MYH7	myosin, heavy chain 7, cardiac muscle, beta
ENSG00000092096	solute carrier family 22, member 17 [Source:HGNC Symbol;Acc:23095]	14	23815515	23822121	-1	q11.2	protein_coding	SLC22A17	solute carrier family 22, member 17
ENSG00000092345	deleted in azoospermia-like [Source:HGNC Symbol;Acc:2685]	3	16628299	16711813	-1	p24.3	protein_coding	DAZL	deleted in azoospermia-like
ENSG00000092421	sema domain, transmembrane domain (TM), and cytoplasmic domain, (semaphorin) 6A [Source:HGNC Symbol;Acc:10738]	5	115779312	115910630	-1	q23.1	protein_coding	SEMA6A	sema domain, transmembrane domain (TM), and cytoplasmic domain, (semaphorin) 6A
ENSG00000092978	G patch domain containing 2 [Source:HGNC Symbol;Acc:25499]	1	217600334	217804424	-1	q41	protein_coding	GPATCH2	G patch domain containing 2
ENSG00000095203	erythrocyte membrane protein band 4.1 like 4B [Source:HGNC Symbol;Acc:19818]	9	111934255	112083244	-1	q31.3	protein_coding	EPB41L4B	erythrocyte membrane protein band 4.1 like 4B
ENSG00000095380	N-acetylneuraminic acid synthase [Source:HGNC Symbol;Acc:19237]	9	100819021	100845357	1	q22.33	protein_coding	NANS	N-acetylneuraminic acid synthase
ENSG00000095464	phosphodiesterase 6C, cGMP-specific, cone, alpha prime [Source:HGNC Symbol;Acc:8787]	10	95372345	95425767	1	q23.33	protein_coding	PDE6C	phosphodiesterase 6C, cGMP-specific, cone, alpha prime
ENSG00000096092	transmembrane protein 14A [Source:HGNC Symbol;Acc:21076]	6	52535907	52551386	1	p12.2	protein_coding	TMEM14A	transmembrane protein 14A
ENSG00000096968	Janus kinase 2 [Source:HGNC Symbol;Acc:6192]	9	4985033	5128183	1	p24.1	protein_coding	JAK2	Janus kinase 2
ENSG00000099139	proprotein convertase subtilisin/kexin type 5 [Source:HGNC Symbol;Acc:8747]	9	78505560	78977255	1	q21.13	protein_coding	PCSK5	proprotein convertase subtilisin/kexin type 5
ENSG00000099204	actin binding LIM protein 1 [Source:HGNC Symbol;Acc:78]	10	116190872	116444762	-1	q25.3	protein_coding	ABLIM1	actin binding LIM protein 1
ENSG00000099810	methylthioadenosine phosphorylase [Source:HGNC Symbol;Acc:7413]	9	21802542	21931646	1	p21.3	protein_coding	MTAP	methylthioadenosine phosphorylase
ENSG00000100023	peptidylprolyl isomerase (cyclophilin)-like 2 [Source:HGNC Symbol;Acc:9261]	22	22006559	22054304	1	q11.21	protein_coding	PPIL2	peptidylprolyl isomerase (cyclophilin)-like 2
ENSG00000100055	cytohesin 4 [Source:HGNC Symbol;Acc:9505]	22	37678068	37711382	1	q13.1	protein_coding	CYTH4	cytohesin 4
ENSG00000100077	adrenergic, beta, receptor kinase 2 [Source:HGNC Symbol;Acc:290]	22	25960816	26125261	1	q12.1	protein_coding	ADRBK2	adrenergic, beta, receptor kinase 2
ENSG00000100100	phosphoinositide-3-kinase interacting protein 1 [Source:HGNC Symbol;Acc:24942]	22	31677579	31688520	-1	q12.2	protein_coding	PIK3IP1	phosphoinositide-3-kinase interacting protein 1
ENSG00000100147	coiled-coil domain containing 134 [Source:HGNC Symbol;Acc:26185]	22	42196683	42222303	1	q13.2	protein_coding	CCDC134	coiled-coil domain containing 134
ENSG00000100154	tetratricopeptide repeat domain 28 [Source:HGNC Symbol;Acc:29179]	22	28374004	29075853	-1	q12.1	protein_coding	TTC28	tetratricopeptide repeat domain 28
ENSG00000100191	solute carrier family 5 (glucose activated ion channel), member 4 [Source:HGNC Symbol;Acc:11039]	22	32614465	32651328	-1	q12.3	protein_coding	SLC5A4	solute carrier family 5 (glucose activated ion channel), member 4
ENSG00000100243	cytochrome b5 reductase 3 [Source:HGNC Symbol;Acc:2873]	22	43013846	43045574	-1	q13.2	protein_coding	CYB5R3	cytochrome b5 reductase 3
ENSG00000100284	target of myb1 (chicken) [Source:HGNC Symbol;Acc:11982]	22	35695268	35743985	1	q12.3	protein_coding	TOM1	target of myb1 (chicken)
ENSG00000100292	heme oxygenase (decycling) 1 [Source:HGNC Symbol;Acc:5013]	22	35776354	35790207	1	q12.3	protein_coding	HMOX1	heme oxygenase (decycling) 1
ENSG00000100300	translocator protein (18kDa) [Source:HGNC Symbol;Acc:1158]	22	43547520	43559248	1	q13.2	protein_coding	TSPO	translocator protein (18kDa)
ENSG00000100304	tubulin tyrosine ligase-like family, member 12 [Source:HGNC Symbol;Acc:28974]	22	43562628	43583139	-1	q13.2	protein_coding	TTLL12	tubulin tyrosine ligase-like family, member 12
ENSG00000100335	mitochondrial elongation factor 1 [Source:HGNC Symbol;Acc:25979]	22	39895437	39914137	1	q13.1	protein_coding	MIEF1	mitochondrial elongation factor 1
ENSG00000100344	patatin-like phospholipase domain containing 3 [Source:HGNC Symbol;Acc:18590]	22	44319619	44360368	1	q13.31	protein_coding	PNPLA3	patatin-like phospholipase domain containing 3
ENSG00000100347	SAMM50 sorting and assembly machinery component [Source:HGNC Symbol;Acc:24276]	22	44351301	44406411	1	q13.31	protein_coding	SAMM50	SAMM50 sorting and assembly machinery component
ENSG00000100365	neutrophil cytosolic factor 4, 40kDa [Source:HGNC Symbol;Acc:7662]	22	37257030	37274057	1	q12.3	protein_coding	NCF4	neutrophil cytosolic factor 4, 40kDa
ENSG00000100403	zinc finger CCCH-type containing 7B [Source:HGNC Symbol;Acc:30869]	22	41697526	41756151	1	q13.2	protein_coding	ZC3H7B	zinc finger CCCH-type containing 7B
ENSG00000100412	aconitase 2, mitochondrial [Source:HGNC Symbol;Acc:118]	22	41865129	41924993	1	q13.2	protein_coding	ACO2	aconitase 2, mitochondrial
ENSG00000100503	ninein (GSK3B interacting protein) [Source:HGNC Symbol;Acc:14906]	14	51186481	51297839	-1	q22.1	protein_coding	NIN	ninein (GSK3B interacting protein)
ENSG00000100612	dehydrogenase/reductase (SDR family) member 7 [Source:HGNC Symbol;Acc:21524]	14	60610838	60636574	-1	q23.1	protein_coding	DHRS7	dehydrogenase/reductase (SDR family) member 7
ENSG00000100629	centrosomal protein 128kDa [Source:HGNC Symbol;Acc:20359]	14	80943330	81425861	-1	q31.1	protein_coding	CEP128	centrosomal protein 128kDa
ENSG00000100678	solute carrier family 8 (sodium/calcium exchanger), member 3 [Source:HGNC Symbol;Acc:11070]	14	70510934	70655787	-1	q24.2	protein_coding	SLC8A3	solute carrier family 8 (sodium/calcium exchanger), member 3
ENSG00000101004	ninein-like [Source:HGNC Symbol;Acc:29163]	20	25433341	25566153	-1	p11.21	protein_coding	NINL	ninein-like
ENSG00000101057	v-myb avian myeloblastosis viral oncogene homolog-like 2 [Source:HGNC Symbol;Acc:7548]	20	42295754	42345136	1	q13.12	protein_coding	MYBL2	v-myb avian myeloblastosis viral oncogene homolog-like 2
ENSG00000101096	nuclear factor of activated T-cells, cytoplasmic, calcineurin-dependent 2 [Source:HGNC Symbol;Acc:7776]	20	50003494	50179370	-1	q13.2	protein_coding	NFATC2	nuclear factor of activated T-cells, cytoplasmic, calcineurin-dependent 2
ENSG00000101132	prefoldin subunit 4 [Source:HGNC Symbol;Acc:8868]	20	52824386	52844591	1	q13.2	protein_coding	PFDN4	prefoldin subunit 4
ENSG00000101188	neurotensin receptor 1 (high affinity) [Source:HGNC Symbol;Acc:8039]	20	61340189	61394123	1	q13.33	protein_coding	NTSR1	neurotensin receptor 1 (high affinity)
ENSG00000101298	syntaphilin [Source:HGNC Symbol;Acc:15931]	20	1246960	1289972	1	p13	protein_coding	SNPH	syntaphilin
ENSG00000101333	phospholipase C, beta 4 [Source:HGNC Symbol;Acc:9059]	20	9049410	9461889	1	p12.3	protein_coding	PLCB4	phospholipase C, beta 4
ENSG00000101445	protein phosphatase 1, regulatory subunit 16B [Source:HGNC Symbol;Acc:15850]	20	37434348	37551667	1	q11.23	protein_coding	PPP1R16B	protein phosphatase 1, regulatory subunit 16B
ENSG00000101447	family with sequence similarity 83, member D [Source:HGNC Symbol;Acc:16122]	20	37554955	37581703	1	q11.23	protein_coding	FAM83D	family with sequence similarity 83, member D
ENSG00000101489	CUGBP, Elav-like family member 4 [Source:HGNC Symbol;Acc:14015]	18	34823010	35146000	-1	q12.2	protein_coding	CELF4	CUGBP, Elav-like family member 4
ENSG00000101493	zinc finger protein 516 [Source:HGNC Symbol;Acc:28990]	18	74069644	74207146	-1	q23	protein_coding	ZNF516	zinc finger protein 516
ENSG00000101577	lipin 2 [Source:HGNC Symbol;Acc:14450]	18	2916992	3013313	-1	p11.31	protein_coding	LPIN2	lipin 2
ENSG00000101605	myomesin 1 [Source:HGNC Symbol;Acc:7613]	18	3066805	3220106	-1	p11.31	protein_coding	MYOM1	myomesin 1
ENSG00000101624	centrosomal protein 76kDa [Source:HGNC Symbol;Acc:25727]	18	12661832	12702776	-1	p11.21	protein_coding	CEP76	centrosomal protein 76kDa
ENSG00000101773	retinoblastoma binding protein 8 [Source:HGNC Symbol;Acc:9891]	18	20378224	20606451	1	q11.2	protein_coding	RBBP8	retinoblastoma binding protein 8
ENSG00000102531	fibronectin type III domain containing 3A [Source:HGNC Symbol;Acc:20296]	13	49550048	49783915	1	q14.2	protein_coding	FNDC3A	fibronectin type III domain containing 3A
ENSG00000102547	calcium binding protein 39-like [Source:HGNC Symbol;Acc:20290]	13	49882786	50018262	-1	q14.2	protein_coding	CAB39L	calcium binding protein 39-like
ENSG00000102763	von Willebrand factor A domain containing 8 [Source:HGNC Symbol;Acc:29071]	13	42140973	42535256	-1	q14.11	protein_coding	VWA8	von Willebrand factor A domain containing 8
ENSG00000102780	diacylglycerol kinase, eta [Source:HGNC Symbol;Acc:2854]	13	42614176	42830714	1	q14.11	protein_coding	DGKH	diacylglycerol kinase, eta
ENSG00000102786	integrator complex subunit 6 [Source:HGNC Symbol;Acc:14879]	13	51928213	52028400	-1	q14.3	protein_coding	INTS6	integrator complex subunit 6
ENSG00000103154	N-terminal EF-hand calcium binding protein 2 [Source:HGNC Symbol;Acc:23746]	16	84002237	84036381	1	q23.3	protein_coding	NECAB2	N-terminal EF-hand calcium binding protein 2
ENSG00000103199	zinc finger protein 500 [Source:HGNC Symbol;Acc:23716]	16	4798240	4817625	-1	p13.3	protein_coding	ZNF500	zinc finger protein 500
ENSG00000103222	ATP-binding cassette, sub-family C (CFTR/MRP), member 1 [Source:HGNC Symbol;Acc:51]	16	16043434	16236931	1	p13.11	protein_coding	ABCC1	ATP-binding cassette, sub-family C (CFTR/MRP), member 1
ENSG00000103544	chromosome 16 open reading frame 62 [Source:HGNC Symbol;Acc:24641]	16	19566562	19718115	1	p12.3	protein_coding	C16orf62	chromosome 16 open reading frame 62
ENSG00000103888	KIAA1199 [Source:HGNC Symbol;Acc:29213]	15	81071684	81244117	1	q25.1	protein_coding	KIAA1199	KIAA1199
ENSG00000104043	ATPase, class I, type 8B, member 4 [Source:HGNC Symbol;Acc:13536]	15	50150435	50475014	-1	q21.2	protein_coding	ATP8B4	ATPase, class I, type 8B, member 4
ENSG00000104059	family with sequence similarity 189, member A1 [Source:HGNC Symbol;Acc:29075]	15	29412457	29862927	-1	q13.1	protein_coding	FAM189A1	family with sequence similarity 189, member A1
ENSG00000104219	zinc finger, DHHC-type containing 2 [Source:HGNC Symbol;Acc:18469]	8	17013538	17082308	1	p22	protein_coding	ZDHHC2	zinc finger, DHHC-type containing 2
ENSG00000104290	frizzled family receptor 3 [Source:HGNC Symbol;Acc:4041]	8	28351729	28431775	1	p21.1	protein_coding	FZD3	frizzled family receptor 3
ENSG00000104320	nibrin [Source:HGNC Symbol;Acc:7652]	8	90945564	91015456	-1	q21.3	protein_coding	NBN	nibrin
ENSG00000104499	glycosylphosphatidylinositol anchored molecule like [Source:HGNC Symbol;Acc:4375]	8	143915663	143997922	1	q24.3	protein_coding	GML	glycosylphosphatidylinositol anchored molecule like
ENSG00000104626	exoribonuclease 1 [Source:HGNC Symbol;Acc:23994]	8	8859657	8974256	1	p23.1	protein_coding	ERI1	exoribonuclease 1
ENSG00000104756	potassium channel tetramerization domain containing 9 [Source:HGNC Symbol;Acc:22401]	8	25285366	25315992	-1	p21.2	protein_coding	KCTD9	potassium channel tetramerization domain containing 9
ENSG00000104938	C-type lectin domain family 4, member M [Source:HGNC Symbol;Acc:13523]	19	7828035	7834491	1	p13.2	protein_coding	CLEC4M	C-type lectin domain family 4, member M
ENSG00000105325	fizzy/cell division cycle 20 related 1 (Drosophila) [Source:HGNC Symbol;Acc:24824]	19	3506271	3538328	1	p13.3	protein_coding	FZR1	fizzy/cell division cycle 20 related 1 (Drosophila)
ENSG00000105357	myosin, heavy chain 14, non-muscle [Source:HGNC Symbol;Acc:23212]	19	50691443	50813802	1	q13.33	protein_coding	MYH14	myosin, heavy chain 14, non-muscle
ENSG00000105397	tyrosine kinase 2 [Source:HGNC Symbol;Acc:12440]	19	10461209	10491352	-1	p13.2	protein_coding	TYK2	tyrosine kinase 2
ENSG00000105559	pleckstrin homology domain containing, family A (phosphoinositide binding specific) member 4 [Source:HGNC Symbol;Acc:14339]	19	49340354	49371889	-1	q13.33	protein_coding	PLEKHA4	pleckstrin homology domain containing, family A (phosphoinositide binding specific) member 4
ENSG00000105639	Janus kinase 3 [Source:HGNC Symbol;Acc:6193]	19	17935589	17958880	-1	p13.11	protein_coding	JAK3	Janus kinase 3
ENSG00000105650	phosphodiesterase 4C, cAMP-specific [Source:HGNC Symbol;Acc:8782]	19	18318771	18366229	-1	p13.11	protein_coding	PDE4C	uncharacterized LOC729966
ENSG00000105726	ATPase type 13A1 [Source:HGNC Symbol;Acc:24215]	19	19756007	19774502	-1	p13.11	protein_coding	ATP13A1	ATPase type 13A1
ENSG00000105738	signal-induced proliferation-associated 1 like 3 [Source:HGNC Symbol;Acc:23801]	19	38397868	38699012	1	q13.13	protein_coding	SIPA1L3	signal-induced proliferation-associated 1 like 3
ENSG00000105778	AVL9 homolog (S. cerevisiase) [Source:HGNC Symbol;Acc:28994]	7	32535038	33078516	1	p14.3	protein_coding	AVL9	AVL9 homolog (S. cerevisiase)
ENSG00000105929	ATPase, H+ transporting, lysosomal V0 subunit a4 [Source:HGNC Symbol;Acc:866]	7	138391040	138484305	-1	q34	protein_coding	ATP6V0A4	ATPase, H+ transporting, lysosomal V0 subunit a4
ENSG00000106012	IQ motif containing E [Source:HGNC Symbol;Acc:29171]	7	2598632	2654368	1	p22.3	protein_coding	IQCE	IQ motif containing E
ENSG00000106066	carboxypeptidase, vitellogenic-like [Source:HGNC Symbol;Acc:14399]	7	29034847	29235067	-1	p14.3	protein_coding	CPVL	carboxypeptidase, vitellogenic-like
ENSG00000106069	chimerin 2 [Source:HGNC Symbol;Acc:1944]	7	29161890	29553944	1	p14.3	protein_coding	CHN2	uncharacterized LOC644086
ENSG00000106070	growth factor receptor-bound protein 10 [Source:HGNC Symbol;Acc:4564]	7	50657760	50861159	-1	p12.1	protein_coding	GRB10	growth factor receptor-bound protein 10
ENSG00000106125	family with sequence similarity 188, member B [Source:HGNC Symbol;Acc:21916]	7	30811033	30932002	1	p14.3	protein_coding	FAM188B	family with sequence similarity 188, member B
ENSG00000106128	growth hormone releasing hormone receptor [Source:HGNC Symbol;Acc:4266]	7	30978284	31032869	1	p14.3	protein_coding	GHRHR	growth hormone releasing hormone receptor
ENSG00000106278	protein tyrosine phosphatase, receptor-type, Z polypeptide 1 [Source:HGNC Symbol;Acc:9685]	7	121513143	121702090	1	q31.32	protein_coding	PTPRZ1	protein tyrosine phosphatase, receptor-type, Z polypeptide 1
ENSG00000106366	serpin peptidase inhibitor, clade E (nexin, plasminogen activator inhibitor type 1), member 1 [Source:HGNC Symbol;Acc:8583]	7	100770370	100782547	1	q22.1	protein_coding	SERPINE1	serpin peptidase inhibitor, clade E (nexin, plasminogen activator inhibitor type 1), member 1
ENSG00000106392	core 1 synthase, glycoprotein-N-acetylgalactosamine 3-beta-galactosyltransferase, 1 [Source:HGNC Symbol;Acc:24337]	7	7196565	7288282	1	p22.1	protein_coding	C1GALT1	core 1 synthase, glycoprotein-N-acetylgalactosamine 3-beta-galactosyltransferase, 1
ENSG00000106399	replication protein A3, 14kDa [Source:HGNC Symbol;Acc:10291]	7	7676149	7758238	-1	p21.3	protein_coding	RPA3	replication protein A3, 14kDa
ENSG00000106524	ankyrin repeat and MYND domain containing 2 [Source:HGNC Symbol;Acc:25370]	7	16639401	16685442	-1	p21.1	protein_coding	ANKMY2	ankyrin repeat and MYND domain containing 2
ENSG00000106617	protein kinase, AMP-activated, gamma 2 non-catalytic subunit [Source:HGNC Symbol;Acc:9386]	7	151253197	151574210	-1	q36.1	protein_coding	PRKAG2	protein kinase, AMP-activated, gamma 2 non-catalytic subunit
ENSG00000106633	glucokinase (hexokinase 4) [Source:HGNC Symbol;Acc:4195]	7	44183872	44237769	-1	p13	protein_coding	GCK	glucokinase (hexokinase 4)
ENSG00000106785	tripartite motif containing 14 [Source:HGNC Symbol;Acc:16283]	9	100831557	100881494	-1	q22.33	protein_coding	TRIM14	tripartite motif containing 14
ENSG00000106789	coronin, actin binding protein, 2A [Source:HGNC Symbol;Acc:2255]	9	100883257	100954922	-1	q22.33	protein_coding	CORO2A	coronin, actin binding protein, 2A
ENSG00000106992	adenylate kinase 1 [Source:HGNC Symbol;Acc:361]	9	130628759	130640022	-1	q34.11	protein_coding	AK1	adenylate kinase 1
ENSG00000107020	plasminogen receptor, C-terminal lysine transmembrane protein [Source:HGNC Symbol;Acc:23633]	9	5357973	5437878	-1	p24.1	protein_coding	PLGRKT	plasminogen receptor, C-terminal lysine transmembrane protein
ENSG00000107077	lysine (K)-specific demethylase 4C [Source:HGNC Symbol;Acc:17071]	9	6720863	7175648	1	p24.1	protein_coding	KDM4C	lysine (K)-specific demethylase 4C
ENSG00000107099	dedicator of cytokinesis 8 [Source:HGNC Symbol;Acc:19191]	9	214854	465259	1	p24.3	protein_coding	DOCK8	dedicator of cytokinesis 8
ENSG00000107242	phosphatidylinositol-4-phosphate 5-kinase, type I, beta [Source:HGNC Symbol;Acc:8995]	9	71320575	71624092	1	q21.11	protein_coding	PIP5K1B	phosphatidylinositol-4-phosphate 5-kinase, type I, beta
ENSG00000107249	GLIS family zinc finger 3 [Source:HGNC Symbol;Acc:28510]	9	3824127	4348392	-1	p24.2	protein_coding	GLIS3	GLIS family zinc finger 3
ENSG00000107263	Rap guanine nucleotide exchange factor (GEF) 1 [Source:HGNC Symbol;Acc:4568]	9	134452157	134615461	-1	q34.13	protein_coding	RAPGEF1	Rap guanine nucleotide exchange factor (GEF) 1
ENSG00000107282	amyloid beta (A4) precursor protein-binding, family A, member 1 [Source:HGNC Symbol;Acc:578]	9	72042446	72287222	-1	q21.12	protein_coding	APBA1	amyloid beta (A4) precursor protein-binding, family A, member 1
ENSG00000107290	senataxin [Source:HGNC Symbol;Acc:445]	9	135136743	135230372	-1	q34.13	protein_coding	SETX	senataxin
ENSG00000107295	SH3-domain GRB2-like 2 [Source:HGNC Symbol;Acc:10831]	9	17579080	17797127	1	p22.2	protein_coding	SH3GL2	SH3-domain GRB2-like 2
ENSG00000107338	Src homology 2 domain containing adaptor protein B [Source:HGNC Symbol;Acc:10838]	9	37919131	38069210	-1	p13.2	protein_coding	SHB	Src homology 2 domain containing adaptor protein B
ENSG00000107623	growth differentiation factor 10 [Source:HGNC Symbol;Acc:4215]	10	48425815	48438976	-1	q11.22	protein_coding	GDF10	growth differentiation factor 10
ENSG00000107736	cadherin-related 23 [Source:HGNC Symbol;Acc:13733]	10	73156691	73575702	1	q22.1	protein_coding	CDH23	cadherin-23-like
ENSG00000107745	mitochondrial calcium uptake 1 [Source:HGNC Symbol;Acc:1530]	10	74127098	74385899	-1	q22.1	protein_coding	MICU1	mitochondrial calcium uptake 1
ENSG00000107758	protein phosphatase 3, catalytic subunit, beta isozyme [Source:HGNC Symbol;Acc:9315]	10	75196186	75255782	-1	q22.2	protein_coding	PPP3CB	protein phosphatase 3, catalytic subunit, beta isozyme
ENSG00000107902	phospholysine phosphohistidine inorganic pyrophosphate phosphatase [Source:HGNC Symbol;Acc:30042]	10	126150403	126306457	1	q26.13	protein_coding	LHPP	phospholysine phosphohistidine inorganic pyrophosphate phosphatase
ENSG00000107954	neuralized E3 ubiquitin protein ligase 1 [Source:HGNC Symbol;Acc:7761]	10	105253736	105352309	1	q24.33	protein_coding	NEURL1	neuralized E3 ubiquitin protein ligase 1
ENSG00000107957	SH3 and PX domains 2A [Source:HGNC Symbol;Acc:23664]	10	105348285	105615301	-1	q24.33	protein_coding	SH3PXD2A	SH3 and PX domains 2A
ENSG00000108064	transcription factor A, mitochondrial [Source:HGNC Symbol;Acc:11741]	10	60144782	60158981	1	q21.1	protein_coding	TFAM	transcription factor A, mitochondrial
ENSG00000108091	coiled-coil domain containing 6 [Source:HGNC Symbol;Acc:18782]	10	61548521	61666414	-1	q21.2	protein_coding	CCDC6	coiled-coil domain containing 6
ENSG00000108298	ribosomal protein L19 [Source:HGNC Symbol;Acc:10312]	17	37356536	37360980	1	q12	protein_coding	RPL19	ribosomal protein L19
ENSG00000108370	regulator of G-protein signaling 9 [Source:HGNC Symbol;Acc:10004]	17	63133549	63223821	1	q24.1	protein_coding	RGS9	regulator of G-protein signaling 9
ENSG00000108433	golgi SNAP receptor complex member 2 [Source:HGNC Symbol;Acc:4431]	17	45000483	45105003	1	q21.32	protein_coding	GOSR2	golgi SNAP receptor complex member 2
ENSG00000108556	cholinergic receptor, nicotinic, epsilon (muscle) [Source:HGNC Symbol;Acc:1966]	17	4801069	4806369	-1	p13.2	protein_coding	CHRNE	cholinergic receptor, nicotinic, epsilon (muscle)
ENSG00000108557	retinoic acid induced 1 [Source:HGNC Symbol;Acc:9834]	17	17584787	17714767	1	p11.2	protein_coding	RAI1	retinoic acid induced 1
ENSG00000108578	bleomycin hydrolase [Source:HGNC Symbol;Acc:1059]	17	28575218	28619074	-1	q11.2	protein_coding	BLMH	bleomycin hydrolase
ENSG00000108587	golgi SNAP receptor complex member 1 [Source:HGNC Symbol;Acc:4430]	17	28804380	28854610	1	q11.2	protein_coding	GOSR1	golgi SNAP receptor complex member 1
ENSG00000108924	hepatic leukemia factor [Source:HGNC Symbol;Acc:4977]	17	53342373	53402426	1	q22	protein_coding	HLF	hepatic leukemia factor
ENSG00000108946	protein kinase, cAMP-dependent, regulatory, type I, alpha [Source:HGNC Symbol;Acc:9388]	17	66507921	66547460	1	q24.2	protein_coding	PRKAR1A	protein kinase, cAMP-dependent, regulatory, type I, alpha
ENSG00000109063	myosin, heavy chain 3, skeletal muscle, embryonic [Source:HGNC Symbol;Acc:7573]	17	10531843	10560626	-1	p13.1	protein_coding	MYH3	myosin, heavy chain 3, skeletal muscle, embryonic
ENSG00000109265	KIAA1211 [Source:HGNC Symbol;Acc:29219]	4	57036361	57194791	1	q12	protein_coding	KIAA1211	KIAA1211
ENSG00000109452	inositol polyphosphate-4-phosphatase, type II, 105kDa [Source:HGNC Symbol;Acc:6075]	4	142944313	143768585	-1	q31.21	protein_coding	INPP4B	inositol polyphosphate-4-phosphatase, type II, 105kDa
ENSG00000109667	solute carrier family 2 (facilitated glucose transporter), member 9 [Source:HGNC Symbol;Acc:13446]	4	9772777	10056560	-1	p16.1	protein_coding	SLC2A9	solute carrier family 2 (facilitated glucose transporter), member 9
ENSG00000109684	cytokine-dependent hematopoietic cell linker [Source:HGNC Symbol;Acc:17438]	4	10488019	10686489	-1	p16.1	protein_coding	CLNK	cytokine-dependent hematopoietic cell linker
ENSG00000109686	SH3 domain containing 19 [Source:HGNC Symbol;Acc:30418]	4	152023903	152246784	-1	q31.3	protein_coding	SH3D19	SH3 domain containing 19
ENSG00000109743	bone marrow stromal cell antigen 1 [Source:HGNC Symbol;Acc:1118]	4	15704573	15739936	1	p15.32	protein_coding	BST1	bone marrow stromal cell antigen 1
ENSG00000109756	Rap guanine nucleotide exchange factor (GEF) 2 [Source:HGNC Symbol;Acc:16854]	4	160025330	160281321	1	q32.1	protein_coding	RAPGEF2	Rap guanine nucleotide exchange factor (GEF) 2
ENSG00000109819	peroxisome proliferator-activated receptor gamma, coactivator 1 alpha [Source:HGNC Symbol;Acc:9237]	4	23756664	23905712	-1	p15.2	protein_coding	PPARGC1A	peroxisome proliferator-activated receptor gamma, coactivator 1 alpha
ENSG00000109881	coiled-coil domain containing 34 [Source:HGNC Symbol;Acc:25079]	11	27352374	27385415	-1	p14.1	protein_coding	CCDC34	coiled-coil domain containing 34
ENSG00000109911	elongator acetyltransferase complex subunit 4 [Source:HGNC Symbol;Acc:1171]	11	31531297	31805546	1	p13	protein_coding	ELP4	elongator acetyltransferase complex subunit 4
ENSG00000109944	chromosome 11 open reading frame 63 [Source:HGNC Symbol;Acc:26288]	11	122753391	122830506	1	q24.1	protein_coding	C11orf63	chromosome 11 open reading frame 63
ENSG00000110195	folate receptor 1 (adult) [Source:HGNC Symbol;Acc:3791]	11	71900602	71907345	1	q13.4	protein_coding	FOLR1	folate receptor 1 (adult)
ENSG00000110315	ring finger protein 141 [Source:HGNC Symbol;Acc:21159]	11	10533225	10562777	-1	p15.4	protein_coding	RNF141	ring finger protein 141
ENSG00000110318	KIAA1377 [Source:HGNC Symbol;Acc:29264]	11	101785746	101871789	1	q22.1	protein_coding	KIAA1377	KIAA1377
ENSG00000110330	baculoviral IAP repeat containing 2 [Source:HGNC Symbol;Acc:590]	11	102217942	102249401	1	q22.2	protein_coding	BIRC2	baculoviral IAP repeat containing 2
ENSG00000110400	poliovirus receptor-related 1 (herpesvirus entry mediator C) [Source:HGNC Symbol;Acc:9706]	11	119494120	119599794	-1	q23.3	protein_coding	PVRL1	poliovirus receptor-related 1 (herpesvirus entry mediator C)
ENSG00000110583	N(alpha)-acetyltransferase 40, NatD catalytic subunit [Source:HGNC Symbol;Acc:25845]	11	63706431	63724800	1	q13.1	protein_coding	NAA40	N(alpha)-acetyltransferase 40, NatD catalytic subunit
ENSG00000110693	SRY (sex determining region Y)-box 6 [Source:HGNC Symbol;Acc:16421]	11	15987995	16761138	-1	p15.1	protein_coding	SOX6	SRY (sex determining region Y)-box 6
ENSG00000110900	tetraspanin 11 [Source:HGNC Symbol;Acc:30795]	12	31079362	31149534	1	p11.21	protein_coding	TSPAN11	tetraspanin 11
ENSG00000110934	bridging integrator 2 [Source:HGNC Symbol;Acc:1053]	12	51674822	51718452	-1	q13.13	protein_coding	BIN2	bridging integrator 2
ENSG00000111046	myogenic factor 6 (herculin) [Source:HGNC Symbol;Acc:7566]	12	81101277	81103253	1	q21.31	protein_coding	MYF6	myogenic factor 6 (herculin)
ENSG00000111058	acyl-CoA synthetase short-chain family member 3 [Source:HGNC Symbol;Acc:24723]	12	81331594	81650533	1	q21.31	protein_coding	ACSS3	acyl-CoA synthetase short-chain family member 3
ENSG00000111110	protein phosphatase, Mg2+/Mn2+ dependent, 1H [Source:HGNC Symbol;Acc:18583]	12	63037762	63328817	-1	q14.2	protein_coding	PPM1H	protein phosphatase, Mg2+/Mn2+ dependent, 1H
ENSG00000111358	general transcription factor IIH, polypeptide 3, 34kDa [Source:HGNC Symbol;Acc:4657]	12	124118375	124147153	1	q24.31	protein_coding	GTF2H3	general transcription factor IIH, polypeptide 3, 34kDa
ENSG00000111364	DEAD (Asp-Glu-Ala-Asp) box polypeptide 55 [Source:HGNC Symbol;Acc:20085]	12	124086624	124105488	1	q24.31	protein_coding	DDX55	DEAD (Asp-Glu-Ala-Asp) box polypeptide 55
ENSG00000111452	G protein-coupled receptor 133 [Source:HGNC Symbol;Acc:19893]	12	131438452	131626014	1	q24.33	protein_coding	GPR133	G protein-coupled receptor 133
ENSG00000111490	TBC1 domain family, member 30 [Source:HGNC Symbol;Acc:29164]	12	65174589	65274812	1	q14.3	protein_coding	TBC1D30	TBC1 domain family, member 30
ENSG00000111602	timeless circadian clock [Source:HGNC Symbol;Acc:11813]	12	56810903	56843187	-1	q13.3	protein_coding	TIMELESS	timeless circadian clock
ENSG00000111676	atrophin 1 [Source:HGNC Symbol;Acc:3033]	12	7033626	7051484	1	p13.31	protein_coding	ATN1	atrophin 1
ENSG00000111711	golgi transport 1B [Source:HGNC Symbol;Acc:20175]	12	21654715	21671342	1	p12.1	protein_coding	GOLT1B	golgi transport 1B
ENSG00000111728	ST8 alpha-N-acetyl-neuraminide alpha-2,8-sialyltransferase 1 [Source:HGNC Symbol;Acc:10869]	12	22216707	22589975	-1	p12.1	protein_coding	ST8SIA1	ST8 alpha-N-acetyl-neuraminide alpha-2,8-sialyltransferase 1
ENSG00000111850	small integral membrane protein 8 [Source:HGNC Symbol;Acc:21401]	6	88032301	88052043	1	q15	protein_coding	SMIM8	small integral membrane protein 8
ENSG00000111863	androgen-dependent TFPI-regulating protein [Source:HGNC Symbol;Acc:21214]	6	11712287	11807279	-1	p24.1	protein_coding	ADTRP	androgen-dependent TFPI-regulating protein
ENSG00000111886	gamma-aminobutyric acid (GABA) A receptor, rho 2 [Source:HGNC Symbol;Acc:4091]	6	89966927	90025018	-1	q15	protein_coding	GABRR2	gamma-aminobutyric acid (GABA) A receptor, rho 2
ENSG00000111962	uronyl-2-sulfotransferase [Source:HGNC Symbol;Acc:17223]	6	149068464	149398126	1	q25.1	protein_coding	UST	uronyl-2-sulfotransferase
ENSG00000112139	MAM domain containing glycosylphosphatidylinositol anchor 1 [Source:HGNC Symbol;Acc:19267]	6	37600284	37667082	-1	p21.2	protein_coding	MDGA1	MAM domain containing glycosylphosphatidylinositol anchor 1
ENSG00000112175	bone morphogenetic protein 5 [Source:HGNC Symbol;Acc:1072]	6	55618443	55740362	-1	p12.1	protein_coding	BMP5	bone morphogenetic protein 5
ENSG00000112182	BTB and CNC homology 1, basic leucine zipper transcription factor 2 [Source:HGNC Symbol;Acc:14078]	6	90636248	91006627	-1	q15	protein_coding	BACH2	BTB and CNC homology 1, basic leucine zipper transcription factor 2
ENSG00000112237	cyclin C [Source:HGNC Symbol;Acc:1581]	6	99990256	100016849	-1	q16.2	protein_coding	CCNC	cyclin C
ENSG00000112242	E2F transcription factor 3 [Source:HGNC Symbol;Acc:3115]	6	20402398	20493941	1	p22.3	protein_coding	E2F3	E2F transcription factor 3
ENSG00000112246	single-minded family bHLH transcription factor 1 [Source:HGNC Symbol;Acc:10882]	6	100832891	100912805	-1	q16.3	protein_coding	SIM1	single-minded family bHLH transcription factor 1
ENSG00000112280	collagen, type IX, alpha 1 [Source:HGNC Symbol;Acc:2217]	6	70924764	71012786	-1	q13	protein_coding	COL9A1	collagen, type IX, alpha 1
ENSG00000112367	FIG4 homolog, SAC1 lipid phosphatase domain containing (S. cerevisiae) [Source:HGNC Symbol;Acc:16873]	6	110012499	110146631	1	q21	protein_coding	FIG4	FIG4 homolog, SAC1 lipid phosphatase domain containing (S. cerevisiae)
ENSG00000112419	phosphatase and actin regulator 2 [Source:HGNC Symbol;Acc:20956]	6	143857982	144152322	1	q24.2	protein_coding	PHACTR2	phosphatase and actin regulator 2
ENSG00000112425	epilepsy, progressive myoclonus type 2A, Lafora disease (laforin) [Source:HGNC Symbol;Acc:3413]	6	145822719	146057160	-1	q24.3	protein_coding	EPM2A	epilepsy, progressive myoclonus type 2A, Lafora disease (laforin)
ENSG00000112499	solute carrier family 22 (organic cation transporter), member 2 [Source:HGNC Symbol;Acc:10966]	6	160592093	160698670	-1	q25.3	protein_coding	SLC22A2	solute carrier family 22 (organic cation transporter), member 2
ENSG00000112530	PARK2 co-regulated [Source:HGNC Symbol;Acc:19152]	6	163148164	163736524	1	q26	protein_coding	PACRG	PARK2 co-regulated
ENSG00000112531	QKI, KH domain containing, RNA binding [Source:HGNC Symbol;Acc:21100]	6	163835032	163999628	1	q26	protein_coding	QKI	QKI, KH domain containing, RNA binding
ENSG00000112685	exocyst complex component 2 [Source:HGNC Symbol;Acc:24968]	6	485133	693117	-1	p25.3	protein_coding	EXOC2	exocyst complex component 2
ENSG00000112699	GDP-mannose 4,6-dehydratase [Source:HGNC Symbol;Acc:4369]	6	1624041	2245926	-1	p25.3	protein_coding	GMDS	GDP-mannose 4,6-dehydratase
ENSG00000112742	TTK protein kinase [Source:HGNC Symbol;Acc:12401]	6	80713604	80752244	1	q14.1	protein_coding	TTK	TTK protein kinase
ENSG00000112773	family with sequence similarity 46, member A [Source:HGNC Symbol;Acc:18345]	6	82201156	82462491	-1	q14.1	protein_coding	FAM46A	family with sequence similarity 46, member A
ENSG00000112799	lymphocyte antigen 86 [Source:HGNC Symbol;Acc:16837]	6	6588341	6655216	1	p25.1	protein_coding	LY86	lymphocyte antigen 86
ENSG00000112902	sema domain, seven thrombospondin repeats (type 1 and type 1-like), transmembrane domain (TM) and short cytoplasmic domain, (semaphorin) 5A [Source:HGNC Symbol;Acc:10736]	5	9035138	9546187	-1	p15.31	protein_coding	SEMA5A	sema domain, seven thrombospondin repeats (type 1 and type 1-like), transmembrane domain (TM) and short cytoplasmic domain, (semaphorin) 5A
ENSG00000113163	collagen, type IV, alpha 3 (Goodpasture antigen) binding protein [Source:HGNC Symbol;Acc:2205]	5	74664311	74807963	-1	q13.3	protein_coding	COL4A3BP	collagen, type IV, alpha 3 (Goodpasture antigen) binding protein
ENSG00000113231	phosphodiesterase 8B [Source:HGNC Symbol;Acc:8794]	5	76506274	76725632	1	q13.3	protein_coding	PDE8B	phosphodiesterase 8B
ENSG00000113263	IL2-inducible T-cell kinase [Source:HGNC Symbol;Acc:6171]	5	156569944	156682201	1	q33.3	protein_coding	ITK	IL2-inducible T-cell kinase
ENSG00000113319	Ras protein-specific guanine nucleotide-releasing factor 2 [Source:HGNC Symbol;Acc:9876]	5	80256491	80525975	1	q14.1	protein_coding	RASGRF2	Ras protein-specific guanine nucleotide-releasing factor 2
ENSG00000113396	solute carrier family 27 (fatty acid transporter), member 6 [Source:HGNC Symbol;Acc:11000]	5	127873706	128369335	1	q23.3	protein_coding	SLC27A6	solute carrier family 27 (fatty acid transporter), member 6
ENSG00000113448	phosphodiesterase 4D, cAMP-specific [Source:HGNC Symbol;Acc:8783]	5	58264865	59817947	-1	q12.1	protein_coding	PDE4D	phosphodiesterase 4D, cAMP-specific
ENSG00000113492	alanine--glyoxylate aminotransferase 2 [Source:HGNC Symbol;Acc:14412]	5	34998206	35048198	-1	p13.2	protein_coding	AGXT2	alanine--glyoxylate aminotransferase 2
ENSG00000113494	prolactin receptor [Source:HGNC Symbol;Acc:9446]	5	35048861	35230794	-1	p13.2	protein_coding	PRLR	prolactin receptor
ENSG00000113520	interleukin 4 [Source:HGNC Symbol;Acc:6014]	5	132009678	132018368	1	q31.1	protein_coding	IL4	interleukin 4
ENSG00000113569	nucleoporin 155kDa [Source:HGNC Symbol;Acc:8063]	5	37288239	37371283	-1	p13.2	protein_coding	NUP155	nucleoporin 155kDa
ENSG00000113649	transcription elongation regulator 1 [Source:HGNC Symbol;Acc:15630]	5	145826874	145891524	1	q32	protein_coding	TCERG1	transcription elongation regulator 1
ENSG00000114021	nitrilase family, member 2 [Source:HGNC Symbol;Acc:29878]	3	100053545	100075710	1	q12.2	protein_coding	NIT2	nitrilase family, member 2
ENSG00000114127	5'-3' exoribonuclease 1 [Source:HGNC Symbol;Acc:30654]	3	142025449	142166904	-1	q23	protein_coding	XRN1	5'-3' exoribonuclease 1
ENSG00000114279	fibroblast growth factor 12 [Source:HGNC Symbol;Acc:3668]	3	191857184	192485553	-1	q29	protein_coding	FGF12	fibroblast growth factor 12
ENSG00000114353	guanine nucleotide binding protein (G protein), alpha inhibiting activity polypeptide 2 [Source:HGNC Symbol;Acc:4385]	3	50263724	50296787	1	p21.31	protein_coding	GNAI2	guanine nucleotide binding protein (G protein), alpha inhibiting activity polypeptide 2
ENSG00000114439	bobby sox homolog (Drosophila) [Source:HGNC Symbol;Acc:14422]	3	107241783	107530171	1	q13.12	protein_coding	BBX	bobby sox homolog (Drosophila)
ENSG00000114554	plexin A1 [Source:HGNC Symbol;Acc:9099]	3	126707437	126756235	1	q21.3	protein_coding	PLXNA1	plexin A1
ENSG00000114648	kelch-like family member 18 [Source:HGNC Symbol;Acc:29120]	3	47324407	47388306	1	p21.31	protein_coding	KLHL18	kelch-like family member 18
ENSG00000114686	mitochondrial ribosomal protein L3 [Source:HGNC Symbol;Acc:10379]	3	131181056	131221827	-1	q22.1	protein_coding	MRPL3	mitochondrial ribosomal protein L3
ENSG00000114805	phospholipase C, eta 1 [Source:HGNC Symbol;Acc:29185]	3	155093369	155462856	-1	q25.31	protein_coding	PLCH1	phospholipase C, eta 1
ENSG00000114923	solute carrier family 4 (anion exchanger), member 3 [Source:HGNC Symbol;Acc:11029]	2	220492049	220506702	1	q35	protein_coding	SLC4A3	solute carrier family 4 (anion exchanger), member 3
ENSG00000114948	ADAM metallopeptidase domain 23 [Source:HGNC Symbol;Acc:202]	2	207308263	207485851	1	q33.3	protein_coding	ADAM23	ADAM metallopeptidase domain 23
ENSG00000114988	lectin, mannose-binding 2-like [Source:HGNC Symbol;Acc:19263]	2	97371666	97405801	-1	q11.2	protein_coding	LMAN2L	lectin, mannose-binding 2-like
ENSG00000115107	STEAP family member 3, metalloreductase [Source:HGNC Symbol;Acc:24592]	2	119981384	120023228	1	q14.2	protein_coding	STEAP3	STEAP family member 3, metalloreductase
ENSG00000115165	cytohesin 1 interacting protein [Source:HGNC Symbol;Acc:9506]	2	158271131	158345473	-1	q24.1	protein_coding	CYTIP	cytohesin 1 interacting protein
ENSG00000115207	general transcription factor IIIC, polypeptide 2, beta 110kDa [Source:HGNC Symbol;Acc:4665]	2	27548716	27579868	-1	p23.3	protein_coding	GTF3C2	general transcription factor IIIC, polypeptide 2, beta 110kDa
ENSG00000115211	eukaryotic translation initiation factor 2B, subunit 4 delta, 67kDa [Source:HGNC Symbol;Acc:3260]	2	27587219	27593353	-1	p23.3	protein_coding	EIF2B4	eukaryotic translation initiation factor 2B, subunit 4 delta, 67kDa
ENSG00000115216	nuclear receptor binding protein 1 [Source:HGNC Symbol;Acc:7993]	2	27650657	27665126	1	p23.3	protein_coding	NRBP1	nuclear receptor binding protein 1
ENSG00000115234	sorting nexin 17 [Source:HGNC Symbol;Acc:14979]	2	27593389	27599995	1	p23.3	protein_coding	SNX17	sorting nexin 17
ENSG00000115239	GPR75-ASB3 readthrough [Source:HGNC Symbol;Acc:40043]	2	53759810	54087170	-1	p16.2	protein_coding	GPR75-ASB3	GPR75-ASB3 readthrough
ENSG00000115241	protein phosphatase, Mg2+/Mn2+ dependent, 1G [Source:HGNC Symbol;Acc:9278]	2	27604061	27632554	-1	p23.3	protein_coding	PPM1G	protein phosphatase, Mg2+/Mn2+ dependent, 1G
ENSG00000115252	phosphodiesterase 1A, calmodulin-dependent [Source:HGNC Symbol;Acc:8774]	2	183004763	183387919	-1	q32.1	protein_coding	PDE1A	phosphodiesterase 1A, calmodulin-dependent
ENSG00000115257	proprotein convertase subtilisin/kexin type 4 [Source:HGNC Symbol;Acc:8746]	19	1481427	1490751	-1	p13.3	protein_coding	PCSK4	proprotein convertase subtilisin/kexin type 4
ENSG00000115266	adenomatosis polyposis coli 2 [Source:HGNC Symbol;Acc:24036]	19	1446300	1473243	1	p13.3	protein_coding	APC2	adenomatosis polyposis coli 2
ENSG00000115353	tachykinin receptor 1 [Source:HGNC Symbol;Acc:11526]	2	75273590	75426826	-1	p12	protein_coding	TACR1	tachykinin receptor 1
ENSG00000115414	fibronectin 1 [Source:HGNC Symbol;Acc:3778]	2	216225163	216300895	-1	q35	protein_coding	FN1	fibronectin 1
ENSG00000115415	signal transducer and activator of transcription 1, 91kDa [Source:HGNC Symbol;Acc:11362]	2	191829084	191885686	-1	q32.2	protein_coding	STAT1	signal transducer and activator of transcription 1, 91kDa
ENSG00000115423	dynein, axonemal, heavy chain 6 [Source:HGNC Symbol;Acc:2951]	2	84743579	85046713	1	p11.2	protein_coding	DNAH6	dynein, axonemal, heavy chain 6
ENSG00000115520	coenzyme Q10 homolog B (S. cerevisiae) [Source:HGNC Symbol;Acc:25819]	2	198318147	198340032	1	q33.1	protein_coding	COQ10B	coenzyme Q10 homolog B (S. cerevisiae)
ENSG00000115525	ST3 beta-galactoside alpha-2,3-sialyltransferase 5 [Source:HGNC Symbol;Acc:10872]	2	86066267	86116137	-1	p11.2	protein_coding	ST3GAL5	ST3 beta-galactoside alpha-2,3-sialyltransferase 5
ENSG00000115590	interleukin 1 receptor, type II [Source:HGNC Symbol;Acc:5994]	2	102608306	102645006	1	q11.2	protein_coding	IL1R2	interleukin 1 receptor, type II
ENSG00000115596	wingless-type MMTV integration site family, member 6 [Source:HGNC Symbol;Acc:12785]	2	219724544	219738955	1	q35	protein_coding	WNT6	wingless-type MMTV integration site family, member 6
ENSG00000115756	hippocalcin-like 1 [Source:HGNC Symbol;Acc:5145]	2	10443015	10567743	1	p25.1	protein_coding	HPCAL1	hippocalcin-like 1
ENSG00000115839	RAB3 GTPase activating protein subunit 1 (catalytic) [Source:HGNC Symbol;Acc:17063]	2	135809835	135933964	1	q21.3	protein_coding	RAB3GAP1	RAB3 GTPase activating protein subunit 1 (catalytic)
ENSG00000115866	aspartyl-tRNA synthetase [Source:HGNC Symbol;Acc:2678]	2	136664247	136743670	-1	q21.3	protein_coding	DARS	aspartyl-tRNA synthetase
ENSG00000115896	phospholipase C-like 1 [Source:HGNC Symbol;Acc:9063]	2	198669426	199437305	1	q33.1	protein_coding	PLCL1	phospholipase C-like 1
ENSG00000115977	AP2 associated kinase 1 [Source:HGNC Symbol;Acc:19679]	2	69688532	69901481	-1	p13.3	protein_coding	AAK1	AP2 associated kinase 1
ENSG00000116032	glutamate receptor, ionotropic, N-methyl-D-aspartate 3B [Source:HGNC Symbol;Acc:16768]	19	1000418	1009731	1	p13.3	protein_coding	GRIN3B	glutamate receptor, ionotropic, N-methyl-D-aspartate 3B
ENSG00000116260	quiescin Q6 sulfhydryl oxidase 1 [Source:HGNC Symbol;Acc:9756]	1	180123969	180173165	1	q25.2	protein_coding	QSOX1	quiescin Q6 sulfhydryl oxidase 1
ENSG00000116544	discs, large (Drosophila) homolog-associated protein 3 [Source:HGNC Symbol;Acc:30368]	1	35331037	35395186	-1	p34.3	protein_coding	DLGAP3	discs, large (Drosophila) homolog-associated protein 3
ENSG00000116675	DnaJ (Hsp40) homolog, subfamily C, member 6 [Source:HGNC Symbol;Acc:15469]	1	65713902	65881552	1	p31.3	protein_coding	DNAJC6	DnaJ (Hsp40) homolog, subfamily C, member 6
ENSG00000116729	wntless Wnt ligand secretion mediator [Source:HGNC Symbol;Acc:30238]	1	68564142	68698803	-1	p31.3	protein_coding	WLS	wntless Wnt ligand secretion mediator
ENSG00000116793	putative homeodomain transcription factor 1 [Source:HGNC Symbol;Acc:8939]	1	114239453	114302111	-1	p13.2	protein_coding	PHTF1	putative homeodomain transcription factor 1
[truncated: 2,716 more rows]

## Sheet: Table 7S
Table 7S: Lipidome-genotype relations identified with hypergeometric (sample overlap between the biclusters) p-value < 0.01.
[truncated: 94 more rows]
